# Supplementary material for: Improvement of cryo-EM maps by simultaneous local and non-local deep learning
Source: Nat Commun. 2023 Jun 3;14:3217. doi: 10.1038/s41467-023-39031-1 (PMC10239474; doi:10.1038/s41467-023-39031-1)
Supplement: Supplementary file 4 — Supplementary Data 1-15 [file 41467_2023_39031_MOESM4_ESM.xlsx]

## Sheet: Supplementary Data 1
Supplementary Data 1: Comparing the quality of the deposited and processed maps on the test set of 110 primary maps. There are three different DeepEMhancer models ("tightTarget", "wideTarget", and "highRes"). We report the "combinatorial" results of DeepEMhancer, where the results of DeepEMhancer "highRes" models were used on maps with reported resolutions of < 4Å and the results of default "tigh…
PDB ID	EMDB ID	Reported resolution (Å)	Masked map-model FSC-0.5 (Å)							Unmasked map-model FSC-0.5 (Å)							Q_score							CC_box							CC_mask							CC_peaks
			Deposited	DeepEMhancer (tightTarget)	DeepEMhancer (wideTarget)	DeepEMhancer (highRes)	DeepEMhancer (combinatorial)	phenix.auto_sharpen	EMReady	Deposited	DeepEMhancer (tightTarget)	DeepEMhancer (wideTarget)	DeepEMhancer (highRes)	DeepEMhancer (combinatorial)	phenix.auto_sharpen	EMReady	deposited	DeepEMhancer (tightTarget)	DeepEMhancer (wideTarget)	DeepEMhancer (highRes)	DeepEMhancer (combinatorial)	phenix.auto_sharpen	EMReady	deposited	DeepEMhancer (tightTarget)	DeepEMhancer (wideTarget)	DeepEMhancer (highRes)	DeepEMhancer (combinatorial)	phenix.auto_sharpen	EMReady	deposited	DeepEMhancer (tightTarget)	DeepEMhancer (wideTarget)	DeepEMhancer (highRes)	DeepEMhancer (combinatorial)	phenix.auto_sharpen	EMReady	deposited	DeepEMhancer (tightTarget)	DeepEMhancer (wideTarget)	DeepEMhancer (highRes)	DeepEMhancer (combinatorial)	phenix.auto_sharpen	EMReady
6GIY	0008	4.3	4.35	4.1	4.12	4.1	4.1	4.37	3.74	7.5	4.1	4.13	4.1	4.1	7.51	3.81	0.419	0.323	0.362	0.328	0.323	0.405	0.432	0.7327	0.6607	0.7798	0.6778	0.6607	0.7469	0.8705	0.7659	0.6461	0.72	0.6617	0.6461	0.7809	0.7571	0.6655	0.631	0.717	0.6474	0.631	0.6817	0.7417
6GOV	0043	3.7	3.75	3.78	3.93	3.75	3.75	3.79	2.94	3.77	3.79	3.81	3.75	3.75	3.82	2.94	0.458	0.373	0.41	0.384	0.384	0.454	0.484	0.7876	0.6303	0.7298	0.6419	0.6419	0.6987	0.811	0.7875	0.6603	0.6925	0.6694	0.6694	0.7527	0.7559	0.6999	0.6222	0.6457	0.6258	0.6258	0.6268	0.7549
6GVE	0071	3.9	4.37	4.23	4.21	4.21	4.21	4.37	4.06	4.8	4.23	4.22	4.21	4.21	4.8	4.07	0.469	0.387	0.414	0.398	0.398	0.47	0.517	0.7737	0.6444	0.7415	0.6575	0.6575	0.6645	0.8785	0.7529	0.6259	0.7049	0.6371	0.6371	0.6993	0.7844	0.6648	0.6119	0.694	0.6233	0.6233	0.5451	0.78
6GY6	0088	4	4.02	-	-	-	-	4.02	3.31	4.08	-	-	-	-	4.08	3.32	0.439	-	-	-	-	0.46	0.555	0.8958	-	-	-	-	0.8072	0.889	0.8446	-	-	-	-	0.8092	0.8161	0.7991	-	-	-	-	0.728	0.7955
6HCY	0199	3.1	3.12	3.21	3.23	3.16	3.16	3.14	2.38	3.15	3.22	3.28	3.16	3.16	3.15	2.41	0.655	0.611	0.626	0.626	0.626	0.658	0.737	0.6663	0.7067	0.7622	0.7061	0.7061	0.5508	0.8804	0.8863	0.7603	0.8157	0.7516	0.7516	0.8261	0.8525	0.6203	0.6948	0.71	0.6929	0.6929	0.5336	0.8326
6HE4	0209	4.9	7.05	7.02	6.95	6.94	7.02	7.06	6.61	7.58	7.01	6.96	6.93	7.01	7.58	6.61	0.223	0.104	0.115	0.102	0.104	0.219	0.221	0.5494	0.5764	0.6361	0.5792	0.5764	0.5365	0.7677	0.5641	0.4946	0.5392	0.4998	0.4946	0.5735	0.5833	0.4277	0.5256	0.5614	0.5292	0.5256	0.4137	0.6232
6HRA	0257	3.7	3.86	3.71	3.73	3.7	3.7	3.88	2.9	4.33	3.71	3.78	3.71	3.71	4.37	2.9	0.506	0.444	0.471	0.463	0.463	0.508	0.573	0.6966	0.7093	0.7779	0.735	0.735	0.5785	0.9001	0.8269	0.7294	0.7865	0.7514	0.7514	0.7694	0.844	0.5722	0.6975	0.7002	0.7128	0.7128	0.4636	0.8366
6HV8	0287	4.4	4.52	4.48	4.47	4.47	4.48	4.54	4.42	6.81	4.48	4.48	4.48	4.48	6.86	4.43	0.383	0.264	0.309	0.27	0.264	0.382	0.38	0.7425	0.6277	0.7037	0.6265	0.6277	0.6419	0.8475	0.7158	0.5775	0.6407	0.5717	0.5775	0.68	0.7194	0.6022	0.5382	0.5669	0.5263	0.5382	0.5136	0.6479
6NT5	0502	4.1	4.18	4.16	4.18	4.15	4.16	4.19	3.55	6.69	4.2	7.06	4.19	4.2	6.69	3.91	0.469	0.399	0.43	0.4	0.399	0.47	0.524	0.7312	0.5836	0.6258	0.5977	0.5836	0.6886	0.8533	0.8201	0.679	0.7456	0.6808	0.679	0.8093	0.8223	0.5162	0.3606	0.3228	0.3994	0.3606	0.4684	0.7177
6O0H	0567	3.7	3.87	-	-	-	-	3.88	3.41	3.88	-	-	-	-	3.88	3.41	0.49	-	-	-	-	0.493	0.544	0.7928	-	-	-	-	0.839	0.8763	0.7856	-	-	-	-	0.8009	0.7914	0.8047	-	-	-	-	0.7699	0.7987
6O6R	0636	3.2	3.3	-	-	-	-	3.31	2.35	3.33	-	-	-	-	3.33	2.35	0.59	-	-	-	-	0.576	0.63	0.6077	-	-	-	-	0.6355	0.8642	0.7918	-	-	-	-	0.8013	0.8247	0.5864	-	-	-	-	0.6115	0.8023
6KMF	0724	3.6	4.05	3.98	4.04	4.01	4.01	4.05	3.41	4.54	4.07	4.15	4.12	4.12	4.53	3.64	0.576	0.503	0.51	0.506	0.506	0.56	0.605	0.5211	0.6537	0.7273	0.6711	0.6711	0.5934	0.8795	0.7965	0.6944	0.7693	0.7153	0.7153	0.8114	0.8556	0.471	0.6162	0.6773	0.6285	0.6285	0.5517	0.7558
6KSW	0775	3.6	3.69	3.61	3.62	3.6	3.6	3.7	2.67	4.02	3.61	3.7	3.6	3.6	4.02	2.76	0.541	0.481	0.497	0.497	0.497	0.539	0.629	0.5945	0.7289	0.7862	0.7484	0.7484	0.5946	0.891	0.8015	0.7248	0.7808	0.745	0.745	0.801	0.8377	0.5326	0.7106	0.7502	0.7329	0.7329	0.5362	0.8307
6L53	0836	3.6	6.12	6.84	7.06	6.57	6.57	6.12	3.67	6.14	6.88	7.2	6.84	6.84	6.14	3.68	0.415	0.317	0.345	0.321	0.321	0.414	0.438	0.7713	0.65	0.6493	0.6481	0.6481	0.7913	0.8098	0.694	0.5736	0.589	0.5837	0.5837	0.6962	0.6828	0.6357	0.5611	0.4857	0.5617	0.5617	0.6554	0.6724
6L7E	0843	3.2	3.28	3.26	3.24	3.22	3.22	3.28	2.35	3.3	3.3	3.34	3.26	3.26	3.28	2.35	0.63	0.575	0.605	0.59	0.59	0.626	0.716	0.7759	0.7613	0.8138	0.767	0.767	0.7278	0.9123	0.8478	0.7562	0.8162	0.7653	0.7653	0.8295	0.8691	0.7884	0.7459	0.7738	0.7496	0.7496	0.7245	0.8719
6LN8	0927	3.1	3.2	3.21	3.21	3.2	3.2	3.21	2.26	3.26	3.33	3.21	3.2	3.2	3.29	2.33	0.623	0.552	0.584	0.567	0.567	0.618	0.689	0.7023	0.7398	0.8027	0.7526	0.7526	0.6578	0.9081	0.8029	0.7182	0.7772	0.7344	0.7344	0.7848	0.859	0.6562	0.7205	0.7649	0.7261	0.7261	0.6206	0.8702
6LTH	0968	3	3.14	3.21	3.23	3.15	3.15	3.15	2.19	3.22	3.25	3.38	3.19	3.19	3.2	2.22	0.627	0.562	0.582	0.57	0.57	0.618	0.694	0.8034	0.7118	0.7361	0.7099	0.7099	0.8317	0.9029	0.8307	0.7258	0.7617	0.7245	0.7245	0.8392	0.858	0.7186	0.6606	0.6452	0.665	0.665	0.7462	0.8422
4CI0	2513	3.4	3.81	3.68	3.68	3.69	3.69	3.81	3.43	4.03	3.68	3.68	3.69	3.69	4.03	3.43	0.611	0.565	0.572	0.575	0.575	0.598	0.662	0.7131	0.6961	0.7437	0.7016	0.7016	0.7778	0.8173	0.8273	0.7555	0.7974	0.7683	0.7683	0.828	0.8434	0.6532	0.6656	0.706	0.6699	0.6699	0.7184	0.7517
5FN2	3237	4.2	4.89	4.76	4.78	4.76	4.76	4.88	4.76	6.81	4.76	4.81	4.78	4.76	6.8	4.8	0.396	0.305	0.324	0.311	0.305	0.385	0.439	0.4838	0.5454	0.6253	0.5541	0.5454	0.549	0.804	0.5483	0.5049	0.5689	0.5023	0.5049	0.5925	0.653	0.1797	0.4786	0.4735	0.4667	0.4786	0.2662	0.6074
6EZ8	3984	4	4.11	4.05	4.05	4.1	4.05	4.11	3.58	4.38	4.05	4.05	4.29	4.05	4.35	3.58	0.496	0.402	0.405	0.395	0.402	0.492	0.54	0.6058	0.6776	0.7337	0.6832	0.6776	0.6632	0.8352	0.7653	0.6401	0.693	0.6492	0.6401	0.7671	0.7598	0.5435	0.6577	0.7092	0.6638	0.6577	0.6167	0.7656
5LZP	4128	3.5	3.47	3.38	3.39	3.38	3.38	3.48	2.48	3.85	3.38	3.39	3.38	3.38	3.88	2.49	0.531	0.485	0.492	0.49	0.49	0.527	0.598	0.8565	0.7639	0.8328	0.779	0.779	0.7685	0.8949	0.8755	0.781	0.8315	0.7975	0.7975	0.8373	0.8446	0.8082	0.764	0.8233	0.7797	0.7797	0.7124	0.8416
6F1V	4170	3.4	7.52	7.74	7.55	7.64	7.64	7.52	7.33	-	-	-	-	-	-	-	0.36	0.272	0.308	0.279	0.279	0.36	0.395	0.4578	0.4069	0.4358	0.4101	0.4101	0.3747	0.518	0.6881	0.5944	0.6461	0.5888	0.5888	0.6285	0.7136	0.1112	0.0862	0.0283	0.0907	0.0907	0.0399	0.0981
6G1K	4339	3.6	3.64	3.59	3.59	3.72	3.72	3.78	2.65	3.66	3.59	3.6	3.56	3.56	3.66	2.66	0.515	0.456	0.478	0.459	0.459	0.527	0.608	0.7928	0.6925	0.7461	0.6815	0.6815	0.6701	0.8824	0.8099	0.6902	0.7411	0.6853	0.6853	0.7807	0.8237	0.7284	0.6662	0.6931	0.6594	0.6594	0.6422	0.8145
6QEL	4537	3.9	4.07	4.03	4.07	4.02	4.02	4.07	3.63	4.08	4.06	4.19	4.13	4.13	4.08	3.63	0.472	0.378	0.407	0.381	0.381	0.471	0.519	0.7896	0.6781	0.6801	0.6755	0.6755	0.8167	0.863	0.7596	0.6344	0.6627	0.6357	0.6357	0.7624	0.7672	0.6998	0.6236	0.5505	0.6263	0.6263	0.7273	0.7869
6RO4	4970	3.5	3.48	3.63	3.6	3.57	3.57	3.51	2.98	3.49	3.63	3.6	3.64	3.64	3.51	3.01	0.54	0.455	0.488	0.465	0.465	0.541	0.599	0.7486	0.6678	0.7445	0.6483	0.6483	0.6897	0.8419	0.7898	0.68	0.7472	0.6611	0.6611	0.7707	0.811	0.6633	0.6389	0.6951	0.618	0.618	0.6307	0.7436
6ROW	4975	4.5	4.3	4.22	4.23	4.21	4.22	4.31	4.14	4.31	4.23	4.25	4.22	4.23	4.31	4.15	0.464	0.389	0.426	0.394	0.389	0.458	0.496	0.8105	0.6832	0.7448	0.6934	0.6832	0.7812	0.8228	0.7643	0.6358	0.691	0.6512	0.6358	0.7566	0.7213	0.6596	0.5843	0.5922	0.6032	0.5843	0.6232	0.6183
3J26	5495	3.5	4.15	3.99	4	3.95	3.95	4.15	3.79	4.34	3.99	4	4	4	4.34	3.79	0.588	0.523	0.544	0.534	0.534	0.59	0.625	0.4413	0.52	0.5682	0.5197	0.5197	0.5017	0.6193	0.8499	0.7388	0.8181	0.7567	0.7567	0.8815	0.836	0.4446	0.5155	0.5406	0.4877	0.4877	0.4909	0.6108
3JCF	6551	3.8	4.11	3.92	3.94	3.9	3.9	4.11	3.39	4.57	3.93	3.95	3.9	3.9	4.58	3.44	0.484	0.438	0.441	0.451	0.451	0.494	0.59	0.7372	0.7363	0.7849	0.7351	0.7351	0.6634	0.8949	0.8142	0.729	0.7786	0.7302	0.7302	0.7859	0.8185	0.655	0.7213	0.729	0.7135	0.7135	0.5759	0.8243
5H3O	6656	3.5	3.63	3.6	3.61	3.57	3.57	3.64	2.83	3.64	3.6	3.63	3.6	3.6	3.67	2.83	0.551	0.481	0.515	0.484	0.484	0.551	0.617	0.7847	0.7341	0.7861	0.7206	0.7206	0.78	0.904	0.8572	0.7258	0.7676	0.713	0.713	0.857	0.8487	0.7697	0.7198	0.7361	0.7003	0.7003	0.7666	0.8568
5YX9	6856	3.8	4.07	3.94	4.01	3.85	3.85	4.07	2.88	4.55	3.94	4.05	3.92	3.92	4.55	2.93	0.473	0.422	0.43	0.436	0.436	0.492	0.577	0.6804	0.6936	0.741	0.7029	0.7029	0.5603	0.8763	0.8327	0.734	0.8022	0.7406	0.7406	0.7755	0.8338	0.5468	0.6806	0.6451	0.6765	0.6765	0.4314	0.7836
5YYS	6859	4.2	6.99	7.15	7.24	6.99	7.15	6.99	6.57	7.06	7.16	7.28	7.01	7.16	7.06	6.57	0.276	0.153	0.184	0.152	0.153	0.267	0.276	0.8491	0.6091	0.6247	0.6021	0.6091	0.812	0.8399	0.7104	0.5307	0.5266	0.552	0.5307	0.6984	0.6967	0.664	0.4725	0.3889	0.4925	0.4725	0.6286	0.6585
5YZ0	6862	4.7	5.83	6.39	6.63	6.26	6.39	5.83	4.71	5.95	6.42	6.71	6.27	6.42	6.19	4.71	0.345	0.227	0.25	0.232	0.227	0.341	0.372	0.8672	0.6447	0.6543	0.6532	0.6447	0.7971	0.8931	0.7827	0.5835	0.5942	0.6033	0.5835	0.7406	0.7648	0.709	0.5221	0.4492	0.5518	0.5221	0.6384	0.7147
5Z1W	6877	3.4	3.49	3.38	3.41	3.39	3.39	3.51	2.64	4.05	3.38	3.42	3.38	3.38	4.05	2.65	0.599	0.543	0.558	0.562	0.562	0.595	0.674	0.646	0.7152	0.7709	0.7418	0.7418	0.6327	0.8922	0.8426	0.7473	0.8068	0.7776	0.7776	0.8354	0.851	0.5647	0.7101	0.7162	0.7305	0.7305	0.5578	0.8383
6B5B	7055	5.2	7.25	7.46	7.36	7.41	7.46	7.26	7	7.72	7.48	7.44	7.46	7.48	7.71	7.18	0.232	0.09	0.14	0.088	0.09	0.235	0.215	0.6609	0.5751	0.6771	0.5621	0.5751	0.7508	0.8518	0.7169	0.5351	0.6373	0.5259	0.5351	0.7574	0.7208	0.473	0.468	0.5074	0.4387	0.468	0.55	0.6672
6C9I	7436	3.1	3.14	-	-	-	-	3.14	2.1	3.14	-	-	-	-	3.14	2.1	0.678	-	-	-	-	0.664	0.746	0.7954	-	-	-	-	0.8181	0.8813	0.8544	-	-	-	-	0.8162	0.8598	0.7896	-	-	-	-	0.791	0.8588
6D6Q	7808	3.5	3.69	3.65	3.74	3.61	3.61	3.71	3.07	3.74	3.69	3.89	3.64	3.64	3.78	3.07	0.507	0.422	0.463	0.439	0.439	0.504	0.571	0.7913	0.6969	0.7439	0.7084	0.7084	0.8525	0.8902	0.7738	0.6648	0.7135	0.6801	0.6801	0.7862	0.8083	0.7084	0.67	0.652	0.6668	0.6668	0.7642	0.8203
5TQW	8436	5.6	8.09	7.43	7.47	7.38	7.43	8.11	7.9	8.93	7.43	7.86	8.21	7.43	8.96	7.96	0.209	0.06	0.138	0.057	0.06	0.227	0.199	0.6481	0.5892	0.7215	0.5826	0.5892	0.7778	0.8748	0.7208	0.5566	0.6109	0.5308	0.5566	0.7908	0.7109	0.5344	0.515	0.4978	0.4748	0.515	0.6754	0.6164
5WC0	8794	4.4	6.8	6.78	6.79	6.74	6.78	6.8	6.62	6.85	6.83	6.84	6.77	6.83	6.85	6.72	0.382	0.287	0.287	0.288	0.287	0.383	0.41	0.8657	0.6255	0.6443	0.6346	0.6255	0.711	0.8552	0.7897	0.5809	0.5922	0.5878	0.5809	0.6728	0.7334	0.6781	0.4961	0.4967	0.5336	0.4961	0.5206	0.6254
5WFE	8827	3.6	4.39	4.3	4.28	4.29	4.29	4.47	4.09	4.57	4.3	4.4	4.41	4.41	4.45	4.09	0.407	0.303	0.341	0.307	0.307	0.4	0.407	0.8029	0.5973	0.7003	0.591	0.591	0.6817	0.8413	0.6685	0.5469	0.6109	0.5331	0.5331	0.577	0.705	0.5974	0.5334	0.5681	0.5124	0.5124	0.4682	0.699
5WP6	8871	3.8	4.06	3.87	3.9	3.87	3.87	4.06	3.67	4.5	3.89	4.03	3.87	3.87	4.5	3.67	0.554	0.507	0.527	0.521	0.521	0.556	0.629	0.7014	0.7084	0.7466	0.7163	0.7163	0.6525	0.8691	0.826	0.7178	0.7891	0.7258	0.7258	0.7932	0.7979	0.609	0.6772	0.6393	0.6772	0.6772	0.5465	0.7696
6DZ7	8931	3.9	4.16	3.92	4.11	3.91	3.91	4.22	3.02	4.52	3.93	3.93	3.92	3.92	4.53	3.03	0.477	0.414	0.44	0.424	0.424	0.476	0.548	0.8153	0.7092	0.7716	0.7122	0.7122	0.724	0.8639	0.7938	0.6924	0.7499	0.6954	0.6954	0.7469	0.7793	0.7097	0.675	0.691	0.6741	0.6741	0.6068	0.7497
6MLU	9146	4	4.5	4.11	4.14	4.09	4.11	4.49	3.95	-	-	-	-	-	-	-	0.409	0.317	0.323	0.324	0.317	0.401	0.443	0.4047	0.4181	0.4742	0.4105	0.4181	0.4169	0.5982	0.7753	0.6316	0.7107	0.6397	0.6316	0.7849	0.7781	0.1489	0.2063	0.2092	0.1946	0.2063	0.1649	0.2722
6MRU	9213	3.2	3.25	3.16	3.16	3.12	3.12	3.25	2.13	3.57	3.16	3.17	3.12	3.12	3.57	2.13	0.631	0.593	0.596	0.606	0.606	0.623	0.738	0.7187	0.7613	0.8164	0.7847	0.7847	0.747	0.912	0.8304	0.756	0.8122	0.7842	0.7842	0.8404	0.8695	0.6762	0.7492	0.7953	0.7753	0.7753	0.7046	0.873
6N23	9321	3.1	3.11	3.35	3.34	3.2	3.2	3.13	2.18	3.42	3.3	3.34	3.15	3.15	3.42	2.18	0.613	0.591	0.591	0.611	0.611	0.653	0.723	0.7883	0.7498	0.8172	0.7387	0.7387	0.5474	0.9047	0.874	0.777	0.8373	0.7687	0.7687	0.7489	0.876	0.7177	0.7497	0.7949	0.7396	0.7396	0.5249	0.8719
6NF6	9361	3.3	3.39	3.42	3.39	3.34	3.34	3.41	2.25	6.09	3.57	3.39	3.34	3.34	6.09	2.32	0.586	0.512	0.506	0.526	0.526	0.58	0.65	0.5362	0.6951	0.7193	0.7159	0.7159	0.5159	0.8818	0.7857	0.6924	0.7402	0.7137	0.7137	0.7676	0.8475	0.4807	0.6691	0.6785	0.6916	0.6916	0.4605	0.8314
6NIL	9380	3.9	3.93	3.83	3.91	3.82	3.82	3.96	3.6	3.95	3.83	3.93	3.83	3.83	3.97	3.77	0.464	0.366	0.419	0.375	0.375	0.468	0.489	0.8285	0.6704	0.7192	0.6743	0.6743	0.7577	0.8894	0.8383	0.7197	0.7505	0.7236	0.7236	0.8109	0.8512	0.7445	0.677	0.6395	0.6784	0.6784	0.682	0.8318
6ACF	9590	3	3.27	3.3	3.27	3.2	3.2	3.3	2.65	3.5	3.21	3.27	3.2	3.2	3.5	2.65	0.631	0.567	0.531	0.556	0.556	0.629	0.682	0.6387	0.7365	0.7522	0.7307	0.7307	0.6474	0.9022	0.7758	0.7198	0.7316	0.7185	0.7185	0.774	0.8507	0.6189	0.7271	0.7406	0.7231	0.7231	0.6364	0.8641
6AHR	9626	3.9	6.88	6.96	6.95	6.9	6.9	6.87	6.58	7.26	6.96	6.96	6.91	6.91	7.25	6.9	0.269	0.166	0.201	0.179	0.179	0.266	0.263	0.7059	0.5869	0.6791	0.6026	0.6026	0.5973	0.7873	0.6097	0.5057	0.5661	0.5242	0.5242	0.5673	0.6192	0.5341	0.5116	0.5667	0.5259	0.5259	0.4337	0.6056
6JNA	9846	3.7	4.03	3.98	4.04	3.96	3.96	4.04	3.73	-	-	-	-	-	-	-	0.509	0.411	0.456	0.437	0.437	0.489	0.541	0.468	0.4101	0.4733	0.4114	0.4114	0.5098	0.54	0.7733	0.6718	0.7223	0.6999	0.6999	0.7476	0.7695	0.1	0.1181	0.133	0.1021	0.1021	0.108	0.2489
6K1H	9906	3.5	3.42	3.4	3.4	3.4	3.4	3.45	2.49	3.43	3.4	3.42	3.4	3.4	3.43	2.53	0.582	0.52	0.545	0.525	0.525	0.566	0.652	0.6363	0.732	0.7834	0.7317	0.7317	0.6629	0.9008	0.8203	0.7269	0.7828	0.7262	0.7262	0.8369	0.8453	0.5846	0.7112	0.7251	0.7046	0.7046	0.6071	0.8459
6RWL	10041	3.4	3.62	-	-	-	-	3.61	2.66	4	-	-	-	-	4	2.9	0.565	-	-	-	-	0.561	0.648	0.6999	-	-	-	-	0.6824	0.8218	0.8289	-	-	-	-	0.8172	0.8542	0.6354	-	-	-	-	0.6203	0.7111
6RWX	10045	3.6	3.56	3.54	3.54	3.53	3.53	3.58	2.42	3.6	3.55	3.82	3.54	3.54	3.6	2.42	0.593	0.54	0.536	0.547	0.547	0.587	0.68	0.8059	0.7646	0.83	0.7709	0.7709	0.7605	0.8941	0.8656	0.7543	0.8149	0.7642	0.7642	0.8496	0.8523	0.7791	0.7581	0.8173	0.7655	0.7655	0.7431	0.8577
6S2F	10089	5.8	7.63	7.55	7.43	7.48	7.55	7.58	7.38	8.28	7.55	7.45	7.98	7.55	8.25	7.38	0.214	0.067	0.118	0.063	0.067	0.205	0.183	0.8607	0.6374	0.7199	0.6168	0.6374	0.7367	0.8864	0.7556	0.6234	0.6463	0.5874	0.6234	0.6789	0.7835	0.6689	0.5846	0.5844	0.529	0.5846	0.5355	0.726
6S3K	10092	3.7	3.99	3.94	3.98	3.94	3.94	4.01	2.92	6.31	3.94	3.99	3.94	3.94	7.03	2.87	0.511	0.417	0.457	0.429	0.429	0.498	0.566	0.5748	0.6577	0.718	0.6739	0.6739	0.446	0.8868	0.7471	0.6538	0.7145	0.6675	0.6675	0.6724	0.8247	0.4646	0.6295	0.6424	0.6495	0.6495	0.3494	0.8166
6SJ7	10213	3.5	3.78	3.75	3.74	3.62	3.62	3.63	3.28	3.62	3.88	3.73	3.63	3.63	3.82	3.36	0.555	0.483	0.499	0.482	0.482	0.551	0.58	0.8315	0.6834	0.7302	0.6871	0.6871	0.8099	0.8858	0.798	0.6832	0.7238	0.6868	0.6868	0.7995	0.824	0.6928	0.6053	0.6295	0.6344	0.6344	0.6836	0.7917
6SJB	10214	3.7	4	3.78	3.8	3.76	3.76	3.94	3.12	4.45	3.84	3.83	3.76	3.76	4.36	3.13	0.472	0.414	0.427	0.425	0.425	0.475	0.549	0.8225	0.7077	0.7906	0.7214	0.7214	0.7005	0.8913	0.8075	0.7094	0.7717	0.7245	0.7245	0.7555	0.8178	0.7482	0.6917	0.7613	0.7056	0.7056	0.6167	0.8142
6SOF	10273	4.3	4.79	6.22	5.4	6.04	6.22	4.94	4.97	4.84	6.11	6.04	6.1	6.11	5.33	4.91	0.353	0.235	0.263	0.232	0.235	0.336	0.329	0.8224	0.5917	0.6415	0.573	0.5917	0.6123	0.8258	0.7167	0.5097	0.5396	0.4894	0.5097	0.6019	0.6598	0.6532	0.4725	0.4714	0.4571	0.4725	0.482	0.5899
6SZA	10351	6	7.38	-	-	-	-	7.38	7.15	7.4	-	-	-	-	7.4	7.16	0.124	-	-	-	-	0.11	0.111	0.8132	-	-	-	-	0.5869	0.8224	0.7545	-	-	-	-	0.6364	0.7751	0.6892	-	-	-	-	0.4907	0.7497
6T7S	10371	4.5	4.6	6.31	6.66	4.52	6.31	4.61	4.41	7.17	6.37	6.46	4.53	6.37	7.16	4.42	0.373	0.283	0.312	0.278	0.283	0.374	0.383	0.6475	0.5982	0.6209	0.5887	0.5982	0.6298	0.8637	0.7679	0.6027	0.7003	0.5952	0.6027	0.755	0.7717	0.355	0.4876	0.3754	0.495	0.4876	0.3442	0.746
6TAQ	10424	3.9	4.36	4.37	4.37	4.35	4.35	4.36	4.03	4.38	4.37	4.38	4.35	4.35	4.38	4.03	0.412	0.366	0.378	0.358	0.358	0.436	0.509	0.7629	0.6724	0.7567	0.6184	0.6184	0.739	0.8638	0.7532	0.6495	0.7214	0.5996	0.5996	0.7708	0.7732	0.6648	0.6432	0.7158	0.5823	0.5823	0.6522	0.7722
6TG9	10495	3.2	3.37	3.4	3.4	3.4	3.4	3.37	2.82	3.37	3.4	3.41	3.4	3.4	3.37	2.82	0.599	0.532	0.566	0.533	0.533	0.604	0.648	0.7944	0.7373	0.7932	0.7217	0.7217	0.8123	0.8718	0.7787	0.6947	0.7514	0.6811	0.6811	0.7839	0.8099	0.7499	0.7132	0.7446	0.689	0.689	0.766	0.8283
6TQE	10549	4.3	4.23	3.91	3.9	3.97	3.91	4.28	2.85	4.61	3.91	3.93	3.9	3.91	4.61	2.88	0.593	0.539	0.569	0.555	0.539	0.565	0.662	0.7577	0.778	0.8491	0.7996	0.778	0.7901	0.9076	0.8917	0.7717	0.8402	0.7958	0.7717	0.8692	0.8607	0.6891	0.7547	0.8049	0.7824	0.7547	0.7302	0.863
6TSW	10567	4	4.1	4	4.01	4	4	4.1	3.75	4.17	4.04	4.04	4.02	4.04	4.17	3.79	0.526	0.467	0.501	0.475	0.467	0.527	0.589	0.8786	0.6994	0.7623	0.704	0.6994	0.7594	0.8907	0.8284	0.7155	0.7748	0.7232	0.7155	0.7848	0.8436	0.761	0.6355	0.6494	0.6439	0.6355	0.6519	0.7732
6TTF	10575	3.2	3.25	3.21	3.21	3.22	3.22	3.26	2.2	3.26	3.21	3.21	3.22	3.22	3.26	2.2	0.655	0.586	0.602	0.568	0.568	0.65	0.719	0.7859	0.7925	0.8635	0.7809	0.7809	0.7868	0.9329	0.9019	0.8091	0.8662	0.7939	0.7939	0.9028	0.8928	0.8125	0.795	0.8668	0.7873	0.7873	0.8032	0.9
6TY4	10616	6	7.62	-	7.64	7.67	-	7.61	7.47	-	-	-	-	-	-	-	0.203	0.068	0.124	0.093	0.068	0.207	0.166	0.5749	0.47	0.6006	0.5375	0.47	0.6291	0.7349	0.6152	0.4499	0.6047	0.5441	0.4499	0.6299	0.639	0.3064	0.3004	0.3586	0.3368	0.3004	0.3403	0.4631
6XT9	10617	3.8	3.89	3.98	3.96	3.92	3.92	3.94	3.21	3.89	4	3.99	3.92	3.92	3.95	3.21	0.461	0.377	0.406	0.376	0.376	0.462	0.496	0.8341	0.6634	0.7086	0.6462	0.6462	0.7807	0.8862	0.7932	0.6552	0.6965	0.6522	0.6522	0.7751	0.8133	0.7067	0.6094	0.5811	0.6001	0.6001	0.6652	0.7888
6YGH	10800	3.7	4.09	4.03	4.05	4.03	4.03	4.09	3.35	4.24	4.03	4.05	4.04	4.04	4.24	3.35	0.5	0.448	0.458	0.455	0.455	0.505	0.603	0.7855	0.6861	0.7746	0.6819	0.6819	0.6227	0.8739	0.8138	0.6826	0.7718	0.6753	0.6753	0.7277	0.7968	0.6948	0.6676	0.7512	0.6636	0.6636	0.5279	0.8012
6YGI	10803	3	3.22	3.19	3.11	3.1	3.1	3.22	2.23	3.43	3.19	3.12	3.1	3.1	3.43	2.23	0.614	0.558	0.569	0.571	0.571	0.613	0.689	0.7336	0.7462	0.8074	0.7662	0.7662	0.7242	0.8976	0.8244	0.7381	0.7983	0.7696	0.7696	0.8153	0.8386	0.6969	0.7344	0.7904	0.7559	0.7559	0.6869	0.8484
6YMX	10847	3.2	3.38	3.45	3.42	3.39	3.39	3.39	2.34	3.67	3.45	3.44	3.39	3.39	3.7	2.34	0.594	0.536	0.558	0.551	0.551	0.595	0.65	0.7636	0.7109	0.7878	0.7242	0.7242	0.5859	0.8914	0.8455	0.7286	0.7936	0.7478	0.7478	0.7709	0.8502	0.6868	0.7018	0.7587	0.7161	0.7161	0.5327	0.8344
6Z2Y	11052	3.3	3.27	3.3	3.3	3.32	3.32	3.31	2.48	3.27	3.31	3.3	3.32	3.32	3.3	2.64	0.587	0.474	0.485	0.443	0.443	0.579	0.624	0.6626	0.697	0.7609	0.6594	0.6594	0.6993	0.8608	0.773	0.6736	0.7319	0.6388	0.6388	0.8023	0.7968	0.6738	0.6942	0.7452	0.6478	0.6478	0.7136	0.8111
6Z3Y	11066	3.5	6.17	6.55	6.53	6.35	6.35	6.2	3.78	7.23	6.58	6.6	6.47	6.47	7.14	3.79	0.399	0.307	0.337	0.323	0.323	0.393	0.439	0.5862	0.6687	0.7307	0.6706	0.6706	0.4314	0.839	0.6949	0.6295	0.6802	0.6282	0.6282	0.5677	0.7212	0.4722	0.623	0.6493	0.6164	0.6164	0.2915	0.7162
6Z6G	11093	3.1	3.08	3.15	3.19	3.07	3.07	3.18	2.19	3.11	3.16	3.24	3.1	3.1	3.11	2.17	0.591	0.533	0.549	0.542	0.542	0.571	0.649	0.8174	0.7305	0.7547	0.7169	0.7169	0.8687	0.8896	0.8477	0.7399	0.7705	0.7371	0.7371	0.8521	0.8356	0.7335	0.696	0.6713	0.6809	0.6809	0.7805	0.8344
6ZIY	11231	4.3	4.31	4.24	4.24	4.26	4.24	4.32	4.07	7.05	4.24	4.24	4.26	4.24	7.05	4.07	0.459	0.374	0.359	0.35	0.374	0.416	0.483	0.5357	0.6735	0.7543	0.6817	0.6735	0.6844	0.8805	0.7616	0.6296	0.7022	0.6431	0.6296	0.755	0.7715	0.4495	0.6367	0.7137	0.651	0.6367	0.6044	0.7856
6ZWM	11488	3.2	3.54	3.67	3.66	3.59	3.59	3.54	3.02	3.93	3.67	3.67	3.58	3.58	3.93	3.02	0.478	0.413	0.43	0.422	0.422	0.479	0.539	0.7945	0.6907	0.7685	0.6996	0.6996	0.6251	0.8707	0.7908	0.6908	0.7396	0.7034	0.7034	0.7209	0.7988	0.7138	0.6776	0.7321	0.6874	0.6874	0.5543	0.8021
6OF4	20042	3.2	3.52	3.66	3.65	3.65	3.65	3.52	2.38	3.64	3.67	3.66	3.65	3.65	3.67	2.39	0.558	0.492	0.528	0.503	0.503	0.565	0.641	0.7942	0.67	0.7469	0.6616	0.6616	0.6353	0.9012	0.8185	0.69	0.751	0.6814	0.6814	0.7508	0.8548	0.7435	0.6663	0.709	0.657	0.657	0.6097	0.8499
6P47	20245	3.9	4.04	3.99	4	3.95	3.95	4.04	3.62	7.02	3.99	7	3.96	3.96	7.02	3.69	0.444	0.364	0.391	0.375	0.375	0.45	0.484	0.6449	0.6955	0.7402	0.6939	0.6939	0.5671	0.8543	0.7588	0.6851	0.7354	0.6862	0.6862	0.7378	0.7837	0.5296	0.6633	0.6614	0.662	0.662	0.4491	0.7499
6P6W	20265	4	7.96	-	-	-	-	7.94	7.69	7.96	-	-	-	-	7.95	7.71	0.412	-	-	-	-	0.404	0.419	0.7177	-	-	-	-	0.4032	0.8658	0.7376	-	-	-	-	0.5634	0.7852	0.728	-	-	-	-	0.3515	0.7607
6PYH	20524	4.3	4.38	4.28	4.31	4.25	4.28	4.38	4.06	4.88	4.29	4.34	4.26	4.29	4.77	4.1	0.478	0.381	0.432	0.386	0.381	0.478	0.483	0.8416	0.6813	0.7635	0.6825	0.6813	0.7733	0.8864	0.8337	0.6775	0.7344	0.6742	0.6775	0.8031	0.7944	0.7478	0.6399	0.6289	0.6392	0.6399	0.6689	0.7635
6U62	20660	3.2	3.21	3.27	3.27	3.22	3.22	3.28	2.26	3.8	3.28	3.29	3.23	3.23	3.8	2.27	0.615	0.575	0.589	0.585	0.585	0.621	0.677	0.867	0.7989	0.8563	0.8012	0.8012	0.8061	0.9206	0.8581	0.7867	0.8259	0.7936	0.7936	0.8616	0.8626	0.8351	0.7882	0.8248	0.7922	0.7922	0.7846	0.8686
6U9E	20695	4.2	4.3	4.22	4.28	4.21	4.22	4.32	3.55	4.34	4.23	4.33	4.23	4.23	4.35	3.57	0.514	0.43	0.471	0.44	0.43	0.503	0.554	0.7924	0.7165	0.7075	0.7196	0.7165	0.8245	0.8886	0.8165	0.7017	0.7443	0.7081	0.7017	0.8003	0.8145	0.6975	0.6868	0.5761	0.6801	0.6868	0.7239	0.8176
6UAN	20708	3.9	4.01	3.96	3.95	3.96	3.96	4.02	3.86	4.56	3.97	3.96	3.96	3.96	4.56	3.83	0.514	0.429	0.462	0.445	0.445	0.497	0.55	0.7618	0.7083	0.7946	0.7289	0.7289	0.8076	0.9044	0.7954	0.6883	0.7617	0.7086	0.7086	0.8018	0.8282	0.6985	0.6823	0.7556	0.7006	0.7006	0.741	0.8252
6UQG	20847	3.5	3.78	3.76	3.79	3.77	3.77	3.79	2.86	4	3.76	3.8	3.76	3.76	4	2.86	0.543	0.472	0.499	0.479	0.479	0.529	0.622	0.6819	0.6791	0.7461	0.6702	0.6702	0.5307	0.8866	0.7908	0.6869	0.7428	0.6747	0.6747	0.6871	0.8283	0.5801	0.6663	0.688	0.6497	0.6497	0.4535	0.8194
6UT4	20865	3.1	3.21	3.2	3.18	3.17	3.17	3.21	2.48	3.66	3.2	3.18	3.17	3.17	3.66	2.48	0.64	0.582	0.585	0.59	0.59	0.629	0.704	0.7698	0.7675	0.8219	0.7837	0.7837	0.8171	0.908	0.8379	0.7584	0.8061	0.7776	0.7776	0.8454	0.8625	0.7367	0.76	0.8112	0.7775	0.7775	0.7843	0.8695
6UWM	20924	5.9	7.51	7.36	7.12	7.06	7.36	7.51	7.03	-	-	-	-	-	-	-	0.286	0.135	0.19	0.155	0.135	0.271	0.274	0.4681	0.596	0.656	0.614	0.596	0.43	0.8016	0.744	0.6348	0.7414	0.6672	0.6348	0.7257	0.7289	0.3397	0.5366	0.4945	0.4976	0.5366	0.2965	0.6355
6V0C	20993	3.5	3.66	3.67	3.66	3.67	3.67	3.64	2.9	3.7	3.67	3.67	3.67	3.67	3.64	2.99	0.553	0.477	0.516	0.482	0.482	0.55	0.604	0.7843	0.7227	0.7993	0.7304	0.7304	0.8038	0.8832	0.8154	0.7118	0.7726	0.7214	0.7214	0.8234	0.8283	0.7435	0.7137	0.7738	0.7216	0.7216	0.7651	0.8358
6V1I	21012	3.8	3.93	3.75	3.76	3.73	3.73	3.93	2.39	3.94	3.76	3.81	3.73	3.73	3.94	2.39	0.506	0.479	0.493	0.489	0.489	0.524	0.639	0.9275	0.7231	0.7864	0.7236	0.7236	0.8925	0.9052	0.8896	0.7401	0.8059	0.7445	0.7445	0.8659	0.8472	0.8616	0.7144	0.734	0.715	0.715	0.8142	0.8411
6V1Q	21015	3.1	3.47	3.51	3.56	3.38	3.38	3.33	2.53	3.6	3.55	6.3	3.56	3.56	3.6	2.56	0.522	0.495	0.495	0.523	0.523	0.579	0.622	0.5362	0.7243	0.7178	0.7271	0.7271	0.5863	0.8541	0.7705	0.7454	0.7806	0.7482	0.7482	0.8028	0.8311	0.5051	0.6774	0.6145	0.6825	0.6825	0.5352	0.7489
6V9W	21128	3.1	3.47	3.9	4.01	3.58	3.58	3.47	2.55	3.86	3.9	4.11	3.62	3.62	3.93	2.54	0.509	0.481	0.462	0.507	0.507	0.576	0.634	0.7045	0.6474	0.7333	0.6312	0.6312	0.3978	0.85	0.8419	0.6884	0.7807	0.6701	0.6701	0.6258	0.8159	0.5868	0.6391	0.6968	0.6139	0.6139	0.3057	0.785
6VTL	21381	3.7	4.05	4.05	4.04	4.04	4.04	4.05	3.59	6.55	4.05	4.06	4.04	4.04	4.27	3.59	0.498	0.389	0.438	0.394	0.394	0.479	0.526	0.6783	0.6234	0.6622	0.5923	0.5923	0.4644	0.8495	0.7194	0.6308	0.6865	0.6049	0.6049	0.6022	0.7697	0.483	0.5784	0.4942	0.5334	0.5334	0.3299	0.7586
6VWH	21416	4.3	8.83	-	-	-	-	8.81	8.6	9.47	-	-	-	-	9.46	9.26	0.253	-	-	-	-	0.249	0.203	0.692	-	-	-	-	0.6585	0.7045	0.5722	-	-	-	-	0.5527	0.5676	0.3807	-	-	-	-	0.3468	0.4716
6VXF	21436	3.5	3.49	3.41	3.41	3.37	3.37	3.52	2.36	3.9	3.41	3.41	3.37	3.37	3.89	2.36	0.583	0.499	0.509	0.517	0.517	0.564	0.645	0.6269	0.7202	0.7749	0.7379	0.7379	0.693	0.885	0.8081	0.7096	0.762	0.7315	0.7315	0.826	0.8301	0.573	0.711	0.7611	0.7305	0.7305	0.6453	0.834
6VXM	21444	3.1	3.03	3.23	3.24	3.1	3.1	3.11	2.14	3.27	3.22	3.22	3.1	3.1	3.27	2.14	0.614	0.584	0.583	0.602	0.602	0.652	0.706	0.752	0.7869	0.8225	0.7887	0.7887	0.7296	0.8852	0.8162	0.7707	0.8128	0.7764	0.7764	0.8374	0.8608	0.7222	0.774	0.7887	0.7782	0.7782	0.7053	0.8474
6VYF	21458	3.3	3.34	3.25	3.25	3.24	3.24	3.39	2.34	3.86	3.25	3.25	3.24	3.24	3.86	2.34	0.635	0.572	0.581	0.584	0.584	0.629	0.687	0.7326	0.7675	0.8127	0.7838	0.7838	0.7239	0.8943	0.8707	0.77	0.8049	0.7892	0.7892	0.8658	0.857	0.6926	0.7585	0.795	0.7736	0.7736	0.6848	0.8369
6VZ1	21481	3.2	3.44	3.26	3.29	3.3	3.3	3.41	2.2	3.96	3.26	3.29	3.24	3.24	3.91	2.41	0.643	0.562	0.573	0.584	0.584	0.638	0.716	0.5934	0.718	0.7787	0.7421	0.7421	0.5764	0.8962	0.8556	0.7383	0.7898	0.7666	0.7666	0.8416	0.8566	0.5378	0.71	0.764	0.7374	0.7374	0.5261	0.8456
6W4O	21535	4.8	6.34	7.1	6.8	7.01	7.1	6.35	6.1	7.95	7.12	6.84	7.03	7.12	7.95	6.11	0.262	0.155	0.193	0.144	0.155	0.264	0.271	0.8323	0.6748	0.7558	0.6426	0.6748	0.8104	0.8672	0.6995	0.6035	0.6421	0.581	0.6035	0.7017	0.7093	0.6626	0.5905	0.621	0.5663	0.5905	0.6543	0.6825
6W6V	21564	3	3.42	3.4	3.39	3.41	3.41	3.56	3.04	4.37	3.41	3.42	3.42	3.42	4.13	3.04	0.59	0.496	0.528	0.505	0.505	0.587	0.617	0.6972	0.6852	0.7708	0.7108	0.7108	0.5394	0.8908	0.806	0.7046	0.7715	0.7284	0.7284	0.7345	0.8231	0.622	0.6757	0.7446	0.6965	0.6965	0.4486	0.8095
6X0L	21978	3.9	6	5.83	5.79	5.96	5.96	4.39	4.26	8.19	5.84	5.81	5.97	5.97	8	4.26	0.42	0.3	0.329	0.291	0.291	0.42	0.405	0.5938	0.6594	0.7426	0.6613	0.6613	0.586	0.8385	0.669	0.5864	0.6433	0.59	0.59	0.6812	0.6943	0.4859	0.6001	0.6611	0.6024	0.6024	0.4773	0.6891
6X0V	21985	4.5	7.31	7.61	7.06	7.39	7.61	7.32	6.6	-	-	-	-	-	-	-	0.506	0.405	0.46	0.422	0.405	0.5	0.55	0.3969	0.3495	0.4443	0.3724	0.3495	0.4232	0.5341	0.7403	0.6048	0.704	0.6356	0.6048	0.7538	0.7318	0.1003	0.0657	0.1403	0.1003	0.0657	0.1199	0.2732
6XD3	22131	3.3	3.46	3.32	3.33	3.31	3.31	3.47	2.39	4.06	3.32	3.33	3.34	3.34	4.01	2.42	0.603	0.532	0.548	0.546	0.546	0.591	0.668	0.7166	0.7361	0.8049	0.7545	0.7545	0.722	0.9122	0.8082	0.7318	0.7893	0.7521	0.7521	0.8035	0.8606	0.6742	0.7256	0.7885	0.745	0.745	0.6812	0.8621
6XGQ	22182	3.8	3.87	-	-	-	-	3.89	3.16	3.96	-	-	-	-	3.96	3.16	0.585	-	-	-	-	0.578	0.658	0.7999	-	-	-	-	0.7925	0.9143	0.8405	-	-	-	-	0.8468	0.8501	0.7118	-	-	-	-	0.7167	0.856
6XJX	22216	4.6	6.33	6.28	6.25	6.34	6.28	6.32	4.08	7.28	6.29	6.33	6.23	6.29	7.28	4.08	0.375	0.274	0.316	0.291	0.274	0.349	0.411	0.668	0.6463	0.7144	0.6538	0.6463	0.6842	0.8633	0.7973	0.6559	0.7387	0.6575	0.6559	0.8121	0.7906	0.4843	0.6077	0.5575	0.5973	0.6077	0.505	0.7313
6XMP	22260	3.5	3.92	3.83	3.91	3.75	3.75	3.82	2.54	4.12	3.83	3.86	3.75	3.75	4.12	2.54	0.57	0.537	0.548	0.55	0.55	0.588	0.669	0.7228	0.7711	0.8103	0.7577	0.7577	0.6537	0.9112	0.8437	0.7608	0.8163	0.7499	0.7499	0.7945	0.8539	0.7108	0.7568	0.7477	0.7399	0.7399	0.6086	0.8588
7JK2	22359	3.2	3.26	3.33	3.42	3.23	3.23	3.3	2.32	3.71	3.33	3.37	3.24	3.24	3.71	2.32	0.584	0.539	0.545	0.549	0.549	0.612	0.657	0.8479	0.6805	0.764	0.663	0.663	0.6117	0.8714	0.8613	0.7455	0.804	0.7324	0.7324	0.7679	0.828	0.7358	0.6858	0.7227	0.6641	0.6641	0.5097	0.813
7JPK	22414	3	3.07	3.08	3.08	3.04	3.04	3.1	2.18	3.6	3.08	3.08	3.05	3.05	3.59	2.23	0.652	0.58	0.568	0.587	0.587	0.642	0.696	0.6711	0.7571	0.7948	0.7692	0.7692	0.72	0.8937	0.8449	0.7481	0.7825	0.7666	0.7666	0.8464	0.8439	0.6557	0.7483	0.7841	0.7629	0.7629	0.7006	0.8419
7JW1	22513	4.2	7.91	-	-	-	-	7.9	7.49	8.21	-	-	-	-	8.21	7.45	0.54	-	-	-	-	0.543	0.603	0.7172	-	-	-	-	0.615	0.6773	0.8642	-	-	-	-	0.8365	0.8439	0.5356	-	-	-	-	0.4498	0.4947
7KDT	22829	3.1	3.37	3.26	3.27	3.34	3.34	3.35	2.25	3.96	3.26	3.27	3.35	3.35	3.93	2.2	0.566	0.487	0.509	0.497	0.497	0.557	0.624	0.7204	0.7484	0.8012	0.7626	0.7626	0.7519	0.891	0.7877	0.7176	0.7501	0.732	0.732	0.7789	0.8282	0.6679	0.7199	0.7567	0.7338	0.7338	0.6903	0.8379
6M39	30071	3.6	3.73	3.56	3.58	3.56	3.56	3.75	3.1	4.27	3.57	3.58	3.56	3.56	4.26	3.1	0.534	0.471	0.488	0.48	0.48	0.53	0.588	0.7336	0.7427	0.8028	0.7571	0.7571	0.7948	0.8815	0.8	0.7256	0.7713	0.742	0.742	0.8148	0.8126	0.6804	0.7252	0.7769	0.7409	0.7409	0.745	0.8134
7BSS	30165	3.3	3.31	3.31	3.3	3.28	3.28	3.34	2.11	3.38	3.32	3.36	3.31	3.31	3.41	2.11	0.645	0.57	0.608	0.593	0.593	0.626	0.685	0.6174	0.7161	0.7422	0.7173	0.7173	0.6715	0.9067	0.8605	0.7488	0.8123	0.7628	0.7628	0.8706	0.8614	0.5388	0.6822	0.627	0.6616	0.6616	0.5901	0.8584
7BTO	30180	4	4.23	4.24	4.25	4.11	4.24	4.25	3.87	4.25	4.24	4.24	4.12	4.24	4.29	3.88	0.396	0.307	0.324	0.301	0.307	0.397	0.423	0.8374	0.6413	0.6733	0.626	0.6413	0.7552	0.8615	0.7529	0.6054	0.6306	0.6072	0.6054	0.7279	0.7544	0.7028	0.5777	0.5571	0.5795	0.5777	0.6394	0.7487
7CGN	30358	4.3	5.82	4.23	4.28	4.23	4.23	5.81	3.78	7.37	4.24	6.44	4.23	4.24	7.36	3.78	0.374	0.271	0.314	0.275	0.271	0.371	0.392	0.6794	0.669	0.7461	0.6697	0.669	0.6451	0.8599	0.7603	0.6538	0.6903	0.6538	0.6538	0.755	0.7615	0.5376	0.6425	0.643	0.6313	0.6425	0.5055	0.7544
Average			4.41818	4.29111	4.3227	4.2661	4.26394	4.414	3.67091	4.82971	4.20287	4.34819	4.16681	4.17936	4.81817	3.57077	0.4937	0.41854	0.44164	0.42627	0.42537	0.492	0.542382	0.716186	0.673923	0.73341	0.676999	0.676002	0.674503	0.855037	0.788204	0.677688	0.733093	0.68346	0.681633	0.763848	0.798026	0.614498	0.626396	0.643411	0.62705	0.626716	0.574833	0.753225

## Sheet: Supplementary Data 2
Supplementary Data 2: Comparing the EMReady models with grid sizes of 1.0 Å and 0.5 Å on the test set of 17 primary EM maps with a voxel size < 1.0 Å. "-" indicates that phenix.mtriage fails to give a valid FSC-0.5 value (i.e. the FSC starts below 0.5) for this case.
PDB ID	EMDB ID	Grid size (Å)	Masked map-model FSC-0.5 (Å)		Unmasked map-model FSC-0.5 (Å)		Q-score		CC_box		CC_mask		CC_peaks
			Deposited	EMReady (grid size = 0.5Å)	Deposited	EMReady (grid size=0.5Å)	Deposited	EMReady (grid size=0.5Å)	Deposited	EMReady (grid size=0.5Å)	Deposited	EMReady (grid size=0.5Å)	Deposited	EMReady (grid size=0.5Å)
6HCY	0199	0.8127	3.12	2.05	3.15	2.05	0.655	0.783	0.666	0.8753	0.886	0.8332	0.62	0.8143
6NT5	0502	0.84	4.18	2.91	6.69	2.95	0.469	0.548	0.731	0.8481	0.82	0.802	0.516	0.6451
5Z1W	6877	0.88	3.49	2.22	4.05	2.22	0.599	0.716	0.646	0.892	0.843	0.8432	0.565	0.8147
6C9I	7436	0.655	3.14	1.66	3.14	1.66	0.678	0.798	0.795	0.8801	0.854	0.8447	0.79	0.8497
6JNA	9846	0.87	4.03	3.62	-	-	0.509	0.566	0.468	0.5154	0.773	0.7499	0.1	0.0996
6SJ7	10213	0.86	3.78	2.92	3.62	2.82	0.555	0.609	0.832	0.8908	0.798	0.8222	0.693	0.765
6TQE	10549	0.8521	4.23	2.55	4.61	2.55	0.593	0.698	0.758	0.9057	0.892	0.8297	0.689	0.8226
6TTF	10575	0.99567	3.25	1.98	3.26	2.01	0.655	0.768	0.786	0.9231	0.902	0.8712	0.813	0.8763
6Z6G	11093	0.826	3.08	1.83	3.11	1.84	0.591	0.688	0.817	0.8878	0.848	0.8228	0.734	0.8128
6VTL	21381	0.648	4.05	3.28	6.55	3.28	0.498	0.552	0.678	0.8622	0.719	0.7738	0.483	0.7352
6VYF	21458	0.8354	3.34	1.94	3.86	1.99	0.635	0.722	0.733	0.8957	0.871	0.8454	0.693	0.8124
6VZ1	21481	0.83	3.44	2.06	3.96	2.06	0.643	0.766	0.593	0.8915	0.856	0.8441	0.538	0.8126
6W4O	21535	0.91	6.34	5.68	7.95	5.69	0.262	0.279	0.832	0.8665	0.7	0.6785	0.663	0.5757
6W6V	21564	0.665	3.42	2.88	4.37	2.82	0.59	0.652	0.697	0.8914	0.806	0.8186	0.622	0.7842
7JK2	22359	0.867	3.26	2.11	3.71	2.11	0.584	0.705	0.848	0.8633	0.861	0.8211	0.736	0.7883
7KDT	22829	0.834	3.37	1.98	3.96	1.98	0.566	0.676	0.72	0.8941	0.788	0.8156	0.668	0.8142
7BSS	30165	0.83	3.31	1.76	3.38	1.76	0.645	0.724	0.617	0.9027	0.861	0.8495	0.539	0.8361
Average			3.69588	2.55471	4.33562	2.48687	0.572176	0.661765	0.718647	0.863865	0.828118	0.815618	0.615412	0.744635

## Sheet: Supplementary Data 3
Supplementary Data 3: Comparing the quality of the deposited and processed maps on the test set of 25 pairs of half-maps. There are three different DeepEMhancer models ("tightTarget", "wideTarget", and "highRes"). We report the "combinatorial" results of DeepEMhancer, where the results of DeepEMhancer "highRes" models were used on maps with reported resolutions of < 4Å and the results of default …
PDB ID	EMDB ID	Reported resolution (Å)	Masked map-model FSC-0.5 (Å)										Unmasked map-model FSC-0.5 (Å)										Q-score										CC_box										CC_mask
			Average map of two half-maps	DeepEMhancer (tightTarget)	DeepEMhancer (wideTarget)	DeepEMhancer (highRes)	DeepEMhancer (combinatorial)	LocScale	LocSpiral	phenix.auto_sharpen	phenix.resolve_cryo_em	EMReady	Average map of two half-maps	DeepEMhancer (tightTarget)	DeepEMhancer (wideTarget)	DeepEMhancer (highRes)	DeepEMhancer (combinatorial)	LocScale	LocSpiral	phenix.auto_sharpen	phenix.resolve_cryo_em	EMReady	Average map of two half-maps	DeepEMhancer (tightTarget)	DeepEMhancer (wideTarget)	DeepEMhancer (highRes)	DeepEMhancer (combinatorial)	LocScale	LocSpiral	phenix.auto_sharpen	phenix.resolve_cryo_em	EMReady	Average map of two half-maps	DeepEMhancer (tightTarget)	DeepEMhancer (wideTarget)	DeepEMhancer (highRes)	DeepEMhancer (combinatorial)	LocScale	LocSpiral	phenix.auto_sharpen	phenix.resolve_cryo_em	EMReady	Average map of two half-maps	DeepEMhancer (tightTarget)	DeepEMhancer (wideTarget)	DeepEMhancer (highRes)	DeepEMhancer (combinatorial)	LocScale	LocSpiral
6GOV	0043	3.7	3.79	3.88	3.97	3.83	3.83	3.97	3.8	3.82	3.7	3.19	4	3.89	3.98	3.8	3.8	3.97	3.92	4	3.71	3.18	0.413	0.373	0.387	0.382	0.382	0.437	0.404	0.442	0.431	0.485	0.8921	0.6918	0.7934	0.6758	0.6758	0.7048	0.7266	0.6356	0.4397	0.8485	0.7823	0.7289	0.755	0.7192	0.7192	0.761	0.755
6GVE	0071	3.9	6.37	7.18	7.1	7.2	7.2	7.18	7.02	6.51	6.17	6.11	6.25	7.17	7.11	7.19	7.19	7.16	7.03	6.25	6.19	6.18	0.257	0.165	0.191	0.161	0.161	0.249	0.227	0.316	0.289	0.279	0.8761	0.6478	0.7401	0.6415	0.6415	0.5533	0.7024	0.6715	0.334	0.8716	0.6456	0.5646	0.6019	0.5522	0.5522	0.5313	0.5859
6HCY	0199	3.1	3.13	3.31	3.44	3.17	3.17	3.78	3.19	3.14	3.04	2.49	3.41	3.37	3.4	3.18	3.18	3.59	3.22	3.41	3.06	2.5	0.599	0.592	0.583	0.612	0.612	0.62	0.615	0.659	0.633	0.716	0.6879	0.7391	0.7905	0.7306	0.7306	0.678	0.7873	0.5579	0.4365	0.8925	0.8932	0.804	0.8576	0.7904	0.7904	0.7619	0.8595
6HRA	0257	3.7	3.87	3.99	4.09	3.91	3.91	4.24	4.17	3.87	3.7	3.28	4.32	3.99	4.16	3.91	3.91	4.23	4.27	4.4	3.71	3.28	0.369	0.359	0.339	0.374	0.374	0.381	0.38	0.511	0.486	0.519	0.7086	0.7365	0.763	0.7377	0.7377	0.6323	0.7524	0.611	0.4538	0.9193	0.7357	0.7409	0.7445	0.7416	0.7416	0.6781	0.7662
6O0H	0567	3.7	3.93	3.82	3.86	3.89	3.89	3.93	3.98	3.93	3.69	3.4	4.34	3.85	3.86	3.91	3.91	3.93	4.08	4.34	3.71	3.4	0.389	0.398	0.371	0.398	0.398	0.394	0.434	0.492	0.477	0.521	0.598	0.7556	0.7755	0.7476	0.7476	0.6782	0.804	0.7224	0.6116	0.8773	0.6392	0.704	0.6992	0.6964	0.6964	0.6251	0.7351
6ROW	4975	4.5	4.72	5.9	5.82	4.46	5.9	6.13	5.08	4.59	4.3	4.36	6.78	6.19	5.89	5.77	6.19	6.13	5.97	6.78	4.36	4.38	0.334	0.308	0.307	0.316	0.308	0.334	0.329	0.4	0.413	0.403	0.7308	0.7437	0.7566	0.7253	0.7437	0.6654	0.7302	0.7698	0.458	0.8032	0.6016	0.668	0.6326	0.6726	0.668	0.6126	0.6385
6B5B	7055	5.2	7.19	7.5	7.44	7.49	7.5	7.63	7.35	7.27	7.27	7.38	7.76	7.54	7.49	7.51	7.54	7.63	7.48	7.76	7.6	7.45	0.228	0.128	0.162	0.119	0.128	0.22	0.177	0.25	0.227	0.224	0.8125	0.6879	0.77	0.6577	0.6879	0.6352	0.7178	0.743	0.4006	0.861	0.7649	0.6819	0.7297	0.6467	0.6819	0.6911	0.6788
5TQW	8436	5.6	8.07	-	-	-	-	7.83	7.82	8.1	7.49	7.96	8.94	-	-	-	-	7.87	8.32	8.96	8.31	8	0.092	-	-	-	-	0.157	0.211	0.233	0.197	0.135	0.4865	-	-	-	-	0.7814	0.7729	0.8619	0.4277	0.8691	0.4684	-	-	-	-	0.6409	0.7173
6RWL	10041	3.4	3.61	3.58	3.6	3.43	3.43	3.76	3.84	3.6	3.39	2.71	4.01	3.76	3.84	3.67	3.67	3.76	3.81	4	3.47	2.99	0.491	0.492	0.47	0.502	0.502	0.497	0.511	0.562	0.55	0.638	0.7506	0.7253	0.7558	0.7165	0.7165	0.7828	0.7704	0.6915	0.58	0.8003	0.7662	0.7858	0.8052	0.7807	0.7807	0.7632	0.8091
6RWX	10045	3.6	3.55	3.93	4	3.9	3.9	4.27	3.58	3.58	3.52	3.5	4.11	3.95	4.19	3.9	3.9	4.26	3.78	4.11	3.84	3.51	0.386	0.431	0.365	0.466	0.466	0.408	0.491	0.577	0.587	0.545	0.6781	0.7643	0.7455	0.7717	0.7717	0.641	0.8055	0.8191	0.7094	0.8467	0.5842	0.7236	0.664	0.7414	0.7414	0.6105	0.7652
6S2F	10089	5.8	7.63	7.66	7.43	7.63	7.66	7.37	7.51	7.58	7.31	7.32	8.28	7.65	7.45	7.63	7.65	7.34	7.62	8.25	7.33	7.36	0.199	0.09	0.135	0.079	0.09	0.173	0.184	0.213	0.18	0.181	0.8574	0.6589	0.7486	0.6268	0.6589	0.6539	0.7852	0.7702	0.3839	0.8699	0.7415	0.6317	0.6502	0.5872	0.6317	0.5998	0.6689
6SOF	10273	4.3	5.48	6.84	6.27	6.85	6.84	6.63	5.34	5.48	5.46	4.58	6.97	6.76	6.26	7.56	6.76	6.48	6.12	7	6.63	4.58	0.286	0.219	0.257	0.212	0.219	0.283	0.291	0.339	0.316	0.307	0.8318	0.6783	0.7784	0.6434	0.6783	0.6682	0.7809	0.7696	0.3331	0.8604	0.6998	0.6153	0.6699	0.5859	0.6153	0.6215	0.6854
6XT9	10617	3.8	4.04	4.22	4.32	4.15	4.15	4.33	4.22	4.01	3.87	3.52	4.38	4.24	4.33	4.15	4.15	4.33	4.32	4.38	3.87	3.52	0.354	0.315	0.316	0.328	0.328	0.369	0.408	0.457	0.423	0.439	0.8607	0.7195	0.7934	0.719	0.719	0.6708	0.7265	0.7585	0.422	0.9187	0.7177	0.7233	0.7359	0.7208	0.7208	0.68	0.7329
6YGH	10800	3.7	4.09	4.27	5.85	4.23	4.23	5.95	4.11	4.09	4.05	3.83	4.24	4.27	5.85	4.23	4.23	5.95	4.14	4.24	4.05	3.83	0.39	0.392	0.342	0.413	0.413	0.409	0.427	0.503	0.488	0.54	0.8474	0.7285	0.8069	0.7152	0.7152	0.684	0.7386	0.6244	0.4263	0.9171	0.7859	0.739	0.7814	0.7255	0.7255	0.7291	0.7455
6YGI	10803	3	3.16	3.69	3.64	3.34	3.34	3.42	3.09	3.16	3.05	2.81	3.47	3.69	3.64	3.34	3.34	3.4	3.15	3.47	3.07	2.81	0.503	0.49	0.476	0.536	0.536	0.538	0.565	0.627	0.608	0.654	0.769	0.7766	0.8288	0.7754	0.7754	0.7688	0.7941	0.729	0.5179	0.9196	0.7555	0.7615	0.7818	0.768	0.768	0.7576	0.7907
6ZWM	11488	3.2	3.54	3.44	3.48	3.38	3.38	3.58	3.51	3.54	3.33	2.75	3.95	3.44	3.48	3.39	3.39	3.58	3.74	3.95	3.34	2.78	0.457	0.417	0.413	0.42	0.42	0.471	0.424	0.48	0.448	0.536	0.7881	0.7212	0.7852	0.7174	0.7174	0.738	0.7145	0.8149	0.4906	0.8625	0.7978	0.7279	0.7696	0.7289	0.7289	0.7388	0.755
6UQG	20847	3.5	3.78	3.67	3.71	3.66	3.66	3.73	3.79	3.77	3.72	2.86	4	3.67	3.72	3.67	3.67	3.73	3.83	4	3.73	3.13	0.479	0.46	0.439	0.471	0.471	0.485	0.512	0.522	0.512	0.599	0.6121	0.6983	0.7624	0.7009	0.7009	0.6902	0.7755	0.5449	0.482	0.872	0.752	0.707	0.7635	0.7175	0.7175	0.7076	0.79
6UT4	20865	3.1	3.21	3.2	3.18	3.17	3.17	3.25	3.16	3.22	3.11	2.45	3.66	3.2	3.18	3.17	3.17	3.24	3.24	3.65	3.12	2.53	0.598	0.573	0.565	0.574	0.574	0.602	0.593	0.614	0.603	0.687	0.837	0.7938	0.8463	0.786	0.786	0.7461	0.8224	0.8624	0.6147	0.9068	0.8177	0.7823	0.8191	0.7784	0.7784	0.7606	0.809
6V1I	21012	3.8	3.94	4.04	5.76	3.98	3.98	6.87	3.98	3.94	3.68	3.29	4.13	4.21	5.77	3.98	3.98	6.85	4.06	4.13	3.7	3.29	0.319	0.347	0.279	0.395	0.395	0.323	0.457	0.529	0.503	0.486	0.8769	0.762	0.8139	0.7623	0.7623	0.7031	0.7878	0.8533	0.4896	0.9433	0.7781	0.7716	0.7594	0.7766	0.7766	0.7043	0.7928
6W4O	21535	4.8	6.33	7.69	6.89	7.61	7.69	6.95	6.22	6.36	6.06	6.12	7.95	7.72	6.92	7.65	7.72	6.97	6.85	7.95	7.18	6.14	0.203	0.151	0.182	0.147	0.151	0.196	0.225	0.276	0.269	0.267	0.8148	0.7125	0.7838	0.6788	0.7125	0.5929	0.7693	0.7564	0.3924	0.8745	0.6343	0.6069	0.6183	0.5905	0.6069	0.5342	0.6425
6XD3	22131	3.3	3.46	3.33	3.33	3.32	3.32	3.43	3.44	3.47	3.28	2.39	4.06	3.33	3.33	3.32	3.32	3.43	3.74	4.3	3.28	2.42	0.587	0.537	0.535	0.544	0.544	0.585	0.559	0.593	0.578	0.659	0.7345	0.7546	0.8177	0.7661	0.7661	0.764	0.7929	0.7313	0.5658	0.9065	0.8022	0.7476	0.7953	0.7615	0.7615	0.7642	0.7953
6XMP	22260	3.5	3.8	3.62	3.71	3.61	3.61	3.85	4.02	3.86	3.62	2.47	4.13	3.62	3.71	3.61	3.61	3.85	4.09	4.13	3.62	2.53	0.565	0.547	0.545	0.553	0.553	0.565	0.526	0.593	0.556	0.668	0.687	0.7763	0.8407	0.7735	0.7735	0.7383	0.7933	0.7188	0.5664	0.907	0.8315	0.7626	0.8125	0.7686	0.7686	0.757	0.7918
7JK2	22359	3.2	3.29	3.21	3.21	3.18	3.18	3.22	3.36	3.3	3.13	2.32	3.74	3.21	3.22	3.19	3.19	3.32	3.45	3.71	3.14	2.32	0.578	0.546	0.55	0.551	0.551	0.591	0.56	0.612	0.567	0.642	0.791	0.6829	0.7649	0.6696	0.6696	0.6512	0.7455	0.6978	0.3998	0.8545	0.8379	0.7473	0.8051	0.74	0.74	0.7177	0.8023
7JW1	22513	4.2	7.91	8.24	7.66	8.19	8.24	7.68	7.67	7.91	7.91	7.46	8.21	8.24	7.66	8.19	8.24	7.35	8.05	8.21	8.21	7.47	0.428	0.423	0.416	0.42	0.423	0.44	0.477	0.545	0.531	0.557	0.7602	0.6731	0.7344	0.654	0.6731	0.6227	0.5471	0.6918	0.3372	0.7383	0.7497	0.762	0.7939	0.7533	0.762	0.7281	0.7909
7KDT	22829	3.1	3.49	3.6	3.64	3.41	3.41	3.82	3.93	3.34	3.09	2.22	4.05	3.55	3.65	3.42	3.42	3.7	4.02	4.06	3.12	2.25	0.477	0.459	0.436	0.462	0.462	0.491	0.451	0.56	0.53	0.585	0.7821	0.7751	0.7951	0.7682	0.7682	0.691	0.7324	0.7729	0.5842	0.8817	0.6514	0.7217	0.6847	0.7193	0.7193	0.6666	0.668
Average			4.6152	4.74208	4.80833	4.62458	4.69125	5.072	4.6872	4.6176	4.4376	4.0308	5.1656	4.77125	4.83708	4.7225	4.71375	5.042	4.892	5.1776	4.614	4.0732	0.39924	0.383833	0.377542	0.393125	0.394208	0.40872	0.41752	0.4762	0.45608	0.49088	0.762848	0.72515	0.782954	0.715042	0.722058	0.685424	0.75502	0.727196	0.474288	0.872892	0.729372	0.717058	0.738762	0.710967	0.716367	0.685712	0.742864
[truncated: 13 more columns]

## Sheet: Supplementary Data 4
Supplementary Data 4: Comparion of the FSC-0.5 between the unprocessed half-maps and the FSC-0.5 between the EMReady-processed half-map and the unprocessed half-map on the test set of 25 pairs of half-maps.
PDB ID	EMDB ID	Reported resolution (Å)	Unmasked FSC-0.5 (Å)
			half map 1 - half map 2	EMReady-processed half map 1 - half map 2	half map 1 - EMReady-processed half map 2
6GOV	0043	3.7	4.17	4.11	4.08
6GVE	0071	3.9	5.55	4.95	4.88
6HCY	0199	3.1	3.66	3.56	3.55
6HRA	0257	3.7	5.66	4.52	4.53
6O0H	0567	3.7	6.51	5.93	4.6
6ROW	4975	4.5	7.3	6.94	6.99
6B5B	7055	5.2	7.62	7.55	7.57
5TQW	8436	5.6	8.9	8.97	8.98
6RWL	10041	3.4	4.45	4.26	4.23
6RWX	10045	3.6	3.99	4.09	4.09
6S2F	10089	5.8	9.21	8.86	8.81
6SOF	10273	4.3	7.02	6.49	6.52
6XT9	10617	3.8	4.92	4.65	4.63
6YGH	10800	3.7	4.58	4.23	4.3
6YGI	10803	3	3.79	3.68	3.68
6ZWM	11488	3.2	4.4	4.17	4.3
6UQG	20847	3.5	4.42	4.25	4.25
6UT4	20865	3.1	4.05	3.81	3.83
6V1I	21012	3.8	4.55	4.36	4.44
6W4O	21535	4.8	8.84	8.13	8.12
6XD3	22131	3.3	6.28	4.29	4.25
6XMP	22260	3.5	4.3	4.18	4.2
7JK2	22359	3.2	4.38	3.97	4
7JW1	22513	4.2	6.98	6.38	6.37
7KDT	22829	3.1	4.51	4.24	4.22
Average			5.6016	5.2228	5.1768

## Sheet: Supplementary Data 5
Supplementary Data 5: Comparing the models built by phenix.map_to_model for the deposited and processed maps on the test set of 682 chains. There are three different DeepEMhancer models ("tightTarget", "wideTarget", and "highRes"). We report the "combinatorial" results of DeepEMhancer, where the results of DeepEMhancer "highRes" models were used on maps with reported resolutions of < 4Å and the r…
PDB ID	Chain ID	Reported resolution (Å)	deposited maps		DeepEMhancer (tightTarget)		DeepEMhancer (wideTarget)		DeepEMhancer (highRes)		DeepEMhancer (combinatorial)		phenix.auto_sharpen		EMReady
			Residue match (%)	Sequence match (%)	Residue match (%)	Sequence match (%)	Residue match (%)	Sequence match (%)	Residue match (%)	Sequence match (%)	Residue match (%)	Sequence match (%)	Residue match (%)	Sequence match (%)	Residue match (%)	Sequence match (%)
6GIY	A	4.3	27.4	3.8	20.7	7.4	29.5	4.1	24.5	7.7	20.7	7.4	26.7	6.4	45.9	6
6GIY	B	4.3	31.7	4.3	24.9	9	17.8	7.7	24.5	7	24.9	9	32.2	9	35.3	10.7
6GIY	C	4.3	42.3	8.8	33.7	6.8	46.9	7.3	32.9	13	33.7	6.8	46.6	8	59.1	23.7
6GIY	D	4.3	58.5	58.2	47.9	40.3	52.7	37.8	54.3	34.3	47.9	40.3	64	32.7	86.8	59.3
6GIY	E	4.3	71.1	23.1	70.4	27.9	64.3	45.5	74	25.7	70.4	27.9	55	19.9	86.8	77.8
6GIY	F	4.3	61.4	6.3	73	42.3	73.3	33.8	66.9	31.7	73	42.3	66.9	16.8	83.6	59.2
6GIY	G	4.3	51.6	26.2	44.6	28.3	52.5	27.5	46.8	29.3	44.6	28.3	46.6	25.1	61.9	32.4
6GIY	H	4.3	49.1	16.5	51.4	33.3	57.7	15.6	57.2	37.8	51.4	33.3	45.5	37.1	70.7	64.3
6GIY	I	4.3	49.8	26.5	51.8	48.4	55.6	19.7	54.3	27.2	51.8	48.4	62.4	26.8	89.4	50.4
6GOV	G	3.7	33.1	7	15.1	0	23.3	7.5	18.6	9.4	18.6	9.4	40.7	37.1	40.1	7.2
6GOV	L	3.7	52.8	31.6	11.1	50	25	11.1	22.2	25	22.2	25	44.4	50	61.1	36.4
6GOV	U	3.7	77.8	44.7	79.6	20.2	85.2	41.3	77	23.7	77	23.7	82.6	40	89.1	73.7
6GOV	V	3.7	54.1	60.5	62.3	21.9	70	39.6	58.6	27.9	58.6	27.9	66.4	27.4	84.1	51.4
6GOV	W	3.7	71.1	3.1	38.9	14.3	48.9	15.9	52.2	6.4	52.2	6.4	72.2	9.2	71.1	71.9
6GOV	X	3.7	36.6	34.2	27.3	15.8	29.8	25.3	34.8	27.3	34.8	27.3	41.1	46.3	82.3	64.4
6GOV	Y	3.7	40.3	33.3	31.7	29.4	47.5	20.1	44.2	27.7	44.2	27.7	44.2	27.2	61.5	53.6
6GVE	A	3.9	47.8	5	48.1	2.5	49.3	3.6	58.5	15.7	58.5	15.7	56.1	5.3	82.5	22.3
6GVE	B	3.9	52.4	7.8	35.4	8	41.7	7.5	47.6	9.2	47.6	9.2	51.7	5.5	75.2	34.2
6GVE	C	3.9	69.3	7.7	58.7	13.6	77.3	6.9	73.3	9.1	73.3	9.1	61.3	10.9	77.3	8.6
6GVE	D	3.9	42.1	9.9	36.8	19.4	55.8	17.6	45.1	6.6	45.1	6.6	52.8	9.6	84.3	37.7
6GVE	E	3.9	51.6	19	55.2	33.3	35	10.2	47.5	13.1	47.5	13.1	49.9	7.1	59.3	24
6GVE	F	3.9	38.6	23.8	34.1	20	60.5	5.9	46	3.9	46	3.9	46.6	22.9	84.3	29.2
6GVE	G	3.9	54.5	7.5	39.8	4.7	49.8	6.3	41.1	13	41.1	13	38.9	8.9	72.4	38.5
6GVE	H	3.9	69.3	9.6	58.7	43.2	64	10.4	53.3	45	53.3	45	73.3	16.4	76	19.3
6GVE	I	3.9	61.4	8.2	51.3	33.5	37.4	6.3	55.8	10.1	55.8	10.1	48.1	6.8	82.8	61.3
6GVE	J	3.9	48	5.9	40.1	10.9	49.5	17.7	45.1	2.8	45.1	2.8	48	5.2	77.7	37.9
6GVE	K	3.9	50.7	6.4	44.5	5.3	50.1	3.6	44.5	9.3	44.5	9.3	47.5	6.2	76	6.2
6GVE	L	3.9	39.8	4.7	48.6	3.9	35.4	4.4	31.3	6	31.3	6	35.7	7.9	75.5	16.6
6GVE	M	3.9	70.7	15.1	72	7.4	74.7	7.1	54.7	12.2	54.7	12.2	62.7	10.6	80	3.3
6GVE	N	3.9	43.3	32.9	59.6	19.4	42.7	4.9	50.1	10.7	50.1	10.7	43.6	19	84.9	46.5
6GVE	O	3.9	57	8.9	49.6	3	61.4	12.6	48.4	6.7	48.4	6.7	56.1	14.8	76.6	12.8
6GVE	P	3.9	70.7	7.5	69.3	9.6	64	10.4	64	12.5	64	12.5	60	8.9	73.3	9.1
6GY6	A	4	75.3	8	-	-	-	-	-	-	-	-	77.3	40.8	89.3	31.9
6GY6	B	4	75.7	23	-	-	-	-	-	-	-	-	66.3	60.3	91.4	81.9
6GY6	C	4	74.8	16.8	-	-	-	-	-	-	-	-	72.9	44	76.4	58.4
6GY6	D	4	75.6	4.7	-	-	-	-	-	-	-	-	76.7	46.8	88.8	62.7
6GY6	E	4	72.3	33.3	-	-	-	-	-	-	-	-	78.1	28.8	89.3	48.8
6GY6	F	4	71.5	21.8	-	-	-	-	-	-	-	-	74.8	31.5	92.3	59.6
6GY6	G	4	77.8	34.6	-	-	-	-	-	-	-	-	81.7	25.7	92.6	82.4
6GY6	H	4	85.8	49.7	-	-	-	-	-	-	-	-	82	37.5	89.6	50.8
6GY6	I	4	78.1	7	-	-	-	-	-	-	-	-	77.3	31.2	92.1	49.1
6GY6	J	4	76.2	5.8	-	-	-	-	-	-	-	-	78.4	28	89.9	42.4
6GY6	K	4	79	26.2	-	-	-	-	-	-	-	-	79	56.6	92	83
6GY6	L	4	55	8.1	-	-	-	-	-	-	-	-	83.1	82.9	92.9	64.6
6GY6	M	4	77	41.3	-	-	-	-	-	-	-	-	72.9	29.3	91.8	30.4
6GY6	N	4	80.8	35.2	-	-	-	-	-	-	-	-	79.6	75.8	94.1	85.2
6GY6	O	4	81.1	6.9	-	-	-	-	-	-	-	-	84.3	66	92	76.5
6GY6	P	4	72.3	17	-	-	-	-	-	-	-	-	75.6	32.6	92.3	61.7
6GY6	Q	4	78.6	10.8	-	-	-	-	-	-	-	-	70.4	16.3	90.4	49.1
6GY6	R	4	77.3	29.1	-	-	-	-	-	-	-	-	79.2	14.5	91.8	50.4
6GY6	S	4	72.9	5.6	-	-	-	-	-	-	-	-	71.2	14.6	90.7	41.1
6GY6	T	4	72.1	8	-	-	-	-	-	-	-	-	75.6	38.8	90.4	43.9
6GY6	U	4	77.2	45.2	-	-	-	-	-	-	-	-	81.1	42.7	92.9	82.2
6GY6	V	4	80.5	51.5	-	-	-	-	-	-	-	-	83.4	87.9	91.7	68.1
6GY6	W	4	84.3	35.8	-	-	-	-	-	-	-	-	77.2	39.5	90.5	79.4
6GY6	X	4	80.2	22.1	-	-	-	-	-	-	-	-	79.6	39	91.1	49
6GY6	Y	4	57.1	32.6	-	-	-	-	-	-	-	-	79	30.7	92.3	84
6GY6	Z	4	84	39.4	-	-	-	-	-	-	-	-	71.9	5.3	58.6	53.5
6HCY	A	3.1	83	82.3	70	73.8	88.5	79	78.7	61.5	78.7	61.5	77.8	75.5	97	83.2
6HCY	B	3.1	83	59.7	83.3	75.8	88.3	66	92	71.8	92	71.8	78.2	47.2	96.8	84.6
6HCY	C	3.1	84.9	72.4	82.3	81.1	87.8	68.4	89.9	79.8	89.9	79.8	72.5	53.8	96.1	83.8
6HRA	A	3.7	82.9	42.4	83.7	48.1	82.8	64.2	87.1	50.7	87.1	50.7	81.5	30.6	84.4	48.5
6HRA	B	3.7	52.1	34.8	53.1	49.4	54.4	22.8	49.3	41.9	49.3	41.9	46.3	32.8	72.7	60
6HRA	C	3.7	77	27.1	78.1	17.1	88.8	62	80.2	47.3	80.2	47.3	86.6	17.9	69.5	58.5
6HRA	D	3.7	66.7	16.7	66.7	22.2	70.4	21.1	92.6	100	92.6	100	88.9	100	96.3	100
6HV8	A	4.4	40.3	6.7	29.3	2.6	30.6	5.9	26.1	5.9	29.3	2.6	32.4	7.2	51.6	7.8
6HV8	B	4.4	22.7	4.3	16.8	2.9	26.3	10.2	10.5	4.7	16.8	2.9	32.4	8.3	52.4	7.4
6NT5	A	4.1	73.6	6	61.3	14	71.9	28.1	67.5	17.3	61.3	14	77.7	22.9	87.7	30.1
6NT5	B	4.1	76.7	8.5	67.5	11.7	75.3	20	67.8	24.7	67.5	11.7	77.4	14.6	87.7	36.7
6O0H	A	3.7	47.2	41.6	-	-	-	-	-	-	-	-	46	25.3	72.3	40.1
6O0H	B	3.7	46.7	28.7	-	-	-	-	-	-	-	-	54.8	21.7	74.1	44.3
6O0H	C	3.7	47.7	33.8	-	-	-	-	-	-	-	-	55.1	24.6	73.8	48.3
6O0H	D	3.7	45	15.2	-	-	-	-	-	-	-	-	45.8	11.1	71.9	36.3
6KMF	A	3.6	30.4	18.8	36.4	8.7	41.1	6.9	35.4	9.8	35.4	9.8	35.4	8	82.3	23.8
6KMF	B	3.6	55.5	11.2	44.2	10.1	31.8	9.3	43.3	19.2	43.3	19.2	48.7	9.1	82.2	27.1
6KMF	C	3.6	40.7	15.3	45.4	5.9	43	9.7	47.8	9.9	47.8	9.9	28.8	7.2	78.3	32.2
6KSW	A	3.6	58.3	36.5	68.2	36.9	74.3	45.7	83.2	56	83.2	56	75.4	46	83.2	76.6
6KSW	B	3.6	76.8	28.4	72.1	32.4	78.4	55.7	76	37.2	76	37.2	61.6	16.1	90.8	78.1
6KSW	C	3.6	76.6	52.4	76.4	56.9	79.1	17.2	82.3	54.5	82.3	54.5	86.4	62.8	90.4	37.7
6L53	A	3.6	68.4	11.7	59.6	13.3	52.6	12.3	51.6	18.8	51.6	18.8	65.7	11.6	82.5	27.2
6L7E	A	3.2	77.9	56.2	61.2	47.8	74.9	45.8	73	46.1	73	46.1	79.1	65.9	93.4	79.6
6L7E	B	3.2	80.5	58.2	48.2	45.7	68.5	49.7	55.4	52.4	55.4	52.4	78.5	68.4	92.9	68.8
6L7E	C	3.2	83.6	57.6	59.7	55.9	66.6	58.7	56.6	48.3	56.6	48.3	75.9	61.7	87	61.2
6L7E	D	3.2	67.7	58.9	68.6	42.4	75.6	59	56	54.2	56	54.2	79.8	56.8	70.1	69.3
6L7E	E	3.2	82.6	57.5	44.5	54.7	71.8	52.8	47.4	52.5	47.4	52.5	79.5	57.5	93.1	62.5
6LN8	A	3.1	50	52.6	39.4	46.3	49.4	43	43.5	52.1	43.5	52.1	68.5	43.8	70.4	74.4
6LTH	I	3	91.7	10.9	74.2	28.1	83.3	54	76.7	46.7	76.7	46.7	96.7	30.2	91.7	76.4
6LTH	L	3	80	74.3	76	58.5	77.9	71.9	73.8	66	73.8	66	86.9	77.3	92.7	90.5
6LTH	M	3	77.2	59	71.8	72.6	74.9	57.2	66.4	47.1	66.4	47.1	75.3	26.2	91.1	88.6
6LTH	N	3	73.6	66.7	73.9	45.6	72.4	61.4	82.4	82.3	82.4	82.3	75.5	28.9	92	86.2
6LTH	O	3	82.5	80.2	74.5	52.1	72.6	53.8	77.2	39.4	77.2	39.4	78.8	51.2	91.7	90.9
6LTH	P	3	87	47.6	72.4	52	81.2	79.4	70.3	44	70.3	44	86.2	54.9	95.8	53.7
6LTH	Q	3	81.9	43	48.6	56.9	76.2	82.5	71.4	36	71.4	36	81.9	45.3	89.5	30.9
6LTH	R	3	95.7	83.6	80	83.9	88.6	93.5	80	76.8	80	76.8	94.3	86.4	95.7	92.5
4CI0	A	3.4	86.2	50.3	74	24.9	75.6	43	76.9	42.6	76.9	42.6	78.4	48.7	95.8	85.6
4CI0	B	3.4	12.7	17.2	2.2	20	36	4.9	41.2	10.6	41.2	10.6	31.1	11.3	75.4	49.4
4CI0	C	3.4	60	22.6	45.7	15.6	64.6	9.9	43.2	29.8	43.2	29.8	24.3	13.2	94.3	64.8
5FN2	A	4.2	45	7	32.2	9.8	50.7	5.9	37.6	8.4	32.2	9.8	48.3	6.5	73.5	9.2
5FN2	B	4.2	81.7	9.8	62.1	13.4	73.8	31.5	68.8	23.2	62.1	13.4	80.4	4.5	81.4	6.9
5FN2	C	4.2	78.6	16.2	61.3	7.4	73.3	11.8	76.5	9.7	61.3	7.4	78.2	11.1	81.9	22.1
5FN2	D	4.2	76	5.3	70	5.7	71	5.6	71	5.6	70	5.7	79	6.3	83	7.2
5LZP	0	3.5	64.7	23	79.1	51.8	75.3	38.3	75.3	51.2	75.3	51.2	71.2	38.6	93.5	85.1
5LZP	2	3.5	76.3	45.1	72.1	51.6	77.2	29.5	85.1	57.9	85.1	57.9	71.2	35.3	35.8	35.1
5LZP	4	3.5	73	36.9	81.4	22.9	72.6	32.1	80.9	41.4	80.9	41.4	74	57.2	92.1	82.8
5LZP	6	3.5	55.8	57.5	81.9	44.3	73	56.7	86	67	86	67	50.2	89.8	91.2	89.8
5LZP	8	3.5	79.1	43.5	72.1	38.1	79.1	34.7	80	9.9	80	9.9	81.4	30.3	88.8	61.8
5LZP	A	3.5	88.3	70.9	82.9	65.2	73	63.6	81.1	58.9	81.1	58.9	74.8	53	96.8	78.1
5LZP	B	3.5	62.6	35.8	44.4	71.6	55.1	64.4	36	71.4	36	71.4	72.4	41.3	83.6	60.9
5LZP	C	3.5	74	49.1	91.5	73	88.8	64.6	92.4	74.3	92.4	74.3	85.7	38.7	95.5	77.9
5LZP	D	3.5	41.5	11.1	54.4	50.8	55.3	45	64.1	41.7	64.1	41.7	61.8	38.8	78.8	64.3
5LZP	E	3.5	81.1	53.3	85.1	61.9	89.2	79.8	84.2	64.7	84.2	64.7	85.6	47.9	94.6	78.6
5LZP	F	3.5	75.7	56.5	79.7	63.8	84.7	58	77.5	70.9	77.5	70.9	83.8	34.9	97.7	94.9
5LZP	G	3.5	87.8	59	86	87.4	87.8	53.8	91.4	79.3	91.4	79.3	88.7	66	90.1	81.5
5LZP	H	3.5	53.5	44.3	55.3	8.4	54.4	6.8	37.2	11.2	37.2	11.2	56.7	4.9	80.5	46.2
5LZP	I	3.5	88.3	55.3	76.2	46.5	80.3	37.4	87.9	54.1	87.9	54.1	87	57.7	96	86.9
5LZP	J	3.5	50.7	43.1	51.2	4.5	51.6	9	37.2	67.5	37.2	67.5	65.1	36.4	76.7	51.5
5LZP	K	3.5	83.3	39.5	80.2	59.6	86.9	35.8	75.7	50	75.7	50	90.5	56.7	97.7	82.9
5LZP	L	3.5	51.8	41.7	77	81.3	91	62.9	82.9	64.1	82.9	64.1	83.8	44.1	97.7	98.6
5LZP	M	3.5	67.8	24.8	58.9	41.3	63.1	16.3	50.9	22.9	50.9	22.9	64.5	47.8	85	47.3
5LZP	N	3.5	85	35.2	66.7	48.7	85.5	69.5	73.5	65.7	73.5	65.7	73.9	46.2	92.3	82.9
5LZP	O	3.5	67.3	47.3	89.2	76.9	84.8	49.7	88.3	69	88.3	69	88.3	39.1	97.3	83.9
5LZP	P	3.5	81.6	56	69.7	81	82.1	75.5	82.1	78.1	82.1	78.1	85	76.9	93.2	85.8
5LZP	Q	3.5	47.7	15.7	52.8	43.4	51.9	5.4	45.3	53.6	45.3	53.6	57.5	4.9	83.2	52.8
5LZP	R	3.5	81.6	51.6	83	44.3	93.7	37.3	84.8	59.3	84.8	59.3	89.7	74.5	98.2	85.8
5LZP	S	3.5	55.8	16.7	50.7	18.3	60.5	6.9	48.8	10.5	48.8	10.5	55.3	10.1	81.4	52
5LZP	T	3.5	84.8	52.9	79.8	69.1	72.2	70.2	83.4	69.9	83.4	69.9	84.8	86.2	95.5	89.7
5LZP	U	3.5	86.1	44.8	86.1	41.1	83.4	67.2	84.3	68.6	84.3	68.6	81.6	36.8	96.9	95.4
5LZP	W	3.5	76.7	42.4	70.2	51	76.7	37	67.4	48.3	67.4	48.3	75.3	55.6	92.6	83.4
5LZP	Y	3.5	65.1	48.6	77.2	44.6	78.1	13.1	74	46.5	74	46.5	74.4	48.1	93	83
6F1V	f	3.4	74.2	5.6	64.5	7.2	67.2	6.9	69.6	6.6	69.6	6.6	63	20.8	85.4	7.1
6F1V	m	3.4	83.9	6.6	65.9	7	71.9	6.4	65.4	21.1	65.4	21.1	78.3	18.2	91.2	3.5
6G1K	A	3.6	65.1	35.1	65.4	41.7	62.5	34.8	69.1	25.9	69.1	25.9	72.2	32.5	88.3	63.6
6G1K	B	3.6	66.5	37.6	68.4	38.4	69.1	39.3	72.5	46.8	72.5	46.8	69.1	40.8	90.1	64.9
6G1K	C	3.6	64.4	54.4	69.8	41.2	73	44	69.1	38.2	69.1	38.2	72.1	45.2	87.2	61.1
6G1K	D	3.6	67.4	29.5	67.6	51.4	71.6	47.8	68.8	49.1	68.8	49.1	70.8	51.2	88.9	71.9
6QEL	A	3.9	56.7	16.5	42.4	26.2	38.2	27.9	33.8	5.9	33.8	5.9	57.3	6.6	83.3	36.8
6QEL	B	3.9	74.2	40.9	53.9	17.1	61.3	21.6	57.3	37.6	57.3	37.6	76.6	38.1	88.8	76.2
6QEL	C	3.9	68.2	14.3	62.2	34.6	64.2	52.9	60.2	26.6	60.2	26.6	63.6	49.3	94.2	71.2
6QEL	D	3.9	78	32.6	48.1	31.8	59.6	55.5	48.5	33.8	48.5	33.8	70.8	43.2	87.2	69.8
6QEL	E	3.9	64.8	15	59.4	16	51.5	9.6	47.9	6.1	47.9	6.1	70.2	16.7	55.5	41.5
6QEL	F	3.9	41.3	7.1	24.7	12.7	40	8.4	20.9	8.6	20.9	8.6	47.4	10.4	56.4	35.1
6QEL	G	3.9	70.3	7.5	44.5	5.9	26.2	5	43.2	3	43.2	3	65.5	22.7	83.8	22.9
6QEL	H	3.9	69.6	32.7	63.7	10.6	46.8	6.3	60.8	8.3	60.8	8.3	74.3	53.4	89	40.3
6QEL	I	3.9	50.2	17.6	62.4	25	60.3	42	49.4	8.5	49.4	8.5	61.2	43.4	90.7	74
6QEL	J	3.9	73.4	10.3	55.3	20.6	65.4	16.1	54.9	26.2	54.9	26.2	67.9	13.7	89	82
6QEL	K	3.9	60.8	5.6	37.1	8	43	4.9	41.4	6.1	41.4	6.1	54.9	6.9	88.2	65.6
6QEL	L	3.9	51.1	7.4	24.9	8.5	20.3	10.4	31.6	10.7	31.6	10.7	70.5	7.2	79.7	22.8
6RO4	A	3.5	73	46.9	58.1	32.9	71.1	33.7	63.1	33.3	63.1	33.3	77.9	35	87.5	64.8
6RO4	B	3.5	76.4	30.6	56.3	40.3	69.6	42.6	58.8	43.8	58.8	43.8	69.3	34	73	69.6
6RO4	C	3.5	57.8	39	46.1	13.5	60.6	19.2	37.8	36.3	37.8	36.3	51.6	33.7	81.6	51.4
6RO4	D	3.5	63.9	17.9	47.5	29.3	59.3	18.1	54.3	26.3	54.3	26.3	59.6	15	80.4	55.1
6RO4	E	3.5	69.6	5.5	55.3	9.9	69.2	10.4	61.2	9	61.2	9	66.7	22.2	95.4	76.1
6RO4	F	3.5	74.2	4.3	64.5	30	69.4	4.7	66.1	65.9	66.1	65.9	71	47.7	87.1	63
6RO4	G	3.5	50	9	30.6	12.2	28.4	5.3	25.4	14.7	25.4	14.7	47.8	35.9	64.9	25.3
6RO4	J	3.5	73.7	28.6	63.2	50	78.9	26.7	73.7	35.7	73.7	35.7	52.6	40	94.7	27.8
6RO4	K	3.5	46.4	15.4	42.9	25	28.6	0	39.3	9.1	39.3	9.1	32.1	11.1	85.7	33.3
6ROW	A	4.5	62.4	10.8	64.1	11.8	70.5	4.3	50.5	12.6	64.1	11.8	64.1	13.1	77.5	19.7
6ROW	B	4.5	60.9	6.1	57	7.1	62.2	8.8	50.2	8	57	7.1	52	6.2	91.1	8.7
6ROW	C	4.5	62.8	9	64.7	4.5	61.7	11.4	55.1	9	64.7	4.5	54.5	5.3	91.1	14.9
6ROW	D	4.5	64.5	5.2	49.6	11.4	56.2	11.6	56.5	7.5	49.6	11.4	56.9	18	88.7	27.7
6ROW	E	4.5	36.5	9.2	20.7	3.2	40.1	8.3	18.4	7.3	20.7	3.2	37.1	6.3	45.8	2.9
6ROW	F	4.5	37.9	7.2	22.5	6.1	19.1	5.4	18.8	10.9	22.5	6.1	31.7	5.4	50.5	6.1
6ROW	G	4.5	42.2	2.7	34.7	1.7	49.1	7.1	42.8	6.8	34.7	1.7	55.5	13.5	67.6	9.4
3J26	A	3.5	89.2	47.9	73.4	46.1	79.9	50.5	82.1	38.6	82.1	38.6	84.6	17.2	86.6	48.2
3J26	B	3.5	80.1	31.7	50.8	7.8	66.3	22	77.6	31	77.6	31	81.5	12.1	62.4	36
3J26	C	3.5	88.4	6.7	79.5	37.6	87.8	34.3	84.1	39.8	84.1	39.8	83.5	27.8	64.8	52.6
3J26	D	3.5	67.3	6.4	64.6	8.8	80.7	6.6	83.5	17.2	83.5	17.2	82.3	27.5	64.2	51.5
3J26	E	3.5	81.3	37.3	80.7	35.6	86.8	31.5	81.5	30.4	81.5	30.4	79.1	7.2	90.4	51.6
3J26	F	3.5	78.5	53.6	60.2	35.6	83.5	36.6	82.3	64.8	82.3	64.8	81.9	44.2	95.7	73.9
3J26	G	3.5	83.7	67.5	76.6	20.1	86.4	65.4	79.5	30	79.5	30	88.4	31	86.2	40.9
3J26	H	3.5	79.5	17.1	75.4	31.1	86.4	42.4	76.8	40	76.8	40	78.1	8.3	94.1	67.8
3J26	I	3.5	73.4	33.2	77.8	26.8	74.4	37.8	78.3	26.1	78.3	26.1	81.9	28.6	93.5	50.9
3J26	J	3.5	79.5	39.6	69.5	26.3	81.7	34	87.4	54.7	87.4	54.7	79.3	45.4	94.7	68
3J26	K	3.5	87.6	61.6	72.2	32.7	69.9	42.3	65.7	57.8	65.7	57.8	89.8	5.5	94.1	48.7
3J26	L	3.5	88.8	56.1	75.4	31.9	88.2	59.4	86.6	45	86.6	45	92.9	14	91.1	63.1
3J26	M	3.5	82.7	42.6	68.1	21.4	74.4	32	74.8	24.7	74.8	24.7	89	19.5	71.7	48.4
3J26	N	3.5	63.5	16.5	49.4	6.7	80.9	56.3	66	6.7	66	6.7	62.4	30.1	57.5	55.3
3JCF	A	3.8	81.9	22.4	85.1	47.8	82.5	47.6	81.7	34	81.7	34	80.8	23.4	95.4	74.8
3JCF	B	3.8	88.8	41.9	78.5	53.3	78.8	49.5	74.8	33	74.8	33	83.1	53.8	87.7	63.7
3JCF	C	3.8	82.5	44.4	82.8	48.1	77.9	47.1	81.1	54.1	81.1	54.1	76.8	27.2	86.8	79.5
3JCF	D	3.8	79.1	44.6	78.5	37.6	77.1	40.1	61.3	38.8	61.3	38.8	77.9	41.9	94.6	83.9
3JCF	E	3.8	79.1	48.9	76.8	49.3	85.1	46.8	81.4	30.6	81.4	30.6	79.1	42.8	87.1	77.3
5H3O	A	3.5	52.2	57.9	49.4	45.6	60.4	34.7	45.9	34.2	45.9	34.2	60.6	57.6	89.2	57.6
5H3O	B	3.5	53.5	16.5	56.5	38.9	65.9	36	48.4	33.2	48.4	33.2	55.7	55.3	88.6	61.3
5H3O	C	3.5	52.7	51.3	46.5	41.4	48	60	50.8	45.9	50.8	45.9	58	44.9	88.4	74.1
5H3O	D	3.5	54.5	54.7	51.2	25.7	62	35.8	50.6	32.2	50.6	32.2	58.6	55.2	82.9	69.5
5YX9	A	3.8	68.6	26.3	70.1	41.2	78.2	32.4	73.6	26.2	73.6	26.2	77.6	30.9	88.1	69.7
5YX9	B	3.8	74.5	9.9	69.6	10.9	73.2	29.1	73.3	31.1	73.3	31.1	79.3	36.4	88.9	48.5
5YX9	C	3.8	67.4	14.3	66.1	28.3	77.8	16	74.2	12.2	74.2	12.2	79.6	39.9	88.9	47.3
5YX9	D	3.8	71.9	19.6	69	35.2	76.4	25.6	70.2	26.8	70.2	26.8	76.1	21.2	89.9	61.9
5YYS	A	4.2	18.7	4.6	26.5	7.4	36	7.2	20.8	5.3	26.5	7.4	22.9	5.9	44.3	20.1
5YYS	B	4.2	16	5.4	29.1	5.9	35.4	6.6	28.9	7.7	29.1	5.9	28.1	4.8	49.3	8.5
5YYS	C	4.2	19.1	5.8	29.2	6.8	30	5.8	32.1	10.4	29.2	6.8	32.2	6.1	47	10.5
5YYS	D	4.2	22.8	7.6	31.2	7.9	36.9	6	25.4	7.8	31.2	7.9	30.2	29.4	46.2	8.5
5YZ0	A	4.7	34	5.5	36.5	8.7	46	6.2	30.3	8.4	36.5	8.7	34.9	7.4	65.3	5.8
5YZ0	B	4.7	40.7	6.3	41.2	6.6	53.1	6.7	35.1	5.4	41.2	6.6	44.1	4.9	72.2	8
5YZ0	C	4.7	60.5	6.8	39.8	4.9	48.9	9	34.8	4	39.8	4.9	53.6	5.2	62.4	6.6
5YZ0	D	4.7	62.9	9.5	38.7	5.7	42.8	5.1	37.1	5.1	38.7	5.7	62.6	9	49.1	5.8
5Z1W	A	3.4	81.8	33.9	63.9	19	76	51.2	78.1	31.3	78.1	31.3	66.2	35.2	90	90.4
5Z1W	B	3.4	82.1	38.6	67.1	42.7	78.3	41.7	79.5	75.4	79.5	75.4	73	55.6	89.5	88.5
5Z1W	C	3.4	75.3	31	72.5	55.6	76.2	24.2	76.5	40.9	76.5	40.9	75.8	30.2	89.7	92.5
5Z1W	D	3.4	78.3	36	70.9	31.6	73.7	17.7	83	62.4	83	62.4	75.1	54.7	90.4	92.8
6B5B	A	5.2	22.7	6.2	17	6.9	20.4	7.4	21.6	4.6	17	6.9	34.5	6	17.6	5.2
6B5B	B	5.2	27.4	6.5	18.2	5.5	17.9	8	17.5	5.7	18.2	5.5	28	8.3	33	4.7
6B5B	C	5.2	23.8	4.7	12.8	5.2	21.4	6.2	15.3	6.5	12.8	5.2	31.1	8.9	36.2	8
6B5B	F	5.2	77.9	9.4	69.1	12.8	64.7	6.8	69.1	6.4	69.1	12.8	89.7	6.6	66.2	6.7
6C9I	B	3.1	89.2	100	-	-	-	-	-	-	-	-	87.1	96.7	92.1	100
6C9I	C	3.1	83.3	99.1	-	-	-	-	-	-	-	-	87	83.3	91.3	99.2
6C9I	I	3.1	85	95	-	-	-	-	-	-	-	-	86.4	93.4	92.1	100
6C9I	K	3.1	87.7	78.5	-	-	-	-	-	-	-	-	87.7	93.4	92	98.4
6C9I	R	3.1	77	100	-	-	-	-	-	-	-	-	91.4	99.2	92.1	99.2
6D6Q	A	3.5	86.4	66.1	65.2	18.2	81.2	68.7	72.1	40.6	72.1	40.6	82.2	18.2	82.9	60.9
6D6Q	B	3.5	69.7	43.5	75.1	57.5	84.6	61.8	79.7	49	79.7	49	83.8	60.4	92.9	82.6
6D6Q	C	3.5	83.4	24.9	68.7	51.6	80.4	37.6	78.5	37.5	78.5	37.5	86	14	97.7	88.8
6D6Q	D	3.5	90.4	28.7	83.7	44.8	77.9	37.7	80.8	47	80.8	47	92.8	51.8	77.9	54.3
6D6Q	E	3.5	68.9	47.2	63.6	42.3	75.2	71.6	62.6	64.8	62.6	64.8	79.7	33.8	92.7	77.4
6D6Q	F	3.5	76.2	28.6	67.1	14.8	74.6	60.1	69	37.9	69	37.9	69.8	14.8	92.5	88
6D6Q	G	3.5	29.1	33.3	29.5	12.9	22.8	3.7	35.9	20	35.9	20	57.4	18.4	79.7	39.2
6D6Q	H	3.5	67.8	45.9	52.6	13.2	73	33.2	51.6	8.7	51.6	8.7	75.8	40.2	87.5	77.5
6D6Q	I	3.5	29	3.8	19.1	14.3	45.4	8.4	21.9	7.5	21.9	7.5	33.3	9.8	70.5	31.8
6D6Q	K	3.5	30.6	21.1	21.5	22.4	21.2	5.5	20.8	53.7	20.8	53.7	27	4.8	56	33.5
6D6Q	L	3.5	39.7	7.4	35.3	41.7	55.9	5.3	32.4	4.5	32.4	4.5	63.2	11.6	75	11.8
6D6Q	M	3.5	37.2	16.3	29.6	7.1	31.9	23.5	29.5	20.1	29.5	20.1	38.8	10.9	76.4	63.3
5TQW	A	5.6	47.7	5.6	27	7.9	37.6	3.8	27.5	8.4	27	7.9	42.2	5.5	41.1	6.9
5TQW	B	5.6	41.8	3.8	25.9	6.2	42.6	7.1	30	5.9	25.9	6.2	45.2	4.7	46.8	6.1
5WC0	A	4.4	40.4	2.7	43.3	10.9	39.6	5.5	46.9	7	43.3	10.9	58.9	6.2	74.9	7.3
5WC0	B	4.4	66.1	6	58.8	2.5	58.8	8.6	59.9	2.4	58.8	2.5	68.2	5.8	84.8	15.3
5WC0	C	4.4	62.8	6.3	61.7	7.6	58.8	9.2	57.8	5	61.7	7.6	62.8	5.2	73.3	8.9
5WC0	D	4.4	64.3	16.3	63.2	7.4	63.5	5.7	61	4.1	63.2	7.4	76.5	12.7	74.7	9.7
5WC0	E	4.4	57.8	10	55.6	7.1	55.6	5.2	53.1	10.2	55.6	7.1	67.5	4.8	83.4	7.4
5WC0	F	4.4	46.6	3.1	42.2	9.4	38.3	3.8	36.1	6	42.2	9.4	43.3	7.5	55.2	4.6
5WFE	A	3.6	53.8	19.1	44.7	10.3	67.6	39.5	48.5	7.1	48.5	7.1	53.8	23.4	78.2	46.8
5WFE	B	3.6	60.2	7.7	38.4	19.6	57.3	8.8	43	9.2	43	9.2	32.6	8.8	79.6	16.7
5WFE	C	3.6	29.7	6.6	21.1	3.7	43.4	4.5	30.5	5.1	30.5	5.1	32.4	6	53.9	5.8
5WFE	E	3.6	60.6	8.8	38.3	16.7	44.7	35.7	38.3	0	38.3	0	41.5	12.8	57.4	33.3
5WFE	F	3.6	43.6	12.2	38.3	5.6	35.1	12.1	13.8	15.4	13.8	15.4	46.8	36.4	74.5	38.6
5WFE	G	3.6	22.2	33.3	40.7	45.5	-	-	33.3	44.4	33.3	44.4	25.9	42.9	48.1	38.5
5WFE	H	3.6	31.8	35.7	27.3	58.3	13.6	33.3	40.9	50	40.9	50	25	63.6	88.6	35.9
5WFE	I	3.6	28.6	27.3	-	-	9.1	28.6	-	-	-	-	39	36.7	58.4	31.1
5WFE	J	3.6	46.7	53.6	23.3	50	31.7	36.8	45	40.7	45	40.7	55	36.4	71.7	37.2
5WFE	K	3.6	39.6	7.9	35.4	14.7	43.8	9.5	38.5	64.9	38.5	64.9	53.1	5.9	59.4	1.8
5WFE	L	3.6	57.4	3.7	46.8	6.8	47.9	2.2	38.3	5.6	38.3	5.6	53.2	4	72.3	25
5WP6	A	3.8	61.4	23.3	54.9	50.4	44.7	38	56.6	40	56.6	40	52.5	32.7	82.3	59.8
5WP6	B	3.8	63.1	25.3	49.3	30.3	62.9	46.3	56.5	46.7	56.5	46.7	58.8	24.7	82.8	60.6
5WP6	C	3.8	59.9	39.3	50.6	31.2	55.1	30.9	54.6	41.7	54.6	41.7	59.7	43.9	80.5	64.4
5WP6	D	3.8	65.3	29.5	49.5	41.5	56.3	40	55.9	24.7	55.9	24.7	63.2	43.4	78.2	66.1
6DZ7	A	3.9	73.7	45.6	65.9	14.3	78.6	36.1	76.3	56.8	76.3	56.8	76.3	37	90.1	57.6
6DZ7	B	3.9	69.5	42.6	70	20.1	73.3	38.2	76.5	22.6	76.5	22.6	69	41.9	88	61.8
6MLU	A	4	50.3	9.1	36.6	3.6	51	32.1	42.5	27.7	36.6	3.6	47.1	8.3	63.4	7.2
6MLU	B	4	54.9	2.4	48.4	8.1	44.4	4.4	54.2	4.8	48.4	8.1	58.8	12.2	67.3	20.4
6MRU	A	3.2	90.9	57.1	89.5	56.9	89.5	64.3	89.5	66.3	89.5	66.3	90.9	52.9	96.5	92.7
6MRU	B	3.2	93	86.8	89.1	96.5	90.2	82.9	90.5	61.2	90.5	61.2	90.2	64.6	96.1	79.6
6MRU	C	3.2	84.2	95.4	92.3	71.1	89.1	87	88.1	88.4	88.1	88.4	91.2	47.7	95.8	93.8
6MRU	D	3.2	88.8	73.1	89.5	58.8	88.8	68.4	82.1	41	82.1	41	89.5	69	95.8	84.6
6MRU	E	3.2	89.8	71.9	92.6	92.4	87.7	67.2	78.6	64.3	78.6	64.3	88.4	56.3	96.5	39.6
6MRU	F	3.2	88.1	43	88.4	74.2	87.4	73.9	91.9	85.5	91.9	85.5	88.1	86.1	97.2	84.5
6MRU	G	3.2	89.1	85	82.8	63.1	91.2	51.2	89.5	68.2	89.5	68.2	91.6	26.1	95.4	90.4
6MRU	H	3.2	86.3	68.3	79.3	58.8	91.6	24.9	76.1	47	76.1	47	89.1	86.2	96.8	17.4
6MRU	I	3.2	93.3	38.7	90.5	44.6	90.9	89.2	91.6	68.6	91.6	68.6	90.2	88.7	96.5	88
6MRU	J	3.2	90.5	96.1	87	86.7	90.9	68.7	90.9	87.6	90.9	87.6	86.3	52.4	68.8	54.1
6MRU	K	3.2	93	37.7	81.8	47.2	81.1	59.7	90.9	84.6	90.9	84.6	89.8	60.9	95.8	50.9
6MRU	L	3.2	90.2	85.2	89.1	47.6	87.7	82	87.7	70.8	87.7	70.8	91.2	91.9	96.5	84.7
6MRU	M	3.2	86.7	71.3	86	92.2	86.3	63	88.8	73.9	88.8	73.9	88.8	55.3	96.8	80.4
6N23	A	3.1	91.2	77.9	87.3	75.7	83.2	78.5	86.8	75.9	86.8	75.9	37.7	57.7	98.6	97.8
6N23	B	3.1	90.6	80.2	72.2	82.8	94.5	85.1	74.4	82.6	74.4	82.6	89.5	85.5	91.2	96.4
6N23	C	3.1	88.2	64.7	88.2	89.7	91.7	76.9	87.3	89	87.3	89	92.8	80.7	88.7	92.9
6N23	D	3.1	77.4	85.8	92	77.5	87.6	56.9	93.7	87.1	93.7	87.1	92.6	78	97	91.8
6N23	E	3.1	84.8	49	91.5	74.4	94.2	78.1	92.3	88.7	92.3	88.7	92	78.7	97.5	92.1
6NIL	A	3.9	58.8	6.7	53.1	20.2	50.3	4.5	50.3	2.2	50.3	2.2	62.1	2.7	76.3	46.7
6NIL	B	3.9	37.9	5.7	28.6	7.5	43.6	36.1	36.4	0	36.4	0	32.1	15.6	62.9	36.4
6NIL	C	3.9	40.6	9.3	41.4	40	69.9	16.1	56.4	37.3	56.4	37.3	54.1	34.7	81.2	26.9
6NIL	D	3.9	44.1	6.4	52	4.3	53.1	16	54.8	29.9	54.8	29.9	44.6	6.3	76.8	21.3
6NIL	E	3.9	35.7	8	32.1	8.9	30.7	7	35.7	62	35.7	62	49.3	7.2	60	45.2
6NIL	F	3.9	48.1	43.8	39.1	53.8	48.1	31.2	40.6	46.3	40.6	46.3	48.9	36.9	77.4	3.9
6NIL	G	3.9	41.8	9.5	47.5	19	42.4	10.7	40.1	8.5	40.1	8.5	55.4	3.1	76.3	25.2
6NIL	H	3.9	32.9	6.5	32.1	4.4	45.7	7.8	31.4	11.4	31.4	11.4	40.7	5.3	60.7	36.5
6NIL	I	3.9	45.9	27.9	24.8	6.1	42.9	3.5	36.8	6.1	36.8	6.1	54.1	27.8	77.4	6.8
6NIL	J	3.9	54.2	7.3	47.5	7.1	59.3	16.2	44.1	9	44.1	9	63.3	5.4	88.1	46.8
6NIL	K	3.9	38.6	3.7	23.6	6.1	45	7.9	30.7	16.3	30.7	16.3	40.7	19.3	46.4	55.4
6NIL	L	3.9	27.8	13.5	36.8	36.7	44.4	20.3	45.9	34.4	45.9	34.4	57.9	3.9	66.9	36
6AHR	A	3.9	29.6	56.4	35.8	34.4	37.5	47.7	30.5	48.1	30.5	48.1	31.7	45.4	48.7	43.4
6AHR	B	3.9	27.4	7.5	28.4	20.9	22.9	7.3	29.7	7.8	29.7	7.8	37.9	8.9	68.7	12.8
6AHR	C	3.9	47.3	7	31.9	6.9	43.4	3.8	41.2	4	41.2	4	44.5	4.9	57.1	1
6AHR	D	3.9	49.7	6.9	52.4	5.3	53.8	6.4	43.4	9.5	43.4	9.5	44.1	3.1	82.1	5
6AHR	E	3.9	42.9	6.3	46.9	13	60.5	5.6	62.6	3.3	62.6	3.3	47.6	5.7	83	5.7
6AHR	F	3.9	39.5	9.8	24	12.9	35.7	13	26.4	2.9	26.4	2.9	31.8	0	56.6	11
6AHR	G	3.9	55.7	1.4	53.4	10	61.1	7.5	57.3	4	57.3	4	50.4	4.5	74	9.3
6AHR	H	3.9	50.4	31.1	62.8	7.9	50.4	6.6	62	6.7	62	6.7	62.8	30.3	73.6	22.5
6AHR	I	3.9	48.3	7	36	4.7	37.7	13.5	36.4	15.1	36.4	15.1	51.3	6.6	71.2	26.2
6AHR	J	3.9	59.5	9.5	40.1	11.1	44.5	6.4	48.2	18.5	48.2	18.5	38.1	7.4	72.5	34.6
6AHR	K	3.9	64.5	39.7	53.7	66.2	56.2	67.6	48.8	76.3	48.8	76.3	61.2	52.7	73.6	6.7
6AHR	L	3.9	43.1	7.7	37	9.7	51.9	8.5	43.9	5.7	43.9	5.7	53.3	7.3	77.6	26.7
6JNA	A	3.7	75.7	48.6	65.6	64.7	59.4	68.7	61.1	56.2	61.1	56.2	69.5	71.5	85.9	78.3
6K1H	B	3.5	90.3	44.4	74.9	78.4	63.2	30.1	64	63.9	64	63.9	84.6	41.1	95.1	92.3
6K1H	C	3.5	76.2	61.1	70	43.5	78.8	57.2	82.4	38.2	82.4	38.2	55.3	8.6	89.7	29
6K1H	E	3.5	86.2	30.5	76.1	53.7	81	55	74.9	55.1	74.9	55.1	85	32.9	95.1	88.9
6K1H	F	3.5	83.9	43.2	65.9	26.7	79.9	43.6	70	49.2	70	49.2	78.8	27.4	87.5	73.6
6K1H	Y	3.5	87.4	30.6	81.4	70.6	74.1	36.1	73.7	37.9	73.7	37.9	86.2	31.5	48.2	47.1
6K1H	Z	3.5	82.1	40.6	64.5	29.5	74.7	35.3	80.6	22.3	80.6	22.3	69.2	45.5	89.7	22.9
6RWL	A	3.4	68.5	60.5	-	-	-	-	-	-	-	-	65.6	60.5	96.7	82
6RWL	B	3.4	64.3	47.5	-	-	-	-	-	-	-	-	73	45.7	80.6	51.2
6RWL	C	3.4	46.1	19.1	-	-	-	-	-	-	-	-	59.1	20.2	83.4	49.1
6RWL	D	3.4	72.5	27.3	-	-	-	-	-	-	-	-	73.9	50.3	93.2	80.3
6RWL	E	3.4	87.2	46.3	-	-	-	-	-	-	-	-	85.1	42.5	97.9	100
6RWL	F	3.4	65.2	6.7	-	-	-	-	-	-	-	-	85.5	25.4	94.2	66.2
6RWL	I	3.4	71.1	62	-	-	-	-	-	-	-	-	71.9	83	86.3	94
6RWL	J	3.4	59.5	63.3	-	-	-	-	-	-	-	-	63.5	47.5	88.1	71.6
6RWL	K	3.4	62.7	9.1	-	-	-	-	-	-	-	-	54.9	31.1	75.1	53.8
6RWL	L	3.4	76.8	5	-	-	-	-	-	-	-	-	70	35.9	90.3	58.8
6RWL	M	3.4	89.4	54.8	-	-	-	-	-	-	-	-	85.1	52.5	97.9	100
6RWL	N	3.4	69.6	31.2	-	-	-	-	-	-	-	-	71	44.9	94.2	67.7
6RWL	Q	3.4	77.3	100	-	-	-	-	-	-	-	-	77.3	58.8	86.4	52.6
6RWL	S	3.4	77.3	58.8	-	-	-	-	-	-	-	-	77.3	52.9	95.5	42.9
6RWL	T	3.4	50	40	-	-	-	-	-	-	-	-	70	42.9	85	47.1
6RWL	W	3.4	85	47.1	-	-	-	-	-	-	-	-	70	50	95	42.1
6RWX	a	3.6	67.8	53.3	78	92.8	72.3	46.1	63.3	67.9	63.3	67.9	79.1	23.6	94.4	77.2
6RWX	A	3.6	85.2	74.5	86.8	84.8	82.5	94.2	84.1	64.2	84.1	64.2	82.5	46.2	96.3	90.7
6RWX	b	3.6	72.3	39.1	78	7.2	61.6	78	66.1	19.7	66.1	19.7	74.6	29.5	96	85.9
6RWX	B	3.6	94.2	77	77.2	39	91	37.2	85.2	72	85.2	72	77.2	50.7	98.9	91.4
6RWX	c	3.6	75.1	26.3	71.8	38.6	69.5	43.1	73.4	71.5	73.4	71.5	81.9	68.3	91.5	92.6
6RWX	C	3.6	94.2	89.3	81.5	45.5	92.1	55.7	79.9	53.6	79.9	53.6	82	85.8	95.8	95
6RWX	d	3.6	71.8	33.9	72.9	31	71.8	37.8	70.1	58.1	70.1	58.1	85.9	30.9	94.4	85.6
6RWX	D	3.6	76.2	88.2	80.4	40.1	89.4	55	82.5	78.2	82.5	78.2	92.6	75.4	97.4	91.8
6RWX	e	3.6	79.7	47.5	80.8	76.9	76.8	69.1	77.4	48.9	77.4	48.9	82.5	46.6	94.4	85
6RWX	E	3.6	93.7	72.3	76.2	92.4	78.8	64.4	76.2	75	76.2	75	88.9	63.1	93.7	89.8
6RWX	f	3.6	78	70.3	70.1	54	74.6	34.1	76.3	63.7	76.3	63.7	77.4	29.2	89.3	74.1
6RWX	F	3.6	90.5	81.9	78.3	56.1	87.3	92.1	74.6	53.2	74.6	53.2	90.5	52.6	96.8	85.2
6RWX	g	3.6	80.8	51.7	59.9	58.5	73.4	60.8	69.5	56.9	69.5	56.9	59.9	7.5	96.6	80.1
6RWX	G	3.6	87.8	84.3	82.5	32.7	82	72.3	84.1	61.6	84.1	61.6	77.2	61	96.3	94
6RWX	h	3.6	72.3	60.2	74.6	69.7	72.9	34.9	58.8	38.5	58.8	38.5	75.1	38.3	95.5	89.3
6RWX	H	3.6	93.7	74.6	79.4	64.7	88.9	62.5	83.1	52.9	83.1	52.9	86.2	78.5	85.7	81.5
6RWX	i	3.6	74	51.9	58.8	42.3	75.7	84.3	66.1	59.8	66.1	59.8	77.4	44.5	96	84.1
6RWX	I	3.6	94.2	77.5	85.2	65.2	81.5	56.5	86.8	34.8	86.8	34.8	79.9	86.1	95.8	84
6RWX	j	3.6	76.8	61	72.3	58.6	73.4	28.5	67.2	65.5	67.2	65.5	83.1	26.5	94.4	82.6
6RWX	J	3.6	83.1	85.4	75.1	86.6	93.1	47.7	78.8	62.4	78.8	62.4	96.8	79.8	96.3	88.5
6RWX	k	3.6	83.6	64.9	80.8	75.5	72.3	71.1	70.6	58.4	70.6	58.4	63.8	59.3	93.8	83.7
6RWX	K	3.6	87.8	86.1	76.2	4.9	76.7	86.2	82.5	66.7	82.5	66.7	93.1	61.9	96.8	91.3
6RWX	l	3.6	82.5	82.9	77.4	74.5	77.4	62.8	68.4	62.8	68.4	62.8	81.4	19.4	96	93.5
6RWX	L	3.6	92.6	77.1	86.8	69.5	69.3	40.5	80.4	77.6	80.4	77.6	82	65.8	97.9	90.3
6RWX	m	3.6	83.6	39.2	63.8	32.7	73.4	61.5	73.4	63.1	73.4	63.1	64.4	45.6	96	82.9
6RWX	M	3.6	91.5	92.5	88.4	65.9	84.1	76.1	79.9	69.5	79.9	69.5	86.8	76.2	97.4	90.8
6RWX	n	3.6	75.7	70.9	68.4	49.6	64.4	13.2	74	39.7	74	39.7	74.6	65.2	96	90.6
6RWX	N	3.6	91	18.6	79.9	66.2	89.9	82.9	81.5	33.8	81.5	33.8	86.8	60.4	97.4	86.4
6RWX	o	3.6	74.6	65.2	76.8	42.6	67.8	71.7	70.6	51.2	70.6	51.2	75.7	58.2	97.7	74.6
6RWX	O	3.6	92.1	81	83.6	67.7	68.3	76	75.7	72	75.7	72	89.4	84.6	94.2	92.7
6RWX	p	3.6	69.5	55.3	72.3	63.3	68.9	37.7	65.5	54.3	65.5	54.3	79.7	63.8	94.9	84.5
6RWX	P	3.6	95.2	99.4	76.7	77.2	83.1	76.4	83.6	73.4	83.6	73.4	94.2	71.3	97.4	90.8
6RWX	q	3.6	80.8	59.4	70.6	50.4	73.4	90	74	53.4	74	53.4	78	50	95.5	91.7
6RWX	Q	3.6	93.1	75.6	83.6	82.3	88.4	82	82	89	82	89	78.3	43.2	98.4	95.7
6RWX	r	3.6	85.3	59.6	64.4	72.8	62.7	46.8	61	71.3	61	71.3	80.8	35	95.5	81.7
6RWX	R	3.6	87.3	83.6	82	54.2	68.3	63.6	85.7	59.3	85.7	59.3	92.6	71.4	94.2	92.7
6RWX	s	3.6	75.1	21.8	76.3	54.8	75.7	25.4	68.9	46.7	68.9	46.7	72.9	39.5	95.5	96.4
6RWX	S	3.6	88.4	79.6	57.1	79.6	88.4	7.8	77.8	72.8	77.8	72.8	86.8	63.4	91.5	83.8
6RWX	t	3.6	80.8	65.7	66.1	39.3	69.5	26	60.5	43	60.5	43	80.2	44.4	94.9	91.7
6RWX	T	3.6	95.2	71.7	86.2	58.3	86.8	54.3	83.1	46.5	83.1	46.5	86.8	35.4	76.2	57.6
6RWX	u	3.6	74	7.6	68.9	54.1	70.6	60.8	74.6	68.9	74.6	68.9	76.3	68.1	96.6	88.3
6RWX	U	3.6	76.2	89.6	81	56.9	91.5	78	84.7	63.8	84.7	63.8	88.4	86.2	96.8	90.7
6RWX	v	3.6	80.2	47.9	76.8	62.5	64.4	21.1	74.6	51.5	74.6	51.5	78	48.6	94.4	90.4
6RWX	V	3.6	88.9	86.3	80.4	66.4	88.9	81	83.6	57.6	83.6	57.6	93.1	81.8	97.9	83.8
6RWX	w	3.6	73.4	48.5	70.1	49.2	73.4	9.2	70.1	45.2	70.1	45.2	61.6	67	96.6	90.1
6RWX	W	3.6	94.7	57	88.9	81	87.3	65.5	79.4	75.3	79.4	75.3	93.1	86.9	81.5	53.9
6RWX	x	3.6	75.1	59.4	70.1	34.7	71.2	7.1	65.5	40.5	65.5	40.5	75.1	26.3	95.5	85.2
6RWX	X	3.6	93.7	68.9	84.1	68.6	82	83.9	81	81.7	81	81.7	92.1	82.2	97.9	83.8
6S2F	A	5.8	12.6	5.5	12.9	9.2	20.3	4.9	11.4	5.2	12.9	9.2	14.6	3.4	28.4	4.9
6S2F	B	5.8	16.3	6.6	14.1	1.9	15.7	8.5	17.6	10.6	14.1	1.9	24.3	7.7	39.5	4.1
6S2F	D	5.8	34.8	4.3	32.6	4.7	30.3	7.5	28	0	32.6	4.7	25.8	5.9	43.2	7
6S2F	E	5.8	69.2	0	46.2	8.3	61.5	18.8	53.8	7.1	46.2	8.3	46.2	8.3	53.8	7.1
6S3K	A	3.7	68.2	18.7	45.5	13	59.9	35.6	46.2	17.7	46.2	17.7	55.5	10.7	68.1	58.2
6S3K	B	3.7	65.1	24.7	38.9	20.6	58.8	21.4	47.8	17.2	47.8	17.2	50.1	23.3	83.8	65
6SJ7	A	3.5	22.5	5	17.5	35.5	18.9	34.3	15.5	10.9	15.5	10.9	27.9	9.1	50.7	23.3
6SJ7	B	3.5	27.4	8	13.3	8.7	17.8	23.9	12.9	14	12.9	14	20.5	6.9	48.2	13.7
6SJ7	C	3.5	48.1	0	38	10	40.5	12.5	6.3	0	6.3	0	49.4	0	49.4	7.7
6SJ7	D	3.5	86.5	75.6	78.8	14.6	82.7	2.3	75	5.1	75	5.1	88.5	34.8	94.2	40.8
6SJB	B	3.7	54.4	16.1	59.7	26	58.8	12.3	56.2	39.1	56.2	39.1	49.9	25.2	86.3	49.6
6SJB	C	3.7	57.2	25.3	69	38.4	64.4	15.9	79.6	39.3	79.6	39.3	49	15.5	91.6	71.4
6SJB	D	3.7	44.7	7.5	39	9	45.2	7	51.8	8.1	51.8	8.1	36.2	11.1	75	13.6
6SJB	X	3.7	7.4	40	-	-	0	0	-	-	-	-	5.9	25	42.6	27.6
6SOF	A	4.3	21.7	6.4	15	2.8	17.2	7.3	14.5	3.8	15	2.8	11.1	1.2	33	5.9
6SOF	B	4.3	25.3	12.2	28.4	2.2	24.7	5	16	3.8	28.4	2.2	19.1	3.2	43.2	2.9
6SOF	C	4.3	20.3	4.8	19.5	2.9	17.2	5.6	17.8	7.8	19.5	2.9	19.7	6.3	45.5	4
6SOF	D	4.3	43.2	10	13.6	0	40.1	7.7	21.6	8.6	13.6	0	31.5	7.8	49.4	5
6SOF	E	4.3	66.7	0	52.4	27.3	52.4	0	47.6	20	52.4	27.3	52.4	9.1	76.2	12.5
6SOF	F	4.3	66.7	10	46.7	0	46.7	0	26.7	25	46.7	0	53.3	12.5	66.7	25
6SOF	G	4.3	47.6	20	47.6	20	57.1	0	61.9	15.4	47.6	20	61.9	30.8	47.6	0
6SOF	H	4.3	63.3	0	50	0	46.7	7.1	33.3	0	50	0	46.7	14.3	76.7	13
6SOF	I	4.3	38.1	37.5	33.3	0	61.9	7.7	23.8	0	33.3	0	52.4	0	52.4	0
6SOF	J	4.3	56.7	11.8	46.7	7.1	56.7	11.8	50	0	46.7	7.1	56.7	5.9	76.7	8.7
6SOF	K	4.3	52.4	0	42.9	11.1	52.4	0	52.4	18.2	42.9	11.1	71.4	13.3	71.4	13.3
6SOF	L	4.3	60	0	40	0	56.7	23.5	36.7	18.2	40	0	46.7	0	50	13.3
6SZA	A	6	40.5	5.6	-	-	-	-	-	-	-	-	43.2	5.8	44.5	3.3
6SZA	B	6	32	10.4	-	-	-	-	-	-	-	-	41.8	8	41.8	3.5
6SZA	C	6	32.2	5.8	-	-	-	-	-	-	-	-	35.8	7.6	42.8	6.3
6SZA	D	6	35.8	8.1	-	-	-	-	-	-	-	-	37.4	8.3	38.5	11.4
6SZA	E	6	32.4	9	-	-	-	-	-	-	-	-	37.6	9.9	39.9	8.3
6SZA	F	6	31.4	8.6	-	-	-	-	-	-	-	-	37.8	6	38.9	5.9
6T7S	J	4.5	36.8	7.1	41.5	6.6	49.7	5.9	31.8	7	41.5	6.6	32.7	7.4	35.7	9
6T7S	K	4.5	29	9.4	40.4	8.7	37.9	7.7	31.7	6.7	40.4	8.7	32.3	6.9	56.8	7.4
6T7S	L	4.5	22.8	7.7	35.6	7.1	47.9	5.3	38.3	6.1	35.6	7.1	25	5	59.1	12
6TAQ	A	3.9	68.3	31.2	63.4	5.8	67.1	26.4	65.9	11.1	65.9	11.1	65.2	7.5	82.9	39.7
6TAQ	B	3.9	66.5	48.6	57.3	6.4	76.8	36.5	34.1	8.9	34.1	8.9	54.9	11.1	87.2	36.4
6TAQ	C	3.9	62.8	12.6	57.9	8.4	66.5	12.8	43.9	8.3	43.9	8.3	68.9	6.2	62.2	33.3
6TAQ	D	3.9	64.6	4.7	45.1	6.8	56.1	6.5	33.5	5.5	33.5	5.5	56.7	11.8	90.9	46.3
6TG9	A	3.2	11.1	6.7	15.9	25.8	20.3	39.4	14.4	43.1	14.4	43.1	14.9	14.2	58.5	55.9
6TG9	B	3.2	35.1	44.5	30.2	29.5	43.6	39.1	28.8	53.5	28.8	53.5	37.5	60.5	63.9	43.8
6TG9	C	3.2	69.6	47.6	48.6	43.1	41.9	56.5	37.2	9.1	37.2	9.1	60.8	23.3	87.2	74.4
6TG9	D	3.2	63.8	25	62.3	34.9	56.5	5.1	55.1	50	55.1	50	72.5	48	53.6	13.5
6TG9	E	3.2	14.6	44.6	15.4	8.2	33.9	42.2	27.4	28.5	27.4	28.5	13.1	7.3	68.6	54.1
6TG9	F	3.2	31	20.3	42.8	50.2	47.7	52.8	36.5	44.4	36.5	44.4	39.8	50.5	63.1	56.3
6TG9	G	3.2	64.9	42.7	41.2	4.9	60.8	31.1	53.4	22.8	53.4	22.8	66.2	9.2	80.4	59.7
6TG9	H	3.2	76.8	43.4	55.1	26.3	69.6	85.4	47.8	6.1	47.8	6.1	65.2	31.1	59.4	14.6
6TQE	A	4.3	82.2	33.6	57.9	37.1	78.4	38.2	68.5	46.8	57.9	37.1	67.2	28.6	95.9	85.4
6TQE	B	4.3	78.2	44.4	62	21.4	79.5	30.2	73	42.3	62	21.4	64.2	32.2	94.8	69.9
6TSW	A	4	43.3	4	62.2	9.4	73.9	9.8	64.6	33.5	62.2	9.4	69.4	7.4	87.6	36.9
6TSW	B	4	35	5.8	22.9	33.8	58.2	8.1	25.3	17.3	22.9	33.8	42.1	30.4	82.2	43.9
6TSW	C	4	43.8	5.4	40.1	7.6	49.2	24	58.9	13.1	40.1	7.6	52.2	5.2	79.1	44.7
6TTF	A	3.2	76.3	65.3	61.5	46.8	71.4	61	72.6	58.4	72.6	58.4	74.7	63.5	91.4	80.6
6TTF	B	3.2	73	61.1	61.7	13.6	64	32.8	71.6	42.4	71.6	42.4	80.7	55.9	92.6	72.7
6TTF	C	3.2	72.8	58	61.3	42.2	68.3	72.4	66.1	60.3	66.1	60.3	71.4	61.3	89.1	74.7
6TTF	D	3.2	73.9	50	68.7	56.9	69.8	77.7	66	24.8	66	24.8	74.5	68.1	97.3	79.4
6TY4	A	6	20	7.3	8.2	3.9	15.8	5.1	21.7	5.9	8.2	3.9	22.9	7	25.8	4.4
6TY4	B	6	18	8	7.7	6.2	19.6	4.9	24	1.3	7.7	6.2	21.9	1.5	35.6	5
6XT9	A	3.8	16.4	4.3	21.5	11.5	16.8	10.5	24	8.8	24	8.8	20.6	6.8	60.1	22
6XT9	D	3.8	80.8	63.1	66.7	25	69.9	41.9	60.9	34.9	60.9	34.9	77.5	16.6	85.9	95.9
6XT9	H	3.8	70.6	34.9	63.3	54	70.6	35.2	39.4	81.5	39.4	81.5	74.4	17.6	84.4	64.9
6XT9	I	3.8	25.7	7.1	15.4	14.4	13.8	14.2	14.6	4.5	14.6	4.5	15.9	4.1	49.5	6.8
6XT9	J	3.8	92.7	5.9	85.5	68.1	90.9	4	74.5	9.8	74.5	9.8	83.6	100	87.3	6.2
6YGH	A	3.7	81.9	38.3	59	93.7	80.9	61.2	66.5	60.8	66.5	60.8	69.1	65.4	92	87.9
6YGH	B	3.7	71.4	49.6	64.1	4.9	77.6	44.3	71.4	50.4	71.4	50.4	65.1	27.2	78.1	80
6YGH	C	3.7	69.1	41.7	80.6	48.1	87.4	45.5	63.4	87.6	63.4	87.6	72.3	73.9	92.7	92.1
6YGH	D	3.7	63.7	48	73.6	57	76.2	38.8	65.3	54.8	65.3	54.8	68.9	64.7	93.3	89.4
6YGH	E	3.7	61.5	12.5	53.8	14.3	61.5	25	53.8	28.6	53.8	28.6	69.2	22.2	61.5	37.5
6YGI	A	3	83.1	73.2	78.4	61.2	73.6	78.9	79.1	70.1	79.1	70.1	77	92.1	89.9	48.9
6YGI	B	3	65.6	44.4	42.4	98.4	76.8	81	70.2	47.2	70.2	47.2	75.5	25.4	82.1	42.7
6YGI	C	3	78.8	43.9	77.6	76.9	84	88.5	76.3	96.6	76.3	96.6	71.2	45.9	87.2	50
6YGI	D	3	70.4	22.4	70.4	51.4	80.3	71.3	75.7	67	75.7	67	75.7	47	86.2	47.3
6YMX	a	3.2	53	30.6	45.1	23.8	48.1	29.4	50.6	16.8	50.6	16.8	56.4	47.5	56.8	37.2
6YMX	A	3.2	76.1	49.4	89.3	55.8	90	60.8	90.7	52.4	90.7	52.4	93	62.1	96.5	80.5
6YMX	b	3.2	61.9	41.1	48.7	8.7	54.2	32.8	60.6	36.4	60.6	36.4	42.4	44	80.1	36.5
6YMX	B	3.2	79.8	59.1	88.9	50.5	89.2	45.9	90.1	65.9	90.1	65.9	87.2	63.8	86.9	87.3
6YMX	c	3.2	43.3	8.6	51.5	25.4	53	13.4	41.4	7.2	41.4	7.2	47.4	3.1	71.3	19.9
6YMX	C	3.2	88.6	61.9	86.8	61.1	86.2	60.8	79.7	74.6	79.7	74.6	88.3	47.6	43.9	29
6YMX	d	3.2	37.6	2.3	33.3	10.3	30.8	2.8	17.1	0	17.1	0	5.1	0	49.6	1.7
6YMX	D	3.2	71.4	60.5	75.4	31.6	77.8	53.4	84.7	56.2	84.7	56.2	79.8	68.7	87.9	92.7
6YMX	e	3.2	75.8	76.3	61.7	45.6	75	18.8	50.8	41.5	50.8	41.5	81.2	5.8	89.8	79.1
6YMX	E	3.2	41.1	72.4	30.8	78.9	37.8	61.4	31.9	81.4	31.9	81.4	34.6	84.4	50.3	61.3
6YMX	f	3.2	88.9	4.5	32.3	3.1	32.3	12.5	63.6	3.2	63.6	3.2	70.7	7.1	82.8	7.3
6YMX	F	3.2	81.1	6.7	75.7	7.1	78.4	43.1	78.4	43.1	78.4	43.1	79.7	40.7	100	83.8
6YMX	G	3.2	73	66.3	92.1	79.3	91.3	69.6	87.3	76.4	87.3	76.4	93.7	93.2	97.6	91.9
6YMX	h	3.2	70.6	2.8	51	7.7	72.5	13.5	58.8	50	58.8	50	76.5	64.1	58.8	90
6YMX	H	3.2	83.9	79.5	76.3	85.9	89.2	81.9	74.2	63.8	74.2	63.8	81.7	67.1	80.6	66.7
6YMX	i	3.2	81.1	9.3	71.7	0	84.9	66.7	79.2	40.5	79.2	40.5	96.2	3.9	75.5	5
6YMX	I	3.2	88.9	70.8	85.2	73.9	83.3	80	75.9	78	75.9	78	90.7	77.6	83.3	100
6YMX	L	3.2	88.4	31.2	83.1	44.4	84	72.4	88.4	70.9	88.4	70.9	85.2	51.8	97	83.3
6YMX	m	3.2	84.2	12.5	65.8	60	65.8	72	71.1	63	71.1	63	63.2	16.7	86.8	63.6
6YMX	M	3.2	69.6	32.2	93.5	75.4	93.2	65.2	75.9	62.5	75.9	62.5	87.2	56	77.8	48.2
6YMX	N	3.2	87	60.9	76.4	57.1	91.4	72.4	80.8	75.6	80.8	75.6	92.5	80.1	54.5	46.7
6YMX	O	3.2	82.7	33.7	85.9	73.7	77.8	64.2	90.3	65.6	90.3	65.6	87.9	32.6	93.5	82.8
6YMX	P	3.2	40	44.6	31.9	74.6	31.4	94.8	31.9	100	31.9	100	30.8	96.5	42.2	62.8
6YMX	Q	3.2	90.7	35.3	86.7	98.5	90.7	45.6	84	38.1	84	38.1	78.7	40.7	94.7	85.9
6YMX	R	3.2	96	94.2	90.5	88.6	91.3	80	92.1	72.4	92.1	72.4	93.7	78	100	93.7
6YMX	S	3.2	88.2	78	83.9	75.6	87.1	77.8	81.7	57.9	81.7	57.9	87.1	71.6	91.4	84.7
6YMX	T	3.2	88.9	52.1	81.5	61.4	81.5	72.7	83.3	97.8	83.3	97.8	92.6	88	96.3	78.8
6YMX	U	3.2	68.2	83.3	79.5	82.9	86.4	92.1	84.1	100	84.1	100	86.4	94.7	100	93.2
6YMX	V	3.2	90.2	67.4	88.2	75.6	98	78	92.2	66	92.2	66	92.2	61.7	100	76.5
6Z3Y	A	3.5	75.6	12	65.7	12.6	77.9	9.3	66.5	31.2	66.5	31.2	70.4	11.8	84.2	58
6Z3Y	B	3.5	79	23.3	64	25.1	71	27.7	70.2	23.6	70.2	23.6	65.3	6.7	81.1	20.4
6Z6G	A	3.1	69.1	65.1	60.2	41.9	54.4	51.7	60.4	53.8	60.4	53.8	68.5	47.4	78	71.7
6Z6G	H	3.1	61.5	62.5	76.9	30	92.3	41.7	46.2	0	46.2	0	61.5	37.5	84.6	36.4
6Z6G	U	3.1	80	50	80	50	80	50	60	33.3	60	33.3	60	50	80	37.5
6Z6G	X	3.1	25	0	75	33.3	100	100	100	0	100	0	100	100	100	0
6ZIY	1	4.3	36.4	11.3	16.5	8.3	29.7	6.9	21.3	6.5	16.5	8.3	34.3	6.7	74.6	12.9
6ZIY	2	4.3	59	6.7	44.4	8.9	53.4	11.6	46.1	4.9	44.4	8.9	59.6	6.6	71.9	27.3
6ZIY	3	4.3	14.9	6.2	4.8	5.6	8.1	13.1	6.9	11.5	4.8	5.6	19.5	5.4	51.2	7
6ZIY	4	4.3	62.8	19.1	47.9	23.9	66.7	9.4	49.5	6.8	47.9	23.9	66.7	12.9	87.5	59.2
6ZIY	5	4.3	63.8	7.2	33.2	10.8	56.1	10.9	55.6	10.1	33.2	10.8	58.7	6.1	74	6.9
6ZIY	6	4.3	53	30.7	64.5	7.5	56	6.5	57.2	8.4	64.5	7.5	33.7	35.7	77.1	60.9
6ZIY	7	4.3	69.3	8	55.1	32.9	55.9	26.8	64.6	3.7	55.1	32.9	51.2	6.2	84.3	3.7
6ZIY	9	4.3	54.4	2	26.7	33.3	18.9	5.9	7.2	7.7	26.7	33.3	46.1	8.4	81.7	6.1
6ZIY	A	4.3	82.1	62.5	55.6	21.5	65.8	45.5	65	21.1	55.6	21.5	64.1	12	65	72.4
6ZIY	H	4.3	76.5	23	62.6	26.2	68.6	20.2	73.1	12.4	62.6	26.2	68.3	28.6	64.6	36
6ZIY	J	4.3	89.4	52.4	56.2	15.6	66.9	32.7	52.5	59.5	56.2	15.6	90	27.8	70.6	29.2
6ZIY	K	4.3	90.5	30.2	69.5	16.7	88.4	9.5	76.8	13.7	69.5	16.7	82.1	9	95.8	62.6
6ZIY	L	4.3	68.1	9	36.2	11.4	62.1	9	50.1	10.6	36.2	11.4	69.8	15.4	68.1	10.4
6ZIY	M	4.3	77.9	15.1	49.9	23.6	64	11	57.6	14.9	49.9	23.6	82.2	11.7	74.1	27.2
6ZIY	N	4.3	82.7	47.9	58.8	16.7	79.6	22.6	75.6	18.9	58.8	16.7	80.1	43.3	84.1	42.3
6ZWM	A	3.2	59.6	29.3	40.9	28.4	43.7	30.2	43.7	36.6	43.7	36.6	52	31.4	74.1	68.5
6ZWM	B	3.2	56.9	55.2	57.2	44.5	48	45	49.9	41.8	49.9	41.8	56.5	29.4	73.4	85.7
6ZWM	C	3.2	19.4	6.5	14.7	6.4	7.2	8.7	11	8.6	11	8.6	12.9	4.9	31.3	9
6ZWM	D	3.2	12.5	10	18.8	8.3	15.7	0	17.2	1.8	17.2	1.8	22.9	11	55.5	7.9
6ZWM	E	3.2	48.4	19.6	28.5	20.8	41.2	24.3	33.8	23.5	33.8	23.5	26.9	24	66.1	47.3
6ZWM	F	3.2	69.8	41.3	52.3	47.1	64.6	41.1	55.6	31.1	55.6	31.1	61.3	30.5	89.1	76.7
6OF4	A	3.2	76	48.2	70.5	48.1	80.3	59.9	72.1	52.3	72.1	52.3	83.1	54.6	86.9	79.2
6OF4	B	3.2	69.9	32.5	52.8	10.8	73.7	17.5	52.1	26.9	52.1	26.9	72.5	18	86.2	59.1
6OF4	D	3.2	78.7	47.2	71	57.7	78.7	59	74.9	52.6	74.9	52.6	76.5	55	88	84.5
6OF4	E	3.2	66.7	25.9	57.4	18.8	79	25.9	67.8	11.5	67.8	11.5	65.5	21.7	83.5	50.1
6P47	A	3.9	54.1	6.9	53.1	20	62.6	35.5	61.1	41.8	61.1	41.8	50.5	21	76.6	35.3
6P47	B	3.9	56	11.1	57.7	20.8	61.1	13.8	58.6	46.8	58.6	46.8	54.1	10.5	73.8	39.8
6P6W	A	4	73.8	5.9	-	-	-	-	-	-	-	-	63.3	9.7	81.2	3.2
6P6W	B	4	72.1	9.7	-	-	-	-	-	-	-	-	56.8	13.1	68.1	10.3
6P6W	C	4	63.8	4.8	-	-	-	-	-	-	-	-	58.1	9	82.5	6.3
6P6W	D	4	76	24.7	-	-	-	-	-	-	-	-	56.8	9.2	82.1	4.3
6PYH	A	4.3	15.3	4.1	17.9	4.9	18	4.2	11.6	8.7	17.9	4.9	16.8	4.5	45.9	17
6PYH	B	4.3	56.1	9.4	50.9	3.4	56.1	3.1	40.4	0	50.9	3.4	47.4	11.1	78.9	4.4
6PYH	D	4.3	15.9	5.5	2.4	5.3	18.7	8.1	7.9	6.3	2.4	5.3	13.7	4.6	59.1	6.4
6U62	A	3.2	68.2	43.7	69.4	49.2	72.9	61.8	64.7	57.4	64.7	57.4	68.3	52.9	91.4	73.5
6U62	B	3.2	87.9	78.6	94	88.2	92.3	92	91.6	70.3	91.6	70.3	93	81.2	97.7	93.1
6U62	C	3.2	87.5	68.7	87.5	74.8	90	90.1	88.3	77.4	88.3	77.4	85.8	85.1	94	75.8
6U62	D	3.2	82.4	3.4	63	16.2	70.4	14.5	41.7	15.6	41.7	15.6	87	28.7	87	70.2
6U62	E	3.2	79	29.6	64.5	22.5	75	67.7	74.2	84.8	74.2	84.8	70.2	54	87.9	77.1
6U62	F	3.2	77.5	38.7	55	48.5	74.2	32.6	49.2	64.4	49.2	64.4	55	4.5	84.2	38.6
6U62	H	3.2	57.3	3.9	36	3.1	55.1	2	32.6	6.9	32.6	6.9	41.6	5.4	62.9	7.1
6U9E	A	4.2	23	9	48.5	10.2	25.2	12.2	30.7	11.7	48.5	10.2	47.9	9.3	80.8	7.6
6U9E	B	4.2	62.4	4.8	62.4	6	87.2	12.1	69.9	7.5	62.4	6	49.6	10.6	88.7	11
6U9E	C	4.2	27.8	3.7	51.5	6.7	42	10.2	34.6	15.8	51.5	6.7	51.3	7.4	77.2	12.9
6U9E	D	4.2	75.2	3	44.4	27.1	84.2	14.3	73.7	11.2	44.4	27.1	60.2	8.8	96.2	10.9
6U9E	E	4.2	41.7	7.4	39.5	6.1	31.9	10.8	42.9	14	39.5	6.1	29.5	8.1	83	25.4
6U9E	F	4.2	71.4	13.7	75.9	10.9	80.5	18.7	68.4	15.4	75.9	10.9	55.6	14.9	88	12
6UAN	A	3.9	87	23.4	67.5	26.3	74.5	20.3	74.5	28.5	74.5	28.5	87.4	4	93.9	56.2
6UAN	B	3.9	52.3	5.9	35	8.8	54.6	25.4	38.1	5.1	38.1	5.1	65	7.1	59.2	20.1
6UAN	C	3.9	58.1	23	31.3	7.9	48.9	23	35.9	6.9	35.9	6.9	57.7	22	64.4	6
6UAN	Z	3.9	85.2	32.1	71.7	30.9	71.3	6.7	63	5.5	63	5.5	80.9	40.3	92.2	45.8
6UQG	A	3.5	64.9	30.8	46	44.7	54.5	38.4	49.2	42.1	49.2	42.1	52.5	54	82.8	64
6UQG	B	3.5	60.8	43.5	45.7	26.9	55.8	56.1	50.8	37.9	50.8	37.9	52.8	44.6	82.8	68.1
6UQG	C	3.5	64.7	40.8	50	46	59.6	49.4	50.9	39.3	50.9	39.3	54.2	33.1	80.6	71.7
6UQG	D	3.5	60.9	31.3	52.3	13.4	56.2	41.6	52.6	44.8	52.6	44.8	60.6	45.5	83.4	63.8
6UT4	A	3.1	83.5	32.8	73.1	21.2	71.3	25	58.9	25.9	58.9	25.9	84	43.7	95.9	83.8
6UT4	B	3.1	80.8	28	66	43.7	73.2	62.4	76.1	53.6	76.1	53.6	81.6	44.6	95.8	72.1
6UT4	C	3.1	77.6	58.1	63.3	38.3	74.7	33.8	72.9	39.6	72.9	39.6	68.2	57.6	94.3	86.7
6UT4	D	3.1	80.7	39.2	78.6	55.8	63.2	38	68.7	47.1	68.7	47.1	80.2	30.9	94.5	68.5
6UT4	E	3.1	86.3	55.3	78	62.8	75.6	45.5	66.8	42.6	66.8	42.6	81.1	40.6	96.4	74.7
6UT4	F	3.1	83.1	42	75.1	41.3	73.6	48.4	80	46.2	80	46.2	81.5	33	91	61.7
6UWM	A	5.9	63.8	7.8	47.5	7.6	77.4	12.3	63.8	7.8	47.5	7.6	68.3	9.3	61.5	5.9
6UWM	B	5.9	67.4	10.7	52.9	9.4	71.9	13.8	64.7	9.1	52.9	9.4	71	8.3	69.7	7.1
6UWM	C	5.9	70.6	12.8	42.1	8.6	72.9	9.3	55.7	8.1	42.1	8.6	65.6	8.3	67.4	10.7
6UWM	D	5.9	68.3	6.6	42.5	10.6	72.9	6.2	57	10.3	42.5	10.6	60.6	7.5	57	25.4
6V0C	A	3.5	39.4	40.9	36.9	33.9	37	13	45.6	17.2	45.6	17.2	49.3	31	75.5	62.1
6V0C	B	3.5	41	27.9	31.5	27.1	40.9	26.8	44.1	22.9	44.1	22.9	57.9	17.2	77.5	57.7
6V0C	C	3.5	49	10.3	43	18.4	41.5	31.9	48	15	48	15	44.8	30.8	75.6	37
6V0C	D	3.5	34.7	11.8	44.5	24.6	25.7	36	43	18.2	43	18.2	51.8	16.2	75	67.9
6V0C	E	3.5	40.9	27.4	35.6	26.7	28.4	16.5	41.7	25.6	41.7	25.6	51.1	21.2	75.5	57.6
6V0C	F	3.5	40.5	19.6	28.8	14.2	51.6	23.5	35.9	29.4	35.9	29.4	43.4	26.9	73.7	53.5
6V1I	A	3.8	86.1	79.7	85.4	45.3	86.1	55.1	67.2	53.3	67.2	53.3	84.7	65.5	92.7	68.5
6V1I	B	3.8	76.6	42.9	82.5	36.3	87.6	51.7	75.2	42.7	75.2	42.7	80.3	66.4	93.4	78.9
6V1I	C	3.8	54.7	54.7	82.5	84.1	87.6	82.5	71.5	76.5	71.5	76.5	81.8	71.4	92.7	81.9
6V1I	D	3.8	77.4	72.6	83.2	91.2	88.3	83.5	83.2	61.4	83.2	61.4	80.3	38.2	91.2	64
6V1I	E	3.8	79.6	45.9	83.9	45.2	83.9	47	86.1	82.2	86.1	82.2	85.4	81.2	93.4	82
6V1I	F	3.8	83.9	41.7	85.4	84.6	87.6	82.5	83.9	44.3	83.9	44.3	77.4	65.1	92.7	81.9
6V1I	G	3.8	83.2	37.7	62.8	89.5	83.9	87.8	84.7	63.8	84.7	63.8	78.8	43.5	94.2	83.7
6V1I	H	3.8	80.3	60	86.9	63.9	89.8	65.9	78.1	36.4	78.1	36.4	84.7	58.6	93.4	64.8
6V1I	I	3.8	79.6	67.9	71.5	49	82.5	59.3	67.2	45.7	67.2	45.7	84.7	57.8	92	78.6
6V1Q	A	3.1	77.7	12.2	80.1	37.8	83.5	62.6	79.9	42.8	79.9	42.8	75.7	44	90.3	78.6
6V1Q	B	3.1	81.2	22	81.6	56	82.2	51.8	82.3	66.1	82.3	66.1	83.1	68.5	91.8	73.7
6V9W	A	3.1	63.3	23.8	68	27.8	69.8	28.1	64.5	24.4	64.5	24.4	73	41.5	84.6	68.7
6V9W	B	3.1	61.6	18.2	59.8	28.9	57	27.9	53.9	35.4	53.9	35.4	62.6	46.3	83.1	64.1
6V9W	C	3.1	72.2	16.5	69.5	28.2	69.8	38.8	56.1	34.6	56.1	34.6	73.5	35.1	74.2	64.1
6V9W	D	3.1	63.8	6.6	67.3	25.1	66.2	7.6	64.2	19.6	64.2	19.6	72.4	25.9	80.7	44.6
6VTL	A	3.7	35.7	10.1	33.6	8.7	33	9.5	37.7	9.5	37.7	9.5	22.6	8.9	67.3	33
6VTL	B	3.7	27.6	8.1	40.4	7.8	35.7	6.3	29.1	6.2	29.1	6.2	22.2	6.1	73.5	11.3
6VTL	C	3.7	35.7	6.9	34.8	20.6	34.3	8.5	29.1	6.9	29.1	6.9	25.8	10.4	72	27.4
6VWH	A	4.3	32.4	2.3	-	-	-	-	-	-	-	-	28.7	2.6	39	0
6VWH	B	4.3	16.4	7.6	-	-	-	-	-	-	-	-	6.7	11.1	24.1	6.2
6VXF	A	3.5	58.4	37	42.5	35	57.5	50.8	54.2	32.4	54.2	32.4	61.1	38.6	78.6	57.2
6VXF	B	3.5	59.6	38.9	54	27.5	64.1	49.2	59.5	39.3	59.5	39.3	60	38.3	82.7	63.4
6VXM	A	3.1	71.8	49.7	81.9	68.7	87	69.7	82.7	74.7	82.7	74.7	71.1	84.8	93.9	91.5
6VXM	B	3.1	70.4	32.3	79.8	22.2	81.2	40	74.7	70	74.7	70	79.4	59.5	94.6	97.7
6VXM	C	3.1	84.5	57.7	87	77.2	87.4	70.2	66.4	67.4	66.4	67.4	80.9	74.1	91.7	94.9
6VXM	D	3.1	83.8	73.3	87.7	78.6	90.3	89.2	82.7	65.5	82.7	65.5	83.4	76.6	93.1	89.9
6VXM	E	3.1	79.4	17.7	79.4	42.7	84.8	74.5	83.8	66.4	83.8	66.4	83	84.8	93.1	91.1
6VXM	F	3.1	82.3	62.7	81.6	81.4	90.6	77.7	79.4	70.5	79.4	70.5	64.3	84.3	93.5	87.3
6VXM	G	3.1	83	36.5	78	36.1	87.4	72.3	83.4	66.2	83.4	66.2	81.6	55.3	76.2	84.4
6VYF	A	3.3	66	31.2	58.1	67.3	60.2	62.3	52.5	74.9	52.5	74.9	70.4	73	85.9	53.9
6VYF	B	3.3	69.2	53.2	56.9	58.5	58.8	52.4	57.9	74.4	57.9	74.4	66.2	72.4	86.1	75.5
6VYF	C	3.3	60.9	53.6	57.4	59.7	63.4	73.4	49.8	63.7	49.8	63.7	63.7	55.6	89.1	77.4
6VYF	D	3.3	68.8	61.3	54.6	54.7	62.3	69.9	58.3	50.4	58.3	50.4	65.5	56.5	90.5	71.6
6VZ1	A	3.2	78.6	60.4	69.1	73.6	76.2	33.5	76.9	51.3	76.9	51.3	78.1	49.2	92.7	81.1
6VZ1	B	3.2	84.2	50.3	61.1	28.7	78.1	33.3	78.8	35.2	78.8	35.2	77.6	35.4	92.2	86.5
6W4O	A	4.8	34.4	6.8	63.3	4.9	60.2	2.6	60.2	6.5	63.3	4.9	50.8	6.2	71.1	4.4
6W4O	B	4.8	54	8.8	30.2	7.9	41.3	3.8	49.2	9.7	30.2	7.9	48.4	11.5	72.2	5.5
6W4O	C	4.8	49.2	4.8	33.3	4.8	61.9	7.7	31.7	0	33.3	4.8	57.1	5.6	63.5	2.5
6W4O	D	4.8	43.9	7.4	43.9	5.6	54.5	3	41.5	2	43.9	5.6	50.4	12.9	73.2	2.2
6W4O	E	4.8	49.6	3.3	48.8	3.3	60.2	2.7	48	8.5	48.8	3.3	57.7	7	69.9	7
6W4O	F	4.8	51.6	7.9	49.2	8.3	37.7	4.3	38.5	2.1	49.2	8.3	58.2	5.6	59.8	8.2
6W4O	G	4.8	46.1	0	28.9	8.1	59.4	3.9	48.4	8.1	28.9	8.1	52.3	9	59.4	6.6
6W4O	I	4.8	52.4	6.1	48.4	9.8	57.9	6.8	41.3	1.9	48.4	9.8	55.6	4.3	66.7	4.8
6W4O	J	4.8	57.9	4.1	54	7.4	61.9	7.7	65.1	2.4	54	7.4	63.5	2.5	74.6	9.6
6W4O	K	4.8	35.8	2.3	48.8	10	66.7	4.9	47.2	3.4	48.8	10	38.2	4.3	67.5	3.6
6W4O	L	4.8	40.7	2	52	6.2	56.9	4.3	50.4	1.6	52	6.2	49.6	3.3	52	9.4
6W4O	M	4.8	43.4	5.7	53.3	6.2	57.4	8.6	45.9	3.6	53.3	6.2	63.9	5.1	47.5	1.7
6W4O	O	4.8	40.6	5.9	46.1	8.9	39.9	5.1	32.8	2.1	46.1	8.9	37.5	6.4	55.3	2.5
6W6V	A	3	41.2	36.4	39.1	40.9	51	40	52	42.5	52	42.5	43.2	47.2	63.3	41.4
6W6V	B	3	62.3	10.1	47.2	8.2	61.9	19	64.7	14.5	64.7	14.5	44.6	20.1	81.2	63.2
6W6V	D	3	60.4	8.6	40.6	10.5	62.7	26.3	50.5	12.1	50.5	12.1	49.5	6.7	90.1	53.4
6W6V	E	3	78.1	15.2	60.4	52.9	64.5	5.5	60.4	40.2	60.4	40.2	69.8	57.6	82.2	92.8
6W6V	F	3	60.1	18.9	30.4	39.6	58.9	21.5	36.1	42.1	36.1	42.1	41.1	12.3	82.3	26.2
6W6V	G	3	81.7	35.9	74.6	76.6	69	77	84.1	79.2	84.1	79.2	81.7	57.3	89.7	64.6
6W6V	H	3	48.8	29.5	48.8	8.2	49.6	32.3	52.8	22.7	52.8	22.7	67.2	8.3	81.6	20.6
6W6V	I	3	70	15.3	47.7	68.1	67.9	37.6	68.3	41.6	68.3	41.6	64.6	7	87.7	62.4
6W6V	J	3	64.2	32.4	49.8	28.1	60.4	44.1	63.1	29.2	63.1	29.2	53.6	42	94.2	46.4
6W6V	L	3	78.5	49.5	72.7	51.1	80.2	38.1	69.4	88.1	69.4	88.1	78.5	91.6	88.4	91.6
6X0L	i	3.9	20	50	50	60	50	40	40	25	40	25	40	25	90	11.1
6X0L	I	3.9	50	40	0	0	0	0	30	66.7	30	66.7	40	25	70	0
6X0L	j	3.9	80	0	0	0	60	16.7	40	50	40	50	60	0	100	40
6X0L	J	3.9	90	55.6	30	66.7	50	80	50	60	50	60	30	66.7	80	25
6X0L	O	3.9	32	4.1	13.4	7.3	37.9	8.6	26.1	3.8	26.1	3.8	45.8	6.4	66	13.9
6X0L	P	3.9	26.8	8.7	19.6	11.8	28.3	9	27.4	4.6	27.4	4.6	16.9	6.2	41.4	7.7
6X0L	R	3.9	38.6	9.1	27.2	12.9	37.7	9.3	34.2	7.7	34.2	7.7	42.1	4.2	66.7	5.3
6X0V	E	4.5	76.1	85.7	63	13.8	78.3	8.3	73.9	88.2	63	13.8	76.1	74.3	63	6.9
6X0V	F	4.5	67.4	3.1	52.6	18	57.9	5.5	70.5	3	52.6	18	80	6.6	88.4	6
6X0V	G	4.5	85.7	86.7	71.4	76	74.3	19.2	85.7	0	71.4	76	48.6	17.6	94.3	100
6X0V	H	4.5	65.7	8.7	65.7	13	91.4	3.1	71.4	12	65.7	13	74.3	19.2	88.6	0
6XD3	H	3.3	76.9	50	73.8	54.2	80	36.5	78.5	54.9	78.5	54.9	78.5	43.1	90.8	62.7
6XD3	I	3.3	86.5	46.5	69.8	49.5	77.6	47.7	74.4	27.8	74.4	27.8	85.4	58.3	95.4	93.7
6XD3	J	3.3	58.6	31.6	44.4	3.8	62.6	30.1	50.8	35.1	50.8	35.1	63.3	30.3	68	49.5
6XGQ	a	3.8	65.3	12.3	-	-	-	-	-	-	-	-	81.5	15.8	96	68.9
6XGQ	A	3.8	77.3	40.7	-	-	-	-	-	-	-	-	86.7	45.1	95.8	76.3
6XGQ	b	3.8	87.1	11.1	-	-	-	-	-	-	-	-	83.1	10.7	97.6	71.1
6XGQ	B	3.8	83.6	33.2	-	-	-	-	-	-	-	-	83.9	27.4	98.9	95.1
6XGQ	c	3.8	81.5	32.7	-	-	-	-	-	-	-	-	75	17.2	96.8	78.3
6XGQ	C	3.8	81	34.6	-	-	-	-	-	-	-	-	85.3	37.2	94.6	78.4
6XGQ	d	3.8	88.7	38.2	-	-	-	-	-	-	-	-	86.3	15	47.6	6.8
6XGQ	D	3.8	83.9	46.3	-	-	-	-	-	-	-	-	83.6	42	96.6	80.4
6XGQ	e	3.8	78.2	52.6	-	-	-	-	-	-	-	-	83.1	19.4	45.2	10.7
6XGQ	E	3.8	68.8	30.5	-	-	-	-	-	-	-	-	77.6	26.3	75.9	64.6
6XGQ	F	3.8	90.7	60.3	-	-	-	-	-	-	-	-	77.9	28	97.2	71.7
6XGQ	g	3.8	62.9	9	-	-	-	-	-	-	-	-	79.8	8.1	44.4	3.6
6XGQ	G	3.8	81.3	24.1	-	-	-	-	-	-	-	-	74.4	30.8	94	80.8
6XJX	A	4.6	88.7	35.8	79.5	48.3	89.4	37.8	88.1	52.6	79.5	48.3	72.2	24.8	93.4	60.3
6XJX	B	4.6	84	71.4	68	2.9	78	7.7	60	10	68	2.9	86	67.4	82	7.3
6XJX	C	4.6	86.1	66.2	76.2	27	82.8	5.6	81.5	7.3	76.2	27	85.4	25.6	92.7	85
6XJX	D	4.6	88.2	2.2	78.4	2.5	76.5	7.7	78.4	70	78.4	2.5	92.2	6.4	86.3	6.8
6XJX	E	4.6	91.5	57.1	85.6	64.9	90.2	94.9	80.4	39	85.6	64.9	85.6	48.9	90.8	78.4
6XJX	F	4.6	85.7	23.8	75.5	8.1	83.7	7.3	75.5	8.1	75.5	8.1	93.9	10.9	87.8	7
6XJX	G	4.6	92.7	66.2	90.7	51.5	90	31.1	84.7	84.3	90.7	51.5	91.3	55.5	85.3	74.2
6XJX	H	4.6	83.7	65.9	71.4	28.6	81.6	62.5	75.5	8.1	71.4	28.6	85.7	4.8	85.7	73.8
6XJX	Q	4.6	59.1	3.7	40.9	8	57.2	3.8	49.6	3.8	40.9	8	61.9	15.4	68.4	6.4
6XJX	R	4.6	56	6.1	31.3	7.7	44.7	4.6	37.1	6.5	31.3	7.7	55	5	54	6.4
6XMP	A	3.5	64.3	41.4	58.7	44.5	61.3	50.2	67.6	44.6	67.6	44.6	54.1	39.6	92.4	80.2
7JK2	A	3.2	82	36.5	96	86.5	87.5	86.6	81.3	79.8	81.3	79.8	89.5	61.3	96	14.3
7JK2	B	3.2	55.1	38.9	48.1	51.8	55.1	39.5	42.1	53.3	42.1	53.3	51.2	50.7	80.4	65.1
7JK2	C	3.2	58.8	37.4	52.5	26.9	61.6	36.5	56	49	56	49	49.4	55.8	86.5	52.9
7JK2	D	3.2	79.6	54.4	75.7	66.8	81.9	68.4	80.7	87.9	80.7	87.9	88.7	60.4	97.1	92.5
7JK2	E	3.2	66.3	7.6	72.6	37.4	75.4	36.7	69.6	66.1	69.6	66.1	60.1	44.4	89.2	75.5
7JK2	G	3.2	69.9	34.2	70.4	39.3	78.5	40.4	73.9	31.6	73.9	31.6	64.8	54.4	97.3	85.1
7JK2	H	3.2	45.5	100	54.5	100	24.2	100	51.5	100	51.5	100	57.6	100	75.8	100
7JPK	A	3	63.2	73.9	48.6	62.2	52	46.7	53.1	59.8	53.1	59.8	64.6	50.7	83	71.6
7JPK	E	3	63.9	56.5	57.4	32	63.3	29	60.9	28.2	60.9	28.2	69.2	53.8	65.7	58.6
7JPK	F	3	81.6	48.9	66.6	39.5	71.4	60.9	71.1	52.5	71.1	52.5	77	43.9	81	65.5
7JW1	a	4.2	41.9	8.5	-	-	-	-	-	-	-	-	38.7	6.5	77.8	17.1
7JW1	A	4.2	51.6	9	-	-	-	-	-	-	-	-	27.6	7.8	72.4	4
7JW1	b	4.2	59	3.1	-	-	-	-	-	-	-	-	48.3	10.1	89.3	11
7JW1	B	4.2	29.7	4.1	-	-	-	-	-	-	-	-	28.1	9.8	92	45.5
7JW1	c	4.2	32.7	5.4	-	-	-	-	-	-	-	-	33.5	8.5	86.8	25.8
7JW1	C	4.2	51.6	3.4	-	-	-	-	-	-	-	-	56.9	5.6	88.3	31.5
7JW1	d	4.2	42	3.9	-	-	-	-	-	-	-	-	61.9	5.3	91.5	47.7
7JW1	D	4.2	56	9.9	-	-	-	-	-	-	-	-	53.1	25.2	89.3	27.4
7JW1	e	4.2	58.3	40.1	-	-	-	-	-	-	-	-	66.8	43.3	94.5	58.1
7JW1	E	4.2	70.6	32.5	-	-	-	-	-	-	-	-	68.1	16.9	88.9	25.4
7KDT	A	3.1	90.4	56.2	51.6	52.3	64.7	59.9	57.2	50.6	57.2	50.6	80.1	34.2	92.3	75.9
6M39	A	3.6	65	15.9	65.5	27	65.8	35	68.1	26	68.1	26	64.1	17.3	81.4	66.2
6M39	B	3.6	68.9	24.3	64.2	41	71.1	33.2	68.7	43.2	68.7	43.2	62.2	24.7	82.2	65.6
6M39	C	3.6	63.1	22.3	64.5	18.9	55.6	28.4	66.4	33.9	66.4	33.9	63.5	26.9	88.7	56.6
7BSS	A	3.3	63.5	79.2	52.9	49.1	62.3	62	57.2	63.8	57.2	63.8	60.9	65.2	66.9	66.1
7BSS	C	3.3	78.4	41.3	51.2	33.1	76.2	54.3	68.8	28.7	68.8	28.7	76.9	15.7	93.2	74.2
7BTO	A	4	59.1	24.5	56.5	4.9	53.7	6.3	33	8.4	56.5	4.9	62.7	24.8	81.9	32
7BTO	B	4	64.2	21.9	50.1	9.8	49	7.8	40.5	10	50.1	9.8	54.2	13.4	85.5	37.4
7BTO	D	4	56.4	5.4	42.3	10.1	66.3	6.5	44.8	11	42.3	10.1	58.3	5.3	80.4	58
7BTO	E	4	60.7	10.1	34.4	7.1	50.9	4.8	51.5	3.6	34.4	7.1	57.1	9.7	71.8	6
7BTO	F	4	32.8	9.1	43.6	3.7	45.2	5.6	34.4	8.7	43.6	3.7	42.2	15.2	72.7	50.8
7BTO	G	4	39.9	6.9	42.9	9.6	42	20.8	31	22.2	42.9	9.6	40.4	10.8	75.5	35
7BTO	I	4	16.9	4.6	19.3	6.8	15.1	6.9	15.4	1.7	19.3	6.8	18	4.3	27.6	4.7
7CGN	A	4.3	79.8	19	68.5	6.8	84	15.3	65.4	22	68.5	6.8	82.9	18.3	85.6	66.4
7CGN	B	4.3	46	4.1	57	32.7	66.2	25.9	53.2	10	57	32.7	45.6	11.7	73.8	6.7
7CGN	C	4.3	58.5	3.6	45.7	16.3	60.6	8.8	30.9	17.2	45.7	16.3	72.3	8.8	75.5	18.3
7CGN	D	4.3	82.9	31	70.4	31.5	79.8	17.1	70	28.9	70.4	31.5	81.7	24.3	79.8	62.4
7CGN	E	4.3	47.5	4.8	42.2	4.5	49.8	7.6	53.6	5.7	42.2	4.5	32.7	23.3	59.3	6.4
7CGN	F	4.3	42.6	12.5	36.2	11.8	48.9	6.5	38.3	5.6	36.2	11.8	53.2	6	74.5	5.7
7CGN	G	4.3	25.7	5.4	32.6	25.5	34.7	4	36.1	11.5	32.6	25.5	44.4	7.8	38.2	3.6
7CGN	H	4.3	37.5	7.4	23.6	8.8	34.7	10	29.2	7.1	23.6	8.8	27.1	10.3	26.4	5.3
7CGN	I	4.3	38.2	7.3	10.4	13.3	25.7	10.8	22.2	18.8	10.4	13.3	38.9	5.4	9.7	7.1
7CGN	J	4.3	21.5	0	22.9	9.1	27.1	12.8	30.6	9.1	22.9	9.1	24.3	0	22.2	53.1
7CGN	K	4.3	42.4	3.3	29.9	7	36.8	5.7	27.1	7.7	29.9	7	38.9	3.6	50	29.2
7CGN	L	4.3	39.6	1.8	13.2	5.3	21.5	9.7	16	17.4	13.2	5.3	40.3	3.4	41.7	10
Average			64.2235	31.8569	56.97	32.9943	62.8587	33.7195	58.4285	34.7032	58.0909	34.6215	64.2732	32.8622	79.7462	50.3673

## Sheet: Supplementary Data 6
Supplementary Data 6: Comparing the models built by MAINMAST for the deposited and processed maps on the test set of 385 protein chains. There are three different DeepEMhancer models ("tightTarget", "wideTarget", and "highRes"). We report the "combinatorial" results of DeepEMhancer, where the results of DeepEMhancer "highRes" models were used on maps with reported resolutions of < 4Å and the resu…
PDB ID	Chain ID	Reported resolution (Å)	deposited maps		DeepEMhancer (tightTarget)		DeepEMhancer (wideTarget)		DeepEMhancer (highRes)		DeepEMhancer (combinatorial)		phenix.auto_sharpen		EMReady
			Residue match (%)	Sequence match (%)	Residue match (%)	Sequence match (%)	Residue match (%)	Sequence match (%)	Residue match (%)	Sequence match (%)	Residue match (%)	Sequence match (%)	Residue match (%)	Sequence match (%)	Residue match (%)	Sequence match (%)
6GIY	A	4.3	60.3	11.1	35.3	4.9	54.1	9.5	45.7	9.4	35.3	4.9	57	6.9	62.5	5.2
6GIY	B	4.3	54.9	5.3	45.6	6.8	56.4	6.1	43.7	4.3	45.6	6.8	51.3	5.4	59.2	6.7
6GIY	C	4.3	48.9	6.4	46.9	8.5	54.6	6.8	51.1	7.8	46.9	8.5	53.7	3.7	70.6	6.5
6GIY	D	4.3	72.3	18.7	72.7	8.8	75.6	11.5	69.5	6	72.7	8.8	71.7	3.6	82	7.8
6GIY	E	4.3	68.8	4.7	65	5.4	74.6	18.1	69.1	10.2	65	5.4	66.9	23.6	90.7	56
6GIY	F	4.3	71.1	5.4	67.5	8.6	75.9	5.9	68.5	8	67.5	8.6	68.5	8	90.7	44
6GIY	G	4.3	64.9	10.8	58.6	5.8	69.8	7.4	60.4	9.3	58.6	5.8	62.8	9	77.7	9.3
6GIY	H	4.3	61.7	5.8	54.7	6.2	64.2	7.4	63.1	7.9	54.7	6.2	66	9.6	79.3	5.7
6GIY	I	4.3	65.9	10.2	62.4	6.7	69.1	13.5	67.8	12.8	62.4	6.7	68.5	12.7	84.6	31.9
6GOV	U	3.7	74.8	5.8	79.6	8.7	77.4	7.3	76.1	6.3	76.1	6.3	84.3	15.5	92.6	59.6
6GOV	W	3.7	74.4	4.5	43.3	17.9	68.9	6.5	46.7	9.5	46.7	9.5	68.9	1.6	73.3	1.5
6GOV	X	3.7	59.4	6.9	66.4	6.9	64	6.6	69	6.1	69	6.1	66.4	7.6	84.9	6.8
6GVE	A	3.9	68.5	9.5	73	5.7	68	9.6	75.1	5.1	75.1	5.1	68.5	5.6	78.9	2.3
6GVE	B	3.9	60.2	6.8	58	4.9	65.8	9	62.1	5.1	62.1	5.1	60.2	5.7	82.4	5.7
6GVE	C	3.9	64	10.4	58.7	9.1	69.3	11.5	68	15.7	68	15.7	58.7	20.5	81.3	11.5
6GVE	D	3.9	67.1	4.9	69.7	4.3	65.3	5.5	68.8	4.7	68.8	4.7	65	5.9	86.9	7.2
6GVE	E	3.9	74.2	6.4	71.2	7.9	71.8	9.1	65	4.6	65	4.6	70.6	10.1	88.1	20.5
6GVE	F	3.9	67.7	10.1	76	13.7	70.3	7.2	71.2	9.2	71.2	9.2	74.5	7.6	88.1	31.3
6GVE	G	3.9	63	9	68.3	6.4	64.3	3.9	65.8	5.7	65.8	5.7	65.8	7.1	75.5	5.8
6GVE	H	3.9	62.7	23.4	53.3	5	69.3	15.4	60	2.2	60	2.2	61.3	19.6	78.7	15.3
6GVE	I	3.9	65.6	6.3	68.5	10.4	69.7	8.9	64.1	6	64.1	6	62.3	4.3	85.2	19.5
6GVE	J	3.9	63.3	7.4	60.8	7.2	63.6	5.4	63.3	6.4	63.3	6.4	64.3	6.3	83.4	7.5
6GVE	K	3.9	68.2	3.9	62	5.7	68	7.4	63.8	8.4	63.8	8.4	64.4	5.1	83.4	6.4
6GVE	L	3.9	67.4	6.5	61.4	5.1	65.8	3.3	58.3	5.9	58.3	5.9	68.7	8.2	79.3	6.7
6GVE	M	3.9	61.3	10.9	61.3	2.2	68	5.9	61.3	6.5	61.3	6.5	66.7	14	80	10
6GVE	N	3.9	71.8	6.6	68	7.4	73.3	9.3	70.3	6.8	70.3	6.8	69.1	7.3	87.5	4.4
6GVE	O	3.9	69.4	8.1	69.7	4.7	73.9	4.8	68.8	15.5	68.8	15.5	68	7	83.4	7.5
6GVE	P	3.9	53.3	7.5	64	10.4	68	13.7	68	3.9	68	3.9	64	16.7	77.3	10.3
6GY6	A	4	72.1	4.6	-	-	-	-	-	-	-	-	73.7	7.4	89.6	26.6
6GY6	B	4	68.9	8.2	-	-	-	-	-	-	-	-	78.7	15.4	88.2	8.1
6GY6	C	4	74.8	13.9	-	-	-	-	-	-	-	-	75.9	9.7	90.7	5.1
6GY6	D	4	73.2	9	-	-	-	-	-	-	-	-	73.7	6.3	91.5	28.4
6GY6	E	4	73.7	4.1	-	-	-	-	-	-	-	-	71.5	5.4	90.7	29.6
6GY6	F	4	74.5	2.9	-	-	-	-	-	-	-	-	73.7	7.4	89.9	33.2
6GY6	G	4	74.6	22.2	-	-	-	-	-	-	-	-	71	6.2	90.8	34.2
6GY6	H	4	75.7	12.9	-	-	-	-	-	-	-	-	78.1	13.6	92	45.3
6GY6	I	4	71.8	4.2	-	-	-	-	-	-	-	-	76.2	7.2	90.7	32
6GY6	J	4	71.2	8.8	-	-	-	-	-	-	-	-	76.7	11.1	90.1	23.4
6GY6	K	4	74.6	14.3	-	-	-	-	-	-	-	-	74.9	5.5	92	46.9
6GY6	L	4	76.3	18.6	-	-	-	-	-	-	-	-	73.7	7.6	89.1	32.6
6GY6	M	4	72.6	6	-	-	-	-	-	-	-	-	76.7	6.8	89	6.5
6GY6	N	4	75.7	18	-	-	-	-	-	-	-	-	73.4	4.8	90.2	24.6
6GY6	O	4	75.1	6.3	-	-	-	-	-	-	-	-	74	8	89.9	11.2
6GY6	P	4	71.5	9.6	-	-	-	-	-	-	-	-	74.5	5.9	89.6	32.7
6GY6	Q	4	74.2	10.7	-	-	-	-	-	-	-	-	79.2	6.9	89	5.5
6GY6	R	4	75.1	7.3	-	-	-	-	-	-	-	-	73.7	3.7	91.5	19.5
6GY6	S	4	74.2	6.3	-	-	-	-	-	-	-	-	72.9	5.3	88.8	31.5
6GY6	T	4	74	9.3	-	-	-	-	-	-	-	-	74.8	7.3	90.1	47.7
6GY6	U	4	76.6	15.4	-	-	-	-	-	-	-	-	78.7	19.2	89.6	40.9
6GY6	V	4	75.4	15.7	-	-	-	-	-	-	-	-	78.4	11.3	89.1	39.2
6GY6	W	4	76	21.8	-	-	-	-	-	-	-	-	71.9	5.8	90.2	35.1
6GY6	X	4	72.8	13.4	-	-	-	-	-	-	-	-	73.7	6	90.2	40.7
6GY6	Y	4	75.4	16.5	-	-	-	-	-	-	-	-	76.9	10	91.4	42.7
6GY6	Z	4	74	12.8	-	-	-	-	-	-	-	-	76.3	8.1	89.9	18.1
6HCY	A	3.1	87.6	21.7	73.2	8.5	85.3	22.3	86	27.5	86	27.5	88.5	23.6	94.7	72.6
6HCY	B	3.1	89.7	33.8	84.9	9.7	87.2	19.7	83.5	6	83.5	6	88.8	37.7	95.6	57.3
6HCY	C	3.1	91.3	38.9	84.4	12.8	89	20.9	89.7	19.9	89.7	19.9	86.5	20.2	95.6	73.6
6HRA	A	3.7	84.2	8.5	81.3	14.8	78.5	8.7	81.7	11.4	81.7	11.4	77.9	6.7	93.9	59.8
6HRA	B	3.7	68.3	14.7	65.2	12.7	67.1	5.7	70.6	16.9	70.6	16.9	59.7	6.4	78.9	22.4
6HRA	C	3.7	80.2	24.7	85.6	9.4	78.6	15	85.6	21.9	85.6	21.9	75.4	12.1	94.1	66.5
6HRA	D	3.7	63	5.9	77.8	19	70.4	10.5	77.8	28.6	77.8	28.6	70.4	10.5	85.2	13
6KMF	A	3.6	59.2	6.4	63.6	8	59.5	7.4	59.5	5.9	59.5	5.9	60.4	6.8	84.5	6.7
6KMF	B	3.6	65.6	8.6	61.7	7.7	65	6.8	64.7	8.3	64.7	8.3	62.3	6.2	82.8	5.7
6KMF	C	3.6	63.8	7	62.3	4.3	62.3	5.2	64.7	10.6	64.7	10.6	63.2	9.9	75.4	7.5
6LTH	Q	3	63.8	6	46.7	6.1	63.8	6	44.8	12.8	44.8	12.8	69.5	8.2	86.7	11
6LTH	R	3	91.4	48.4	91.4	73.4	90	7.9	77.1	31.5	77.1	31.5	90	9.5	87.1	27.9
4CI0	A	3.4	90.9	19.1	90.1	48.7	87	8.1	88.3	5.9	88.3	5.9	87.3	25.6	94.3	56.5
4CI0	B	3.4	87.7	32.5	86.4	8.6	86.4	9.6	86.8	7.1	86.8	7.1	86	6.1	94.3	72.1
4CI0	C	3.4	89.3	34	84.6	4.6	87.1	12.3	88.2	26.3	88.2	26.3	86.8	18.1	94.6	62.6
5FN2	A	4.2	57.9	3.9	55.5	4.1	55.5	5.7	56.5	8.8	55.5	4.1	52	6.4	72.8	5.2
5FN2	C	4.2	60.9	6.8	63.4	9.7	63.8	11.6	62.1	10.6	63.4	9.7	66.7	8	82.3	12
5FN2	D	4.2	51	11.8	65	15.4	61	8.2	58	17.2	65	15.4	54	3.7	77	18.2
5LZP	A	3.5	91.9	59.8	91	55.4	90.1	51.5	91.4	65	91.4	65	93.2	72.5	94.6	71.4
5LZP	C	3.5	86.1	49	91.9	70.7	92.4	52.9	89.7	45	89.7	45	92.8	60.4	94.2	72.9
5LZP	E	3.5	91.4	60.1	92.3	76.6	87.8	6.7	92.3	53.7	92.3	53.7	93.2	66.2	94.6	76.7
5LZP	F	3.5	91.9	61.3	85.1	29.6	91	61.4	91	14.4	91	14.4	91.4	72.9	95.5	69.8
5LZP	G	3.5	89.6	49.7	91.9	63.7	91.4	56.7	86.5	25.5	86.5	25.5	90.5	64.7	95.5	79.2
5LZP	I	3.5	88.8	35.9	91.5	66.2	85.2	11.6	90.1	32.8	90.1	32.8	92.8	60.4	93.3	81.2
5LZP	K	3.5	91.4	53.7	89.2	41.4	89.6	42.2	90.5	35.8	90.5	35.8	92.3	62.9	95.5	78.8
5LZP	L	3.5	90.1	51	90.5	56.2	92.8	64.1	94.1	73.7	94.1	73.7	92.8	73.3	95	72.5
5LZP	N	3.5	85.5	50	85.5	13	83.3	25.1	85.9	37.8	85.9	37.8	86.8	10.3	89.3	68.4
5LZP	O	3.5	91.5	53.9	92.4	72.3	87.4	48.7	88.3	41.6	88.3	41.6	91	74.4	96	73.8
5LZP	P	3.5	88	44.7	88.9	39.9	87.6	21	87.6	47.8	87.6	47.8	90.6	77.4	90.6	74.1
5LZP	R	3.5	89.7	57	92.4	68.4	91.5	51.5	89.2	27.6	89.2	27.6	90.6	47.5	94.6	85.8
5LZP	T	3.5	90.1	51.7	91	51.7	89.2	28.1	91.5	48.5	91.5	48.5	89.7	56	94.2	68.6
5LZP	U	3.5	91	60.1	91.9	71.2	91.5	58.8	88.8	55.1	88.8	55.1	90.6	62.9	96	79.4
6F1V	f	3.4	64	6.8	62	5.1	65.2	7.1	62.5	5.1	62.5	5.1	56.7	6.4	74.9	7.1
6QEL	A	3.9	70.9	8.5	62.9	6.4	66.9	6.3	37.6	7.1	37.6	7.1	70.7	5.7	83.3	22.7
6QEL	B	3.9	74.4	3.6	73.5	5.5	71	6.6	68.3	5.3	68.3	5.3	79.1	9.1	87.4	36
6QEL	C	3.9	76	13.7	79.6	12	70.7	3.5	50.7	5.3	50.7	5.3	80.9	23.4	90.2	22.9
6QEL	D	3.9	73	6.5	71.5	7.5	69.9	6.8	60.7	5.2	60.7	5.2	76.6	5.9	91.5	31.4
6QEL	E	3.9	79	6.6	69.8	7.4	66.4	6.5	56.2	6	56.2	6	77.2	6.7	86.9	23.6
6QEL	F	3.9	57.5	5.5	61.1	5.9	59.6	6.8	49.4	5.9	49.4	5.9	57.1	5.9	63.6	4.9
6RO4	F	3.5	48.4	10	66.1	14.6	75.8	8.5	45.2	10.7	45.2	10.7	69.4	7	85.5	50.9
6RO4	G	3.5	68.7	3.3	34.3	6.5	64.9	11.5	48.5	9.2	48.5	9.2	72.4	9.3	73.9	8.1
3J26	A	3.5	83.3	8	74.8	7.1	77.8	6.1	87	9	87	9	84.3	5.6	90.6	8.7
3J26	B	3.5	79.3	7.2	87.4	6.3	89	8	83.5	17.7	83.5	17.7	78.3	9.8	83.5	6.4
3J26	C	3.5	81.5	6.8	85.2	9.5	82.9	7.4	87.8	7	87.8	7	80.1	8.1	84.4	8.2
3J26	D	3.5	74.4	7.7	79.1	7.5	77	6.1	83.5	6.4	83.5	6.4	82.9	8.3	85.8	6.4
3J26	E	3.5	85	7.9	87.2	5.4	86	26.3	88.2	4.9	88.2	4.9	77.4	6.1	91.9	7.5
3J26	F	3.5	81.5	5.1	83.5	4.5	81.5	11.8	86.8	8.4	86.8	8.4	81.9	5.5	89.6	8.4
3J26	G	3.5	85	8.6	78.9	7	83.3	8	85.2	8.5	85.2	8.5	81.5	8.7	89.2	6
3J26	H	3.5	87.6	16.6	77.6	9.4	85.8	6.9	80.7	11.2	80.7	11.2	79.7	12.1	87.6	5.6
3J26	I	3.5	84.3	15.2	80.9	6.8	83.5	17	88.8	7.3	88.8	7.3	82.7	9.3	92.9	50
3J26	J	3.5	79.1	6	74.8	7.1	89.8	35.1	84.4	21.4	84.4	21.4	87.8	19.5	89	4.9
3J26	K	3.5	84.4	10.3	87	6.8	81.7	11.1	89.4	24	89.4	24	86.2	7.1	90.2	8.1
3J26	L	3.5	82.7	13.3	84.1	6.6	86.4	14.4	83.7	17.9	83.7	17.9	78.7	7	93.7	33.6
3J26	M	3.5	86.4	6.8	72.8	7.3	85.4	9.4	84.8	12.8	84.8	12.8	83.9	14.3	87.8	4.5
3J26	N	3.5	78.5	7.7	75.4	5.1	80.9	15.4	75.4	15.4	75.4	15.4	78.5	8.8	86.2	7.4
3JCF	A	3.8	76.5	8.2	81.9	8	83.4	17.2	83.7	9.9	83.7	9.9	82.2	17.8	92.3	43.5
3JCF	B	3.8	78.2	10.6	83.1	8.6	81.9	10.8	85.4	8.1	85.4	8.1	78.2	12.8	93.7	58.4
3JCF	C	3.8	77.9	9.6	82.8	10	83.7	9.6	85.7	21.7	85.7	21.7	82.2	26.5	91.1	41.8
3JCF	D	3.8	73.9	11.2	85.1	10.1	81.9	7.3	84.8	16.6	84.8	16.6	83.1	10.7	92.8	39.2
3JCF	E	3.8	75.6	7.2	81.1	12.7	81.9	14	83.4	6.9	83.4	6.9	79.7	20.9	91.7	42.2
5YZ0	C	4.7	53.9	7.7	55.2	7	53.3	6.7	50.6	4.9	55.2	7	53.3	3.6	65.7	12.2
5YZ0	D	4.7	50.9	4.9	46.9	6.7	46.2	9.5	37.4	10.1	46.9	6.7	53.8	5.3	63.8	5.4
6D6Q	B	3.5	65.1	8.9	75.1	8.3	82.2	9.1	77.6	7	77.6	7	78	11.2	88	21.7
6D6Q	C	3.5	78.9	8.6	85.7	7.5	86.4	6.1	81.5	7.9	81.5	7.9	88.3	17.9	94	48.6
6D6Q	D	3.5	86.5	20	86.5	28.9	88	19.1	86.5	35	86.5	35	86.5	36.1	93.8	55.9
6D6Q	E	3.5	74.1	7.1	74.1	6.1	81.1	5.2	70.3	7.5	70.3	7.5	78	9.4	93.7	56
6D6Q	I	3.5	53	11.3	30.6	3.6	48.6	7.9	31.7	12.1	31.7	12.1	63.4	7.8	82.5	6.6
5WFE	B	3.6	64.9	10.5	60.2	3.6	66.7	7	58.4	7.4	58.4	7.4	60.9	3.5	69.9	6.7
5WFE	E	3.6	68.1	6.2	57.4	3.7	64.9	11.5	63.8	5	63.8	5	62.8	10.2	72.3	4.4
5WFE	F	3.6	69.1	15.4	74.5	11.4	71.3	9	72.3	11.8	72.3	11.8	59.6	3.6	75.5	9.9
5WFE	K	3.6	55.2	11.3	52.1	8	51	4.1	52.1	4	52.1	4	56.2	20.4	67.7	10.8
5WFE	L	3.6	56.4	9.4	61.7	5.2	51.1	4.2	58.5	14.5	58.5	14.5	54.3	3.9	54.3	9.8
6MLU	A	4	63.4	5.2	69.9	5.6	64.1	7.1	68	15.4	69.9	5.6	66.7	7.8	81.7	16
6MLU	B	4	61.4	5.3	71.9	11.8	69.3	1.9	60.8	5.4	71.9	11.8	69.9	8.4	82.4	11.9
6MRU	A	3.2	89.8	7.4	90.2	41.2	88.4	13.9	88.4	8.3	88.4	8.3	89.1	24.8	94.4	67.7
6MRU	B	3.2	89.1	7.1	90.2	45.5	90.9	10.8	89.1	35.4	89.1	35.4	90.9	19.3	93.7	54.7
6MRU	C	3.2	87.7	22.4	90.2	8.2	88.4	27.8	88.4	34.5	88.4	34.5	91.6	15.3	94	71.3
6MRU	D	3.2	88.1	10.4	90.9	40.5	89.5	7.5	85.6	9	85.6	9	91.9	7.6	92.3	68.4
6MRU	E	3.2	87.4	16.9	89.1	42.9	90.2	10.5	85.6	4.9	85.6	4.9	90.9	16.2	92.6	56.1
6MRU	F	3.2	88.1	28.7	87.7	46	89.8	9.8	87.4	8	87.4	8	89.1	11.8	94.4	71.7
6MRU	G	3.2	89.5	23.9	88.4	8.3	91.9	8.4	87.4	8.8	87.4	8.8	89.8	16	94	79.1
6MRU	H	3.2	88.8	29.2	90.5	7.4	89.5	8.6	89.1	10.2	89.1	10.2	89.8	29.7	93.3	35.7
6MRU	I	3.2	88.1	17.1	89.5	5.5	89.5	11.4	90.9	19.7	90.9	19.7	89.5	16.9	93.3	76.3
6MRU	J	3.2	87	17.7	88.4	29.8	88.8	12.6	91.2	44.2	91.2	44.2	88.4	7.9	93.3	64.7
6MRU	K	3.2	87.7	16.4	89.1	46.1	88.4	7.5	90.5	13.6	90.5	13.6	89.8	40.2	94	69
6MRU	L	3.2	87.7	23.2	91.2	33.5	88.4	26.6	89.5	19.6	89.5	19.6	90.9	17.8	93.3	57.1
6MRU	M	3.2	89.1	29.5	89.5	38.4	89.8	7.8	88.8	9.1	88.8	9.1	88.8	24.5	92.6	68.2
6N23	A	3.1	86.8	7.3	90.4	51.2	81.8	6.1	84	6.9	84	6.9	89.3	26.2	93.9	57.5
6N23	B	3.1	85.1	16.2	91.2	57.1	82.9	8.3	82.6	10	82.6	10	87.3	7.9	94.5	60.3
6N23	C	3.1	87.9	8.5	83.5	9.6	81.5	7.8	87.6	27.4	87.6	27.4	88.7	6.5	95.9	71.3
6N23	D	3.1	88.2	25.9	83.2	8.6	82.9	8.3	84.6	5.2	84.6	5.2	85.7	25.4	95.3	67.1
6N23	E	3.1	89.3	30.9	83.7	9.5	84.6	24.4	84	7.5	84	7.5	89.5	7.1	95	60.3
6AHR	D	3.9	60	5.7	65.5	3.2	64.8	5.3	67.6	8.2	67.6	8.2	53.1	16.9	82.8	50.8
6AHR	E	3.9	62.6	9.8	58.5	17.4	65.3	13.5	70.1	5.8	70.1	5.8	70.7	17.3	83.7	20.3
6AHR	G	3.9	58	7.9	63.4	10.8	61.8	6.2	65.6	4.7	65.6	4.7	50.4	6.1	78.6	8.7
6AHR	H	3.9	69.4	8.3	70.2	11.8	62	10.7	68.6	3.6	68.6	3.6	67.8	14.6	85.1	35.9
6AHR	I	3.9	57.6	11.8	51.3	5	55.5	4.6	55.1	10	55.1	10	62.7	7.4	73.7	10.3
6AHR	J	3.9	65.2	8.1	70.4	5.2	71.3	4	68.4	8.3	68.4	8.3	65.2	5	77.7	6.2
6AHR	K	3.9	55.4	9	57	8.7	62.8	25	54.5	4.5	54.5	4.5	51.2	12.9	75.2	35.2
6AHR	L	3.9	65.5	9.3	63	5.7	61.3	8.1	63	11.4	63	11.4	61	4.1	69.9	8.3
6JNA	A	3.7	70.6	4.7	77.6	11.4	73	11.8	76.8	6.8	76.8	6.8	74	15.5	88.3	38.9
6K1H	B	3.5	76.1	7.4	83	7.8	77.7	7.3	79.4	23.5	79.4	23.5	82.6	7.8	92.3	64.9
6K1H	C	3.5	76.6	7.7	81.7	32.3	75.1	3.9	79.1	17.1	79.1	17.1	86.4	41.9	92.3	56.7
6K1H	E	3.5	80.2	8.1	77.3	8.9	71.3	6.2	75.7	24.1	75.7	24.1	83.4	12.6	92.7	59.4
6K1H	F	3.5	75.8	26.1	80.6	10.9	74.7	13.7	79.5	14.7	79.5	14.7	81.7	26.9	92.7	58.1
6K1H	Y	3.5	80.2	8.6	80.6	17.1	79.4	12.8	76.1	22.3	76.1	22.3	79.8	8.1	93.1	75.2
6K1H	Z	3.5	79.1	19.9	78	28.6	77.7	20.8	82.1	19.2	82.1	19.2	84.2	47.4	91.6	60.4
6RWL	A	3.4	88.9	28.8	-	-	-	-	-	-	-	-	84.8	11.8	93.7	45.5
6RWL	E	3.4	83	5.1	-	-	-	-	-	-	-	-	76.6	5.6	83	0
6RWL	F	3.4	87	10	-	-	-	-	-	-	-	-	82.6	21.1	89.9	12.9
6RWL	I	3.4	87.8	29.1	-	-	-	-	-	-	-	-	86.3	9.9	91.1	27.6
6RWL	M	3.4	74.5	20	-	-	-	-	-	-	-	-	85.1	2.5	95.7	66.7
6RWL	N	3.4	81.2	3.6	-	-	-	-	-	-	-	-	69.6	10.4	91.3	66.7
6RWX	a	3.6	76.8	14	80.2	10.6	72.9	10.1	48.6	2.3	48.6	2.3	81.4	5.6	94.4	59.3
6RWX	A	3.6	90.5	29.2	87.8	37.3	89.9	8.2	84.7	10	84.7	10	90.5	24.6	95.8	68
6RWX	b	3.6	80.2	4.9	79.1	12.1	77.4	5.8	81.4	8.3	81.4	8.3	84.7	44.7	96	78.8
6RWX	B	3.6	92.1	47.1	89.9	27.6	88.4	35.9	88.9	9.5	88.9	9.5	88.4	24	93.7	46.9
6RWX	c	3.6	82.5	31.5	76.3	8.9	75.7	7.5	78.5	3.6	78.5	3.6	81.4	6.9	94.4	62.9
6RWX	C	3.6	86.8	28	88.4	19.8	87.3	7.3	88.4	13.2	88.4	13.2	89.9	61.2	95.2	72.8
6RWX	d	3.6	80.2	25.4	78	14.5	76.3	8.9	76.8	6.6	76.8	6.6	77.4	5.1	93.8	62.7
6RWX	D	3.6	87.3	20.6	91.5	24.9	89.9	27.6	89.4	8.9	89.4	8.9	89.9	24.1	97.9	90.8
6RWX	e	3.6	83.6	4.7	76.8	10.3	83.6	25.7	76.8	6.6	76.8	6.6	83.1	30.6	93.8	61.4
6RWX	E	3.6	86.8	17.7	88.4	32.9	86.2	16.6	87.3	32.7	87.3	32.7	89.4	27.2	92.6	37.7
6RWX	f	3.6	86.4	30.7	79.7	4.3	81.9	10.3	79.1	16.4	79.1	16.4	76.3	6.7	91.5	57.4
6RWX	F	3.6	87.8	15.1	89.4	13.6	89.9	14.7	88.9	15.5	88.9	15.5	87.8	18.7	93.1	50.6
6RWX	g	3.6	85.9	20.4	78	6.5	72.3	13.3	77.4	5.1	77.4	5.1	79.7	7.8	93.2	50.3
6RWX	G	3.6	89.9	31.2	88.9	28	88.4	27.5	89.9	32.9	89.9	32.9	89.4	20.1	92.6	34.3
6RWX	h	3.6	79.7	17.7	78	13	81.4	26.4	81.9	6.9	81.9	6.9	81.4	9	95.5	66.3
6RWX	H	3.6	91.5	14.5	88.4	5.4	86.8	24.4	89.4	9.5	89.4	9.5	93.1	33.5	93.7	49.7
6RWX	i	3.6	82.5	41.8	78.5	5.8	81.4	21.5	75.1	16.5	75.1	16.5	79.7	5	95.5	59.2
6RWX	I	3.6	91.5	48.6	89.4	42.6	89.4	21.3	89.9	13.5	89.9	13.5	89.9	28.2	93.7	74
6RWX	j	3.6	80.8	6.3	79.1	3.6	75.1	12	77.4	5.8	77.4	5.8	78	17.4	94.4	36.5
6RWX	J	3.6	84.7	39.4	90.5	15.2	89.4	13	88.4	12	88.4	12	88.4	28.1	95.8	72.4
6RWX	k	3.6	75.7	8.2	79.7	6.4	81.4	16.7	85.3	23.8	85.3	23.8	78	29.7	92.7	54.3
6RWX	K	3.6	89.4	35.5	87.8	15.7	86.2	22.7	86.2	6.7	86.2	6.7	91	26.7	94.2	72.5
6RWX	l	3.6	85.3	23.8	79.1	7.9	83.1	21.1	82.5	15.1	82.5	15.1	80.8	7	91.5	41.4
6RWX	L	3.6	92.1	27	88.4	28.7	89.4	16.6	86.8	27.4	86.8	27.4	88.4	31.1	95.2	56.7
6RWX	m	3.6	79.1	8.6	76.8	5.1	80.8	11.2	81.9	20.7	81.9	20.7	78	15.9	92.1	52.1
6RWX	M	3.6	91	27.3	89.4	33.7	84.7	16.2	89.4	30.8	89.4	30.8	89.9	14.1	95.2	71.7
6RWX	n	3.6	83.6	9.5	80.2	6.3	80.8	3.5	73.4	6.2	73.4	6.2	79.7	12.1	94.4	52.7
6RWX	N	3.6	89.9	30	89.9	20	90.5	15.8	90.5	20.5	90.5	20.5	92.1	21.8	94.7	66.5
6RWX	o	3.6	84.7	4	77.4	5.1	83.1	17.7	81.4	13.2	81.4	13.2	79.7	23.4	93.2	55.2
6RWX	O	3.6	87.8	16.3	87.3	5.5	90.5	25.7	85.2	2.5	85.2	2.5	89.4	26.6	95.8	73.5
6RWX	p	3.6	80.2	7	79.1	8.6	78	9.4	81.9	16.6	81.9	16.6	77.4	7.3	94.4	49.1
6RWX	P	3.6	88.9	36.9	86.8	17.7	88.9	20.2	89.9	12.9	89.9	12.9	91.5	37.6	94.7	73.2
6RWX	q	3.6	83.1	4.1	78	16.7	78	6.5	86.4	21.6	86.4	21.6	75.7	9	94.9	46.4
6RWX	Q	3.6	89.4	39.1	87.3	7.9	89.4	27.8	89.9	20	89.9	20	89.4	20.7	96.3	73.1
6RWX	r	3.6	85.3	23.8	79.7	10.6	78.5	7.2	84.2	21.5	84.2	21.5	80.8	7	94.4	38.3
6RWX	R	3.6	89.4	35.5	88.4	24.6	88.4	40.7	89.4	39.1	89.4	39.1	84.1	21.4	93.7	64.4
6RWX	s	3.6	84.7	11.3	76.8	14.7	74.6	12.1	74.6	7.6	74.6	7.6	76.8	6.6	92.7	36.6
6RWX	S	3.6	89.4	13.6	89.4	21.9	88.4	9	91.5	10.4	91.5	10.4	89.9	12.9	95.8	66.9
6RWX	t	3.6	81.4	23.6	77.4	8.8	81.9	15.9	81.9	9.7	81.9	9.7	84.7	25.3	93.8	68.7
6RWX	T	3.6	91.5	24.3	88.9	36.3	89.4	24.9	88.9	27.4	88.9	27.4	90.5	7	95.2	55.6
6RWX	u	3.6	82.5	6.8	77.4	6.6	74	9.2	75.7	5.2	75.7	5.2	83.6	6.8	94.4	50.3
6RWX	U	3.6	88.9	12.5	89.9	15.3	85.2	18.6	89.9	20	89.9	20	89.4	40.8	93.7	65.5
6RWX	v	3.6	83.1	6.8	80.2	14.1	79.7	19.1	84.7	22.7	84.7	22.7	76.3	4.4	96	65.3
6RWX	V	3.6	88.4	13.8	88.9	18.5	88.9	25.6	88.9	9.5	88.9	9.5	89.4	21.3	94.2	70.2
6RWX	w	3.6	80.2	20.4	80.2	5.6	75.1	6	82.5	17.1	82.5	17.1	86.4	22.9	94.4	71.9
6RWX	W	3.6	91	41.9	89.4	8.3	88.9	13.7	89.9	31.2	89.9	31.2	89.4	28.4	93.1	63.1
6RWX	x	3.6	80.2	9.2	80.8	8.4	76.8	8.1	74.6	3	74.6	3	83.6	4.7	93.8	51.2
6RWX	X	3.6	87.8	27.7	89.9	19.4	87.8	16.3	87.8	7.8	87.8	7.8	88.9	20.2	93.7	71.8
6S2F	D	5.8	47.7	6.3	40.2	7.5	41.7	5.5	43.2	8.8	40.2	7.5	42.4	5.4	50	6.1
6S2F	E	5.8	42.3	9.1	34.6	11.1	53.8	0	50	0	34.6	11.1	46.2	8.3	42.3	0
6SJ7	C	3.5	60.8	6.2	64.6	5.9	63.3	8	55.7	18.2	55.7	18.2	55.7	2.3	73.4	8.6
6SJB	C	3.7	70	6.8	79.8	8.3	78.1	7	80.9	7.6	80.9	7.6	73.1	6.5	92.5	26.6
6SJB	D	3.7	64.5	8.1	61.8	7.9	58.8	6	61	6.6	61	6.6	64.7	8.3	85.6	20.2
6SOF	A	4.3	48.1	8.1	46.6	6	49.4	6.5	44.1	6	46.6	6	47.8	7	57.7	4.8
6SOF	B	4.3	43.8	9.9	51.9	8.3	51.9	1.2	53.7	9.2	51.9	8.3	50	3.7	58	12.8
6SOF	C	4.3	52.3	5.3	49	6.5	48.4	4.6	50.2	5.8	49	6.5	52	8.8	57.3	6.6
6SOF	D	4.3	51.2	8.4	46.3	8	48.8	12.7	53.1	8.1	46.3	8	50	12.3	65.4	4.7
6SOF	E	4.3	66.7	14.3	71.4	0	61.9	15.4	57.1	0	71.4	0	57.1	41.7	76.2	6.2
6SOF	F	4.3	43.3	15.4	63.3	5.3	63.3	21.1	63.3	5.3	63.3	5.3	56.7	5.9	70	28.6
6SOF	G	4.3	47.6	10	61.9	15.4	61.9	23.1	61.9	7.7	61.9	15.4	52.4	9.1	76.2	6.2
6SOF	H	4.3	60	22.2	50	6.7	56.7	17.6	33.3	10	50	6.7	50	20	53.3	12.5
6SOF	I	4.3	66.7	35.7	57.1	16.7	52.4	18.2	57.1	0	57.1	16.7	47.6	20	66.7	0
6SOF	J	4.3	53.3	25	50	20	66.7	0	60	0	50	20	63.3	21.1	60	22.2
6SOF	K	4.3	81	11.8	61.9	0	42.9	0	57.1	0	61.9	0	66.7	14.3	61.9	0
6SOF	L	4.3	70	4.8	56.7	5.9	46.7	21.4	56.7	0	56.7	5.9	46.7	0	66.7	15
6T7S	J	4.5	51.7	7.3	52.8	3.9	54.2	6.3	53.1	6	52.8	3.9	49.2	5.7	62.7	6
6T7S	K	4.5	55.7	6.3	54	8.6	53.8	6.9	55	6.9	54	8.6	51.4	8.3	62.5	8.4
6T7S	L	4.5	47.6	6.1	53.2	7.5	57.9	5.9	54.8	5.7	53.2	7.5	51	4.4	61.1	5.9
6TAQ	A	3.9	67.1	2.7	70.7	6.9	73.8	3.3	68.3	11.6	68.3	11.6	76.8	18.3	89.6	30.6
6TAQ	B	3.9	72	11	72	16.9	76.2	8.8	74.4	12.3	74.4	12.3	73.8	8.3	85.4	26.4
6TAQ	C	3.9	72.6	5.9	70.1	13.9	73.2	26.7	74.4	5.7	74.4	5.7	75.6	21	86.6	6.3
6TAQ	D	3.9	72.6	10.1	78	25.8	72	12.7	80.5	9.1	80.5	9.1	78	32	90.2	35.1
6TG9	A	3.2	75	7.7	75.2	6.2	73.3	5.2	69	7.5	69	7.5	72.1	8.8	86.6	7.5
6TG9	B	3.2	78.9	10.3	66.7	8.5	71	6.6	68.4	7.7	68.4	7.7	74.2	8.7	81.3	5.7
6TG9	C	3.2	77	12.3	76.4	11.5	81.8	11.6	77.7	14.8	77.7	14.8	85.1	11.1	93.2	51.4
6TG9	D	3.2	79.7	30.9	78.3	18.5	69.6	10.4	84.1	34.5	84.1	34.5	73.9	33.3	72.5	16
6TG9	E	3.2	71	7	69.2	7.6	66.1	7.7	68.5	7.7	68.5	7.7	78.3	5.9	84.9	6
6TG9	F	3.2	76.7	11.6	62.5	6.8	73	7.2	61.3	7.6	61.3	7.6	76.9	10	79.5	17.1
6TG9	G	3.2	79.7	21.2	83.8	8.9	82.4	5.7	81.1	15	81.1	15	84.5	35.2	93.9	52.5
6TG9	H	3.2	62.3	7	82.6	35.1	75.4	19.2	69.6	20.8	69.6	20.8	59.4	19.5	69.6	8.3
6TQE	A	4.3	68.6	6.2	75.6	6.5	67.5	7.9	78.4	8.9	75.6	6.5	79.2	8	91.2	32.7
6TQE	B	4.3	69.1	7.5	72.9	8.7	68	7.4	75.2	5.5	72.9	8.7	77.9	7.9	92.1	47.4
6TSW	B	4	67.3	4.5	69.4	10.7	72.7	10.6	68	10.9	69.4	10.7	63	11.8	85.9	4.3
6TSW	C	4	62.3	5.9	71.4	8	66.7	12.1	70	9.6	71.4	8	68	6.9	90.6	47.6
6TTF	A	3.2	81.3	12.2	73.7	6.1	86	13.8	73.2	5.1	73.2	5.1	86.8	30.7	91.6	45.2
6TTF	B	3.2	80.4	8	74.5	8.9	82.5	7.1	73	9.9	73	9.9	87	31.1	93	31.8
6TTF	C	3.2	82.9	8.2	75.3	5.2	79.2	5.9	80.2	9.2	80.2	9.2	86	19.9	92.2	49.8
6TTF	D	3.2	84.2	7.6	81.3	6.7	83.1	15.5	79.6	6.1	79.6	6.1	86.8	23.8	90.5	34.2
6XT9	A	3.8	36.9	6.2	39	11.8	44.8	6.7	38.3	5.1	38.3	5.1	40	6.2	48.5	7.6
6XT9	D	3.8	74.2	7.5	70.5	6.8	69.4	8.4	41.9	9	41.9	9	72	10.5	88.6	30.5
6XT9	J	3.8	70.9	7.7	54.5	3.3	70.9	10.3	56.4	6.5	56.4	6.5	78.2	7	83.6	6.5
6YGH	A	3.7	78.2	28.6	84	24.1	79.3	24.8	83	19.9	83	19.9	70.2	15.2	90.4	46.5
6YGH	B	3.7	80.2	31.2	82.3	12	82.3	31.6	77.6	8.1	77.6	8.1	77.1	6.1	92.2	44.6
6YGH	C	3.7	75.9	17.2	83.8	10	85.9	24.4	84.3	20.5	84.3	20.5	83.2	19.5	92.7	54.8
6YGH	D	3.7	73.1	10.6	83.4	17.4	78.8	23.7	81.9	20.9	81.9	20.9	75.6	8.9	92.2	53.4
6YGI	A	3	87.2	35.7	85.1	32.5	84.5	30.4	79.7	5.1	79.7	5.1	85.1	49.2	88.5	38.2
6YGI	B	3	84.8	45.3	84.1	64.6	79.5	36.7	82.8	33.6	82.8	33.6	84.8	54.7	85.4	65.1
6YGI	C	3	83.3	54.6	84	35.1	83.3	19.2	84.6	17.4	84.6	17.4	81.4	40.9	87.8	59.9
6YGI	D	3	83.6	37.8	78.3	12.6	75.7	6.1	76.3	6	76.3	6	82.9	30.2	81.6	46
6YMX	a	3.2	61.3	7.4	64.3	7.6	63.8	9.2	65.3	6.1	65.3	6.1	59.1	6.1	80.8	7.2
6YMX	A	3.2	87.9	5.8	88.9	21.1	86.5	24.9	90.5	23.8	90.5	23.8	83.3	13.4	94.4	68.1
6YMX	b	3.2	55.9	3	65.3	5.8	66.5	3.2	64.4	4.6	64.4	4.6	55.1	5.4	74.6	8.5
6YMX	B	3.2	89.8	33.9	85.8	8.6	88.4	19.6	82.7	11	82.7	11	86.6	14.1	95.7	86.1
6YMX	c	3.2	50.4	8.9	53.7	10.4	57.5	9.7	45.1	11.6	45.1	11.6	47.8	7	65.7	9.1
6YMX	C	3.2	87.5	43.6	89.4	54.9	91.4	43.8	86.8	44.9	86.8	44.9	88.3	45.3	92.5	56.7
6YMX	d	3.2	52.1	4.9	54.7	6.2	44.4	5.8	59.8	7.1	59.8	7.1	50.4	8.5	70.9	6
6YMX	D	3.2	81.5	6.4	91.1	53.1	86.3	41.1	88.7	54.5	88.7	54.5	79.8	33.3	94	46.8
6YMX	e	3.2	62.5	13.8	80.5	37.9	78.1	48	80.5	13.6	80.5	13.6	60.9	9	87.5	58.9
6YMX	E	3.2	67	12.9	49.2	9.9	56.2	6.7	52.4	9.3	52.4	9.3	66.5	8.9	68.6	3.9
6YMX	f	3.2	70.7	15.7	68.7	10.3	63.6	11.1	72.7	11.1	72.7	11.1	61.6	6.6	79.8	15.2
6YMX	F	3.2	75.7	12.5	87.8	12.3	89.2	45.5	81.1	10	81.1	10	68.9	9.8	93.2	29
6YMX	G	3.2	78.6	10.1	88.9	27.7	83.3	23.8	84.9	25.2	84.9	25.2	73	10.9	93.7	41.5
6YMX	h	3.2	56.9	17.2	66.7	5.9	58.8	30	70.6	30.6	70.6	30.6	54.9	10.7	82.4	59.5
6YMX	H	3.2	79.6	44.6	83.9	50	81.7	47.4	84.9	55.7	84.9	55.7	74.2	26.1	90.3	9.5
6YMX	i	3.2	49.1	15.4	73.6	2.6	75.5	5	73.6	7.7	73.6	7.7	73.6	2.6	90.6	39.6
6YMX	I	3.2	77.8	7.1	88.9	70.8	87	63.8	90.7	51	90.7	51	74.1	12.5	90.7	38.8
6YMX	L	3.2	87	30.9	89.3	23.1	88.4	45.4	90.5	39	90.5	39	89.1	39.3	91.9	54.3
6YMX	m	3.2	52.6	10	68.4	30.8	60.5	13	71.1	33.3	71.1	33.3	39.5	0	89.5	44.1
6YMX	M	3.2	82.4	16.9	90.1	9.1	88.6	40.7	90.3	29.2	90.3	29.2	84.9	14	95.5	67.6
6YMX	N	3.2	82.9	19.1	91.7	56.9	88.3	53.8	86.5	33.9	86.5	33.9	81.8	10.2	95.6	58.4
6YMX	O	3.2	89.1	57.9	89.1	47.1	88.7	7.7	87.5	8.8	87.5	8.8	83.5	12.6	93.1	71.9
6YMX	P	3.2	58.4	12	42.2	2.6	49.2	13.2	39.5	5.5	39.5	5.5	65.4	12.4	65.9	10.7
6YMX	Q	3.2	82.7	8.1	74.7	14.3	86.7	4.6	90.7	36.8	90.7	36.8	77.3	34.5	94.7	42.3
6YMX	R	3.2	82.5	20.2	88.1	10.8	87.3	4.5	87.3	14.5	87.3	14.5	78.6	7.1	96	78.5
6YMX	S	3.2	75.3	37.1	90.3	54.8	84.9	30.4	86	47.5	86	47.5	79.6	51.4	90.3	6
6YMX	T	3.2	77.8	2.4	92.6	82	75.9	12.2	83.3	68.9	83.3	68.9	79.6	16.3	94.4	78.4
6YMX	U	3.2	65.9	6.9	81.8	58.3	75	30.3	86.4	84.2	86.4	84.2	70.5	12.9	86.4	68.4
6YMX	V	3.2	76.5	20.5	86.3	54.5	84.3	27.9	84.3	41.9	84.3	41.9	70.6	22.2	82.4	14.3
6ZIY	1	4.3	56.8	8.5	41	5	57.4	6.8	58.8	5.1	41	5	66.8	7.2	78.3	3.5
6ZIY	2	4.3	66.3	6.8	59	7.6	70.2	7.2	52.2	6.5	59	7.6	65.7	7.7	80.3	5.6
6ZIY	5	4.3	68.4	9	67.3	9.1	62.8	8.1	61.7	9.1	67.3	9.1	67.3	6.8	86.7	15.9
6ZIY	6	4.3	72.9	10.7	69.3	11.3	70.5	9.4	69.9	8.6	69.3	11.3	69.9	9.5	83.7	47.5
6ZIY	7	4.3	62.2	6.3	59.8	5.3	60.6	11.7	54.3	5.8	59.8	5.3	56.7	8.3	83.5	27.4
6ZIY	9	4.3	73.3	9.1	59.4	5.6	67.2	11.6	72.2	10.8	59.4	5.6	65.6	5.9	80	27.1
6ZIY	A	4.3	66.7	12.8	35.9	7.1	46.2	5.6	41.9	6.1	35.9	7.1	62.4	19.2	54.7	10.9
6ZIY	H	4.3	67.4	7.1	71.1	9.6	70	4.9	66.3	7.7	71.1	9.6	64	9.7	81	21
6ZIY	J	4.3	69.4	12.6	62.5	14	65.6	17.1	65.6	18.1	62.5	14	68.1	15.6	87.5	29.3
6ZIY	K	4.3	73.7	11.4	74.7	8.5	74.7	12.7	73.7	11.4	74.7	8.5	68.4	10.8	87.4	10.8
6ZIY	L	4.3	54.7	10.6	30.1	8.8	51.1	7.1	45.5	10.5	30.1	8.8	57.2	11.8	65.6	8.1
6ZIY	M	4.3	57.8	13	50.3	13.2	60.8	11.6	59.3	11.9	50.3	13.2	63.2	12.5	71.9	12.8
6ZIY	N	4.3	71.7	12.1	64.2	13.1	67.4	11.1	74.9	14.7	64.2	13.1	70	12.7	84.1	37.6
6ZWM	C	3.2	55.5	7.9	48.9	5.1	51.1	6.7	49.2	8.9	49.2	8.9	57.7	6.5	54.9	2.3
6ZWM	D	3.2	59.2	5.3	62.1	4	57.4	6	56.1	4.5	56.1	4.5	64.9	6.8	70.2	4.5
6U62	B	3.2	88.9	30.9	93	45.8	91.6	38.1	91.3	43	91.3	43	93	46.9	94.3	38.8
6U62	E	3.2	78.2	18.6	70.2	9.2	71.8	9	66.9	9.6	66.9	9.6	76.6	6.3	87.9	9.2
6U62	F	3.2	70.8	5.9	67.5	7.4	75	6.7	73.3	11.4	73.3	11.4	65	7.7	85.8	3.9
6U62	H	3.2	56.2	2	61.8	16.4	65.2	8.6	57.3	5.9	57.3	5.9	61.8	18.2	78.7	5.7
6U9E	B	4.2	72.2	9.4	38.3	9.8	64.7	7	39.1	19.2	38.3	9.8	58.6	16.7	83.5	14.4
6U9E	D	4.2	75.2	8	36.8	8.2	62.4	10.8	39.1	13.5	36.8	8.2	69.2	17.4	77.4	7.8
6U9E	F	4.2	72.2	14.6	38.3	9.8	69.2	8.7	38.3	7.8	38.3	9.8	63.9	14.1	82.7	7.3
6UAN	A	3.9	63.2	8.2	70.1	14.8	68.8	16.4	70.1	17.9	70.1	17.9	68.4	3.8	81	6.4
6UAN	C	3.9	64.8	8.2	50	2.8	52.1	6.1	53.2	3.3	53.2	3.3	66.2	6.4	74.6	5.2
6UAN	Z	3.9	68.3	8.3	60	10.9	70	9.3	57.4	12.1	57.4	12.1	66.5	5.2	82.2	6.3
6UT4	A	3.1	85.8	20.2	87.9	54.1	85	29.2	86.3	26	86.3	26	86.8	32.7	92.8	45.1
6UT4	F	3.1	87.4	31.4	83.8	7.6	82.1	7.2	84.9	6	84.9	6	88.7	47.7	93.6	59.7
6UWM	A	5.9	62.4	27.5	22.6	6	64.7	3.5	57.5	4.7	22.6	6	62.4	18.1	62.9	6.5
6UWM	B	5.9	62.9	12.2	48	15.1	61.1	10.4	64.7	6.3	48	15.1	64.3	18.3	73.8	8
6UWM	C	5.9	62	12.4	50.2	5.4	60.6	12.7	61.1	8.9	50.2	5.4	62.9	18	65.2	6.9
6UWM	D	5.9	63.8	13.5	28.1	6.5	63.8	14.9	64.3	12	28.1	6.5	62.4	15.2	62.9	7.9
6V0C	A	3.5	73.3	7.5	69.1	5.9	71.9	6.9	55.9	6.9	55.9	6.9	73	9.2	81.1	8.9
6V0C	B	3.5	73	5.9	41.3	6.7	73.6	7.8	64.4	9.1	64.4	9.1	72.7	10.1	81.6	14.7
6V0C	C	3.5	70.8	11.9	62.7	6.3	73.7	7	61.4	8.8	61.4	8.8	72	5.2	79.8	6.8
6V0C	D	3.5	73.4	6.7	38.2	6.6	73.1	5.9	59.5	5.9	59.5	5.9	71.9	6	80.9	11
6V0C	E	3.5	72.7	6.3	41.7	6.9	71.6	8.4	53.5	10.3	53.5	10.3	70.2	9.6	82.1	7.5
6V0C	F	3.5	71.9	6.9	65.5	6.8	72.8	7.8	67.5	6.8	67.5	6.8	70.7	8	80.5	9.1
6V1I	A	3.8	73.7	10.9	83.2	11.4	82.5	8	83.9	14.8	83.9	14.8	76.6	6.7	93.4	25.8
6V1I	B	3.8	73.7	10.9	81	24.3	83.9	11.3	79.6	24.8	79.6	24.8	82.5	17.7	90.5	43.5
6V1I	C	3.8	74.5	15.7	82.5	17.7	78.1	7.5	81.8	12.5	81.8	12.5	77.4	9.4	92.7	58.3
6V1I	D	3.8	73.7	6.9	82.5	4.4	81.8	8	80.3	20	80.3	20	74.5	9.8	87.6	24.2
6V1I	E	3.8	73.7	19.8	78.1	11.2	77.4	21.7	77.4	24.5	77.4	24.5	79.6	37.6	94.2	38.8
6V1I	F	3.8	77.4	13.2	81.8	28.6	79.6	3.7	77.4	20.8	77.4	20.8	77.4	23.6	94.9	73.1
6V1I	G	3.8	73.7	8.9	81.8	5.4	78.1	18.7	81	21.6	81	21.6	79.6	11	93.4	45.3
6V1I	H	3.8	70.8	18.6	82.5	30.1	81.8	22.3	77.4	16	77.4	16	78.8	32.4	92	5.6
6V1I	I	3.8	75.2	16.5	81	27	73	13	79.6	23.9	79.6	23.9	76.6	29.5	91.2	26.4
6VTL	A	3.7	61.7	5.5	53.4	7.6	53.1	6.3	52.7	6	52.7	6	56.1	5.2	71.5	5
6VTL	B	3.7	51.6	7.8	55.2	6.9	55.2	5.3	49.3	7.3	49.3	7.3	59	5.7	70.6	6.3
6VTL	C	3.7	56.7	6.3	54	6.2	56.5	2.8	48.2	5.1	48.2	5.1	58.1	4.2	73.5	4
6W4O	A	4.8	60.9	7.7	64.1	1.2	57	6.8	60.2	9.1	64.1	1.2	55.5	2.8	78.9	12.9
6W4O	G	4.8	59.4	3.9	58.6	6.7	57.8	6.8	55.5	5.6	58.6	6.7	63.3	6.2	66.4	2.4
6W6V	D	3	64.6	7.3	58.5	13.7	67	5.6	60.4	10.9	60.4	10.9	64.2	2.9	87.7	8.1
6W6V	E	3	81.1	2.9	69.8	11	75.7	7.8	76.3	7.8	76.3	7.8	68.6	2.6	88.2	22.1
6W6V	F	3	63.9	7.9	53.8	5.9	62	3.1	65.2	10.7	65.2	10.7	63.3	7	81.6	11.6
6W6V	H	3	68	4.7	62.4	9	57.6	8.3	72.8	2.2	72.8	2.2	60	8	84	5.7
6W6V	I	3	73.7	19.6	72	10.3	73.3	7.9	70.4	8.8	70.4	8.8	70	8.2	87.7	6.6
6W6V	J	3	80.2	9.8	81.2	7.6	73	7.5	72.4	9.9	72.4	9.9	74.1	9.2	93.9	40
6X0L	R	3.9	63.2	12.5	46.5	7.5	60.5	1.4	51.8	8.5	51.8	8.5	62.3	4.2	65.8	4
6X0V	E	4.5	76.1	2.9	58.7	11.1	67.4	9.7	52.2	4.2	58.7	11.1	65.2	23.3	78.3	33.3
6X0V	G	4.5	68.6	4.2	71.4	8	74.3	3.8	71.4	4	71.4	8	68.6	16.7	85.7	3.3
6X0V	H	4.5	74.3	42.3	80	3.6	74.3	7.7	80	7.1	80	3.6	74.3	23.1	80	10.7
6XD3	H	3.3	73.8	6.2	70.8	8.7	72.3	19.1	86.2	51.8	86.2	51.8	81.5	9.4	90.8	45.8
6XGQ	A	3.8	77.9	6.2	-	-	-	-	-	-	-	-	74.8	14.4	91.8	62
6XGQ	B	3.8	78.8	7.6	-	-	-	-	-	-	-	-	81.9	6.2	90.7	56.9
6XGQ	C	3.8	83	24.6	-	-	-	-	-	-	-	-	82.2	5.5	95.8	60.1
6XGQ	D	3.8	79.3	5.7	-	-	-	-	-	-	-	-	83.3	6.1	92.6	52.6
6XGQ	E	3.8	76.2	10	-	-	-	-	-	-	-	-	77.3	8.8	91.8	46.6
6XGQ	F	3.8	77.3	17.9	-	-	-	-	-	-	-	-	75.4	7.9	94.6	66.5
6XJX	A	4.6	62.9	7.4	74.2	3.6	69.5	4.8	76.8	3.4	74.2	3.6	60.3	4.4	85.4	17.1
6XJX	B	4.6	68	2.9	66	9.1	68	14.7	68	2.9	66	9.1	70	8.6	68	8.8
6XJX	C	4.6	69.5	7.6	74.2	17	69.5	8.6	72.2	3.7	74.2	17	63.6	6.2	86.1	8.5
6XJX	D	4.6	60.8	16.1	66.7	32.4	70.6	19.4	72.5	13.5	66.7	32.4	62.7	15.6	82.4	19
6XJX	E	4.6	63.4	5.2	71.9	9.1	67.3	6.8	72.5	7.2	71.9	9.1	65.4	5	86.3	8.3
6XJX	F	4.6	73.5	0	75.5	18.9	69.4	8.8	73.5	8.3	75.5	18.9	69.4	0	71.4	0
6XJX	G	4.6	62.7	6.4	70.7	12.3	74.7	7.1	78.7	10.2	70.7	12.3	65.3	6.1	88	6.8
6XJX	H	4.6	69.4	8.8	69.4	5.9	69.4	2.9	73.5	11.1	69.4	5.9	69.4	14.7	85.7	21.4
6XJX	Q	4.6	58.3	5.6	55.3	5.9	54.8	7	59.9	6.4	55.3	5.9	54.5	6.5	69.2	7.5
7JK2	A	3.2	89.5	37.9	90	40.2	90	25.8	91.8	59	91.8	59	83.8	18.5	93.8	52.4
7JW1	e	4.2	75.7	7.9	-	-	-	-	-	-	-	-	78.3	26.6	91.1	21
7JW1	E	4.2	75.7	19.1	-	-	-	-	-	-	-	-	76.6	12.2	91.5	47.9
7BSS	C	3.3	76.9	6	82.1	45.1	80.9	6.9	83.3	11.9	83.3	11.9	82.4	5.6	94.1	51.1
7BTO	D	4	77.3	32.5	68.7	10.7	71.2	27.6	74.8	11.5	68.7	10.7	76.7	21.6	88.3	64.6
7BTO	E	4	74.8	30.3	73	19.3	71.8	17.1	74.8	8.2	73	19.3	72.4	22	87.7	62.2
7BTO	I	4	45.3	5.7	42.4	9.2	48.2	5.4	33.1	5.5	42.4	9.2	48.7	2.1	45.8	5.7
7CGN	A	4.3	73.2	8	71.6	15.2	75.1	14.5	77.8	20.5	71.6	15.2	74.3	7.9	89.1	52.4
7CGN	B	4.3	66.9	13.6	72.6	6.8	69.6	6.6	69.6	8.2	72.6	6.8	71.5	10.1	83.3	7.8
7CGN	C	4.3	72.3	8.8	67	9.5	72.3	7.4	71.3	7.5	67	9.5	72.3	11.8	86.2	25.9
7CGN	D	4.3	76.7	21.8	77.4	10.6	78.6	17.8	79.4	16.7	77.4	10.6	68.1	10.9	91.1	64.1
7CGN	E	4.3	60.1	7	66.9	8	61.2	9.3	65	4.1	66.9	8	70.3	7.6	84	16.7
7CGN	F	4.3	61.7	6.9	66	4.8	68.1	10.9	63.8	10	66	4.8	67	4.8	78.7	20.3
Average			73.867	15.1548	72.291	15.867	73.9429	13.7991	72.5884	14.4168	72.0997	14.5939	74.0442	15.4177	85.6158	33.8057

## Sheet: Supplementary Data 7
Supplementary Data 7: Comparing the EMReady baseline model with the ablation models on the test set of 110 primary maps. "-" indicates that phenix.mtriage fails to give a valid FSC-0.5 value (i.e. the FSC starts below 0.5) for this case. The p-value of each ablation model relative to the baseline model is determined by the Wilcoxon signed-rank test.
PDB ID	EMDB ID	Reported resolution (Å)	Masked map-model FSC-0.5 (Å)					Unmasked map-model FSC-0.5 (Å)					Q_score						CC_box				CC_mask					CC_peaks
			baseline	w/o SSIM	UNet++	box size=24	box size=32	baseline	w/o SSIM	UNet++	box size=24	box size=32	baseline	w/o SSIM	UNet++	box size=24	box size=32	baseline	w/o SSIM	UNet++	box size=24	box size=32	baseline	w/o SSIM	UNet++	box size=24	box size=32	baseline	w/o SSIM	UNet++	box size=24	box size=32
6GIY	0008	4.3	3.74	3.81	3.89	3.96	3.9	3.81	3.81	3.9	3.96	3.89	0.432	0.403	0.421	0.416	0.426	0.8705	0.8048	0.8588	0.867	0.8601	0.7571	0.708	0.7462	0.7537	0.7444	0.7417	0.7017	0.7374	0.7476	0.7371
6GOV	0043	3.7	2.94	3.01	2.98	3.3	3.05	2.94	3.03	3	3.32	3.05	0.484	0.466	0.474	0.469	0.481	0.811	0.7855	0.8045	0.8178	0.8163	0.7559	0.7522	0.7532	0.7656	0.7622	0.7549	0.7451	0.7505	0.7623	0.7598
6GVE	0071	3.9	4.06	4.07	4.07	4.11	4.07	4.07	4.07	4.38	4.09	4.06	0.517	0.49	0.498	0.49	0.503	0.8785	0.8557	0.8724	0.8816	0.8791	0.7844	0.7774	0.7828	0.7896	0.7856	0.78	0.7747	0.78	0.7861	0.7835
6GY6	0088	4	3.31	3.32	3.7	3.8	3.46	3.32	3.32	3.7	3.79	3.46	0.555	0.53	0.532	0.514	0.536	0.889	0.8734	0.8922	0.8866	0.8952	0.8161	0.8144	0.8225	0.8264	0.8295	0.7955	0.7997	0.8054	0.8083	0.8169
6HCY	0199	3.1	2.38	2.43	2.41	2.68	2.53	2.41	2.51	2.41	2.76	2.56	0.737	0.725	0.735	0.714	0.725	0.8804	0.8762	0.8794	0.8722	0.8777	0.8525	0.8507	0.8497	0.8623	0.8554	0.8326	0.8428	0.8333	0.805	0.8291
6HE4	0209	4.9	6.61	6.64	6.67	6.64	6.62	6.61	6.63	6.67	6.64	6.62	0.221	0.201	0.2	0.213	0.216	0.7677	0.7519	0.7449	0.7739	0.7696	0.5833	0.574	0.5539	0.5787	0.5791	0.6232	0.6164	0.6029	0.6241	0.6242
6HRA	0257	3.7	2.9	3.04	3.04	3.15	3.04	2.9	3	3.08	3.15	3.05	0.573	0.558	0.559	0.548	0.562	0.9001	0.8802	0.8963	0.9001	0.8976	0.844	0.8346	0.8419	0.8462	0.8451	0.8366	0.8255	0.8358	0.8383	0.8397
6HV8	0287	4.4	4.42	4.41	4.42	4.41	4.41	4.43	4.42	4.43	4.42	4.42	0.38	0.363	0.374	0.369	0.373	0.8475	0.846	0.8532	0.8529	0.8517	0.7194	0.7263	0.7269	0.7327	0.725	0.6479	0.6618	0.6585	0.666	0.6644
6NT5	0502	4.1	3.55	3.91	4.02	4.02	3.9	3.91	4.02	4.09	4.09	4	0.524	0.508	0.51	0.506	0.51	0.8533	0.8143	0.802	0.772	0.7826	0.8223	0.8098	0.805	0.8159	0.7912	0.7177	0.6611	0.625	0.5611	0.5932
6O0H	0567	3.7	3.41	3.4	3.44	3.44	3.4	3.41	3.44	3.44	3.46	3.41	0.544	0.532	0.532	0.522	0.534	0.8763	0.8705	0.8753	0.8878	0.8786	0.7914	0.7908	0.7932	0.8071	0.7955	0.7987	0.8027	0.8044	0.819	0.8091
6O6R	0636	3.2	2.35	2.73	2.36	2.87	2.73	2.35	2.73	2.36	2.88	2.73	0.63	0.606	0.622	0.606	0.621	0.8642	0.8451	0.8589	0.8538	0.8524	0.8247	0.8065	0.8236	0.8292	0.8275	0.8023	0.7919	0.7954	0.7821	0.7812
6KMF	0724	3.6	3.41	3.41	3.64	3.54	3.41	3.64	3.54	3.71	3.77	3.64	0.605	0.603	0.597	0.597	0.606	0.8795	0.8552	0.8865	0.8773	0.8751	0.8556	0.8361	0.8597	0.8524	0.8544	0.7558	0.7411	0.7656	0.7461	0.7478
6KSW	0775	3.6	2.67	2.86	3.05	3.09	3.04	2.76	2.84	3.1	3.38	3.08	0.629	0.611	0.616	0.596	0.614	0.891	0.8833	0.8914	0.8919	0.8905	0.8377	0.8322	0.8361	0.8451	0.8412	0.8307	0.8322	0.8319	0.8315	0.831
6L53	0836	3.6	3.67	3.68	3.69	3.74	3.7	3.68	3.69	3.7	3.74	3.69	0.438	0.42	0.431	0.422	0.431	0.8098	0.7996	0.8109	0.812	0.8141	0.6828	0.6791	0.6849	0.6865	0.6894	0.6724	0.677	0.6761	0.6802	0.6827
6L7E	0843	3.2	2.35	2.4	2.3	2.69	2.47	2.35	2.4	2.31	2.69	2.47	0.716	0.707	0.714	0.693	0.703	0.9123	0.9035	0.9168	0.917	0.9065	0.8691	0.8621	0.8737	0.8776	0.865	0.8719	0.8659	0.8775	0.8793	0.8644
6LN8	0927	3.1	2.26	2.39	2.33	2.64	2.38	2.33	2.44	2.39	2.75	2.38	0.689	0.661	0.682	0.662	0.678	0.9081	0.8787	0.9055	0.9088	0.908	0.859	0.8257	0.8549	0.8592	0.8613	0.8702	0.8394	0.8676	0.8694	0.8714
6LTH	0968	3	2.19	2.27	2.15	2.6	2.26	2.22	2.38	2.31	2.6	2.26	0.694	0.673	0.686	0.668	0.681	0.9029	0.8914	0.9056	0.906	0.9088	0.858	0.848	0.8581	0.8615	0.864	0.8422	0.8382	0.848	0.8489	0.8536
4CI0	2513	3.4	3.43	3.51	3.45	3.62	3.51	3.43	3.52	3.52	3.53	3.51	0.662	0.65	0.658	0.646	0.659	0.8173	0.8015	0.8143	0.8103	0.8114	0.8434	0.8288	0.8416	0.838	0.8437	0.7517	0.7381	0.7503	0.7446	0.7468
5FN2	3237	4.2	4.76	4.8	4.74	4.73	4.74	4.8	4.81	4.76	4.74	4.75	0.439	0.418	0.426	0.418	0.427	0.804	0.7828	0.807	0.821	0.8037	0.653	0.6461	0.658	0.6768	0.6636	0.6074	0.6135	0.6164	0.6314	0.6122
6EZ8	3984	4	3.58	3.63	3.71	3.77	3.63	3.58	3.63	3.72	3.78	3.67	0.54	0.518	0.529	0.517	0.53	0.8352	0.8304	0.8464	0.8471	0.8456	0.7598	0.754	0.7755	0.7741	0.7706	0.7656	0.7664	0.7808	0.7827	0.7802
5LZP	4128	3.5	2.48	2.6	2.49	2.96	2.49	2.49	2.57	2.49	3.07	2.53	0.598	0.584	0.594	0.58	0.589	0.8949	0.8847	0.899	0.9036	0.9015	0.8446	0.84	0.8489	0.8604	0.8547	0.8416	0.843	0.85	0.8559	0.8572
6F1V	4170	3.4	7.33	7.36	7.37	7.32	7.39	-	-	-	-	-	0.395	0.379	0.382	0.377	0.39	0.518	0.5216	0.516	0.5101	0.4995	0.7136	0.7175	0.7078	0.7145	0.7108	0.0981	0.1041	0.0957	0.0836	0.0604
6G1K	4339	3.6	2.65	2.8	2.96	3.35	2.96	2.66	2.81	2.97	3.19	2.96	0.608	0.586	0.589	0.571	0.591	0.8824	0.8716	0.8893	0.8834	0.8856	0.8237	0.8209	0.8297	0.8302	0.8301	0.8145	0.8188	0.8245	0.8172	0.8242
6QEL	4537	3.9	3.63	3.95	3.85	3.91	3.76	3.63	3.83	3.85	3.91	3.78	0.519	0.493	0.497	0.491	0.504	0.863	0.8521	0.8588	0.8599	0.8609	0.7672	0.7583	0.762	0.764	0.7652	0.7869	0.7802	0.7844	0.7853	0.7868
6RO4	4970	3.5	2.98	3.21	3.01	3.21	3.07	3.01	3.11	3.02	3.21	3.11	0.599	0.574	0.592	0.574	0.589	0.8419	0.8329	0.8478	0.8561	0.8486	0.811	0.7982	0.8068	0.8175	0.8149	0.7436	0.758	0.7579	0.7697	0.7588
6ROW	4975	4.5	4.14	4.32	4.17	4.18	4.13	4.15	4.15	4.17	4.18	4.14	0.496	0.482	0.491	0.485	0.492	0.8228	0.8231	0.8304	0.8347	0.8378	0.7213	0.7269	0.7306	0.7417	0.7445	0.6183	0.643	0.6331	0.6429	0.65
3J26	5495	3.5	3.79	3.72	-	3.72	3.79	3.79	3.72	-	3.72	3.79	0.625	0.617	0.605	0.618	0.618	0.6193	0.6267	0.5372	0.6347	0.6171	0.836	0.8668	0.6814	0.8718	0.8319	0.6108	0.5628	0.5289	0.629	0.6111
3JCF	6551	3.8	3.39	3.47	3.67	3.81	3.77	3.44	3.66	3.97	3.81	3.77	0.59	0.569	0.573	0.558	0.573	0.8949	0.8766	0.8947	0.9009	0.8942	0.8185	0.8099	0.8226	0.828	0.8224	0.8243	0.8151	0.8278	0.8333	0.8283
5H3O	6656	3.5	2.83	2.96	2.95	3.02	2.93	2.83	2.96	2.96	3.02	2.96	0.617	0.587	0.607	0.586	0.597	0.904	0.8856	0.9065	0.9093	0.9064	0.8487	0.8363	0.8559	0.8582	0.854	0.8568	0.8441	0.8618	0.8654	0.8625
5YX9	6856	3.8	2.88	2.96	2.94	3.19	2.94	2.93	2.95	2.94	3.19	2.94	0.577	0.558	0.56	0.544	0.558	0.8763	0.8615	0.8815	0.8845	0.8779	0.8338	0.8269	0.8441	0.8534	0.8461	0.7836	0.7929	0.8028	0.7927	0.7934
5YYS	6859	4.2	6.57	6.36	6.47	6.58	6.48	6.57	7.05	6.46	6.57	6.47	0.276	0.256	0.271	0.267	0.276	0.8399	0.8126	0.8264	0.8428	0.8359	0.6967	0.6919	0.69	0.7062	0.7008	0.6585	0.6768	0.6627	0.6807	0.6726
5YZ0	6862	4.7	4.71	4.71	4.7	4.73	6.07	4.71	4.71	4.7	4.75	5.82	0.372	0.355	0.364	0.349	0.359	0.8931	0.89	0.9011	0.9009	0.8836	0.7648	0.7734	0.7838	0.7851	0.7388	0.7147	0.7383	0.7421	0.7468	0.6959
5Z1W	6877	3.4	2.64	2.67	2.66	2.97	2.69	2.65	2.67	2.67	2.98	2.8	0.674	0.657	0.663	0.644	0.66	0.8922	0.882	0.8985	0.8989	0.8967	0.851	0.8483	0.8578	0.8618	0.8607	0.8383	0.8424	0.8485	0.8487	0.8482
6B5B	7055	5.2	7	7.22	7.21	7.08	7.44	7.18	7.21	7.23	7.63	7.48	0.215	0.193	0.201	0.215	0.205	0.8518	0.8336	0.8216	0.872	0.8252	0.7208	0.7035	0.6926	0.7513	0.6588	0.6672	0.6703	0.6314	0.6796	0.6222
6C9I	7436	3.1	2.1	2.11	2.06	2.17	2.13	2.1	2.11	2.06	2.17	2.13	0.746	0.735	0.743	0.726	0.736	0.8813	0.8729	0.8747	0.8788	0.882	0.8598	0.8447	0.848	0.8558	0.8607	0.8588	0.8489	0.8509	0.8555	0.8596
6D6Q	7808	3.5	3.07	3.2	3.26	3.38	3.22	3.07	3.21	3.21	3.48	3.22	0.571	0.549	0.558	0.545	0.557	0.8902	0.8736	0.884	0.8835	0.8879	0.8083	0.7948	0.7991	0.8004	0.8063	0.8203	0.8086	0.8129	0.8146	0.8204
5TQW	8436	5.6	7.9	7.61	7.37	7.63	8.08	7.96	7.84	7.44	7.88	8.14	0.199	0.208	0.209	0.195	0.187	0.8748	0.8759	0.8777	0.8764	0.822	0.7109	0.7315	0.7248	0.7211	0.6014	0.6164	0.6077	0.6776	0.605	0.4623
5WC0	8794	4.4	6.62	4.41	4.45	4.45	4.44	6.72	4.56	6.69	6.64	6.66	0.41	0.391	0.396	0.392	0.4	0.8552	0.8342	0.8495	0.866	0.8676	0.7334	0.7299	0.7335	0.7605	0.765	0.6254	0.6289	0.623	0.6579	0.661
5WFE	8827	3.6	4.09	4.17	4.21	4.18	4.09	4.09	4.17	4.18	4.17	4.09	0.407	0.374	0.397	0.389	0.403	0.8413	0.7838	0.8501	0.8378	0.85	0.705	0.6677	0.7154	0.7037	0.7177	0.699	0.6656	0.7068	0.6976	0.7107
5WP6	8871	3.8	3.67	3.67	3.89	3.72	3.67	3.67	3.67	3.7	3.73	3.7	0.629	0.618	0.619	0.61	0.622	0.8691	0.8518	0.8702	0.8822	0.8766	0.7979	0.7959	0.8059	0.8249	0.8213	0.7696	0.7592	0.773	0.7819	0.776
6DZ7	8931	3.9	3.02	3.06	3.3	3.88	3.06	3.03	3.07	3.3	3.83	3.16	0.548	0.531	0.531	0.521	0.534	0.8639	0.8516	0.8606	0.8628	0.8667	0.7793	0.7767	0.7803	0.7872	0.7912	0.7497	0.7446	0.7552	0.7463	0.7546
6MLU	9146	4	3.95	3.97	4.01	4.03	4.01	-	-	-	-	-	0.443	0.42	0.432	0.422	0.431	0.5982	0.5803	0.6091	0.5666	0.5576	0.7781	0.7538	0.7832	0.7872	0.7802	0.2722	0.2821	0.2916	0.2185	0.2117
6MRU	9213	3.2	2.13	2.13	2.04	2.35	2.18	2.13	2.27	2.04	2.35	2.28	0.738	0.731	0.738	0.71	0.726	0.912	0.8986	0.9073	0.9071	0.9093	0.8695	0.8569	0.8626	0.8769	0.8709	0.873	0.8633	0.8677	0.8642	0.8723
6N23	9321	3.1	2.18	2.25	2.16	2.6	2.25	2.18	2.26	2.16	2.64	2.25	0.723	0.712	0.717	0.695	0.713	0.9047	0.8871	0.9055	0.9174	0.9079	0.876	0.8659	0.8785	0.8922	0.8831	0.8719	0.863	0.8744	0.8829	0.878
6NF6	9361	3.3	2.25	2.52	2.82	3.18	2.77	2.32	2.75	2.82	3.19	2.82	0.65	0.644	0.642	0.626	0.647	0.8818	0.8449	0.8122	0.8194	0.8138	0.8475	0.8306	0.8367	0.8463	0.8345	0.8314	0.7839	0.7282	0.7317	0.731
6NIL	9380	3.9	3.6	3.62	3.64	3.8	3.62	3.77	3.61	3.64	3.82	3.62	0.489	0.459	0.477	0.467	0.479	0.8894	0.8547	0.8893	0.8876	0.8907	0.8512	0.8352	0.8561	0.8556	0.8578	0.8318	0.8199	0.8351	0.8382	0.8401
6ACF	9590	3	2.65	2.65	2.65	2.86	2.79	2.65	2.79	2.65	2.86	2.82	0.682	0.671	0.669	0.654	0.673	0.9022	0.8838	0.8845	0.842	0.8907	0.8507	0.8358	0.8311	0.7758	0.838	0.8641	0.8484	0.845	0.7929	0.8518
6AHR	9626	3.9	6.58	6.56	6.57	6.56	6.57	6.9	6.57	6.59	6.58	6.59	0.263	0.248	0.256	0.255	0.263	0.7873	0.7729	0.7848	0.7955	0.7931	0.6192	0.6188	0.6183	0.622	0.6235	0.6056	0.6079	0.6067	0.6137	0.6116
6JNA	9846	3.7	3.73	3.78	3.8	3.84	3.8	-	-	-	-	-	0.541	0.533	0.532	0.526	0.535	0.54	0.5113	0.5269	0.5132	0.5108	0.7695	0.7699	0.7693	0.7813	0.7803	0.2489	0.2239	0.2332	0.2057	0.2031
6K1H	9906	3.5	2.49	2.53	2.53	2.82	2.54	2.53	2.54	2.53	2.82	2.54	0.652	0.636	0.64	0.624	0.637	0.9008	0.8943	0.9024	0.9001	0.9035	0.8453	0.8416	0.8505	0.8554	0.8512	0.8459	0.8416	0.847	0.8424	0.8512
6RWL	10041	3.4	2.66	2.71	2.67	2.95	2.7	2.9	2.95	2.86	3.31	2.9	0.648	0.63	0.64	0.621	0.632	0.8218	0.8183	0.8369	0.82	0.8476	0.8542	0.8397	0.8431	0.8566	0.8588	0.7111	0.7203	0.7398	0.7079	0.7561
6RWX	10045	3.6	2.42	2.42	2.37	2.72	2.42	2.42	2.42	2.37	2.73	2.42	0.68	0.669	0.681	0.66	0.672	0.8941	0.8894	0.8961	0.8983	0.8987	0.8523	0.8466	0.8552	0.8622	0.8602	0.8577	0.8568	0.8608	0.8634	0.8646
6S2F	10089	5.8	7.38	7.4	7.4	7.4	7.41	7.38	7.42	7.42	7.41	7.42	0.183	0.166	0.194	0.19	0.185	0.8864	0.8661	0.8929	0.8953	0.8919	0.7835	0.7664	0.773	0.7779	0.7864	0.726	0.7124	0.7048	0.7151	0.7345
6S3K	10092	3.7	2.92	3.04	3.02	3.71	3.01	2.87	3	3.05	3.71	3.02	0.566	0.529	0.545	0.53	0.551	0.8868	0.8656	0.8792	0.8747	0.8811	0.8247	0.8079	0.818	0.8156	0.8212	0.8166	0.8076	0.8145	0.8122	0.8171
6SJ7	10213	3.5	3.28	3.45	3.41	3.47	3.4	3.36	3.4	3.41	3.47	3.4	0.58	0.55	0.573	0.56	0.569	0.8858	0.8753	0.8884	0.8892	0.8904	0.824	0.815	0.8237	0.8253	0.8273	0.7917	0.7968	0.7956	0.8018	0.8029
6SJB	10214	3.7	3.12	3.16	3.15	3.52	3.15	3.13	3.22	3.15	3.52	3.15	0.549	0.53	0.533	0.522	0.537	0.8913	0.8753	0.8934	0.8974	0.8951	0.8178	0.8125	0.8211	0.8244	0.8226	0.8142	0.8101	0.8177	0.8219	0.8199
6SOF	10273	4.3	4.97	4.77	4.69	4.84	4.59	4.91	4.82	4.69	4.8	4.69	0.329	0.306	0.324	0.326	0.325	0.8258	0.8223	0.837	0.8463	0.8333	0.6598	0.6685	0.6786	0.6905	0.6775	0.5899	0.6149	0.6252	0.6313	0.627
6SZA	10351	6	7.15	7.16	8.88	7.32	7.33	7.16	7.18	7.27	7.33	7.33	0.111	0.105	0.107	0.102	0.103	0.8224	0.8123	0.8266	0.8249	0.8168	0.7751	0.7704	0.7776	0.774	0.7773	0.7497	0.7423	0.7502	0.7451	0.7797
6T7S	10371	4.5	4.41	4.38	4.48	4.43	4.37	4.42	4.41	4.48	4.43	4.5	0.383	0.35	0.37	0.376	0.357	0.8637	0.8097	0.8465	0.8722	0.7522	0.7717	0.7322	0.7586	0.8019	0.6514	0.746	0.6993	0.7098	0.7214	0.5535
6TAQ	10424	3.9	4.03	4.06	4.05	4.1	4.1	4.03	4.03	4.05	4.09	4.1	0.509	0.495	0.505	0.48	0.491	0.8638	0.8726	0.8841	0.8611	0.8686	0.7732	0.7839	0.7804	0.7642	0.7793	0.7722	0.7882	0.7877	0.7709	0.7824
6TG9	10495	3.2	2.82	3.17	2.9	3.18	2.9	2.82	3.17	2.9	3.18	2.89	0.648	0.601	0.629	0.628	0.635	0.8718	0.8154	0.8268	0.8663	0.8707	0.8099	0.7434	0.7484	0.8002	0.8086	0.8283	0.7663	0.7729	0.8194	0.8272
6TQE	10549	4.3	2.85	3.03	3.18	3.29	3.2	2.88	2.98	3.13	3.29	3.2	0.662	0.649	0.651	0.637	0.65	0.9076	0.9005	0.9088	0.9121	0.9112	0.8607	0.8532	0.8615	0.8712	0.8653	0.863	0.8577	0.8653	0.8693	0.8686
6TSW	10567	4	3.75	3.79	3.81	3.87	3.8	3.79	3.8	3.83	3.94	3.8	0.589	0.564	0.572	0.569	0.582	0.8907	0.8807	0.8964	0.8927	0.8974	0.8436	0.845	0.8542	0.8432	0.8505	0.7732	0.7803	0.7873	0.7795	0.7851
6TTF	10575	3.2	2.2	2.22	2.2	2.49	2.22	2.2	2.23	2.2	2.61	2.22	0.719	0.702	0.715	0.7	0.711	0.9329	0.9186	0.9326	0.9396	0.9373	0.8928	0.8858	0.8977	0.9063	0.903	0.9	0.8921	0.9043	0.912	0.9093
6TY4	10616	6	7.47	7.49	7.63	7.56	6.67	-	-	-	-	-	0.166	0.142	0.146	0.167	0.178	0.7349	0.7245	0.6503	0.7144	0.7214	0.639	0.6217	0.5514	0.6262	0.6534	0.4631	0.4799	0.3945	0.4074	0.4052
6XT9	10617	3.8	3.21	3.26	3.32	3.61	3.35	3.21	3.37	3.32	3.68	3.29	0.496	0.461	0.481	0.47	0.483	0.8862	0.8404	0.8895	0.8868	0.8889	0.8133	0.78	0.8172	0.8194	0.8221	0.7888	0.7667	0.7937	0.7969	0.8021
6YGH	10800	3.7	3.35	3.35	3.63	3.77	3.71	3.35	3.35	3.63	3.77	3.71	0.603	0.584	0.587	0.571	0.587	0.8739	0.8565	0.8781	0.8868	0.8768	0.7968	0.7933	0.8059	0.8157	0.807	0.8012	0.7967	0.8097	0.8186	0.8113
6YGI	10803	3	2.23	2.58	2.23	2.96	2.61	2.23	2.58	2.23	2.97	2.61	0.689	0.676	0.685	0.67	0.678	0.8976	0.8823	0.8908	0.903	0.8976	0.8386	0.8276	0.8313	0.8454	0.8399	0.8484	0.8371	0.8407	0.8538	0.8513
6YMX	10847	3.2	2.34	2.47	2.34	2.76	2.45	2.34	2.47	2.34	2.77	2.45	0.65	0.629	0.644	0.626	0.637	0.8914	0.866	0.8899	0.8972	0.8961	0.8502	0.8361	0.8479	0.8597	0.8577	0.8344	0.8225	0.8355	0.8423	0.8443
6Z2Y	11052	3.3	2.48	2.62	2.61	2.82	2.65	2.64	2.65	2.61	2.78	2.65	0.624	0.603	0.625	0.572	0.617	0.8608	0.8664	0.8757	0.7949	0.8611	0.7968	0.8095	0.8182	0.7155	0.7992	0.8111	0.8226	0.8272	0.7363	0.8112
6Z3Y	11066	3.5	3.78	3.79	3.85	3.89	3.84	3.79	3.84	3.86	3.95	3.84	0.439	0.417	0.422	0.415	0.425	0.839	0.8185	0.8294	0.8444	0.8475	0.7212	0.7074	0.7124	0.7271	0.734	0.7162	0.7004	0.7044	0.7118	0.7272
6Z6G	11093	3.1	2.19	2.2	2.09	2.35	2.18	2.17	2.19	2.24	2.35	2.2	0.649	0.636	0.64	0.621	0.635	0.8896	0.8774	0.8846	0.8919	0.8904	0.8356	0.8285	0.8294	0.8406	0.8383	0.8344	0.8302	0.8293	0.8436	0.8384
6ZIY	11231	4.3	4.07	4.11	4.24	4.14	4.11	4.07	4.11	4.31	4.14	4.11	0.483	0.453	0.467	0.457	0.475	0.8805	0.8315	0.8806	0.8705	0.8662	0.7715	0.7208	0.7745	0.7558	0.7483	0.7856	0.7395	0.7911	0.7745	0.7675
6ZWM	11488	3.2	3.02	3.23	3.21	3.26	3.23	3.02	3.23	3.21	3.26	3.23	0.539	0.52	0.53	0.51	0.529	0.8707	0.8485	0.8661	0.875	0.8747	0.7988	0.7908	0.7933	0.8058	0.8036	0.8021	0.7926	0.7943	0.8094	0.8075
6OF4	20042	3.2	2.38	2.79	2.81	2.93	2.39	2.39	2.82	2.79	2.93	2.41	0.641	0.62	0.621	0.61	0.623	0.9012	0.9018	0.8997	0.902	0.9039	0.8548	0.8663	0.8558	0.8633	0.8646	0.8499	0.8632	0.8535	0.8607	0.862
6P47	20245	3.9	3.62	3.76	3.82	3.85	3.82	3.69	3.82	3.84	3.92	3.83	0.484	0.461	0.472	0.468	0.475	0.8543	0.8346	0.8522	0.8538	0.8482	0.7837	0.7689	0.7835	0.7861	0.7837	0.7499	0.7406	0.7493	0.7444	0.7449
6P6W	20265	4	7.69	7.76	4.59	7.74	4.34	7.71	7.77	4.35	7.73	4.34	0.419	0.37	0.408	0.394	0.419	0.8658	0.8366	0.8657	0.8739	0.8765	0.7852	0.7628	0.7864	0.7975	0.7982	0.7607	0.7468	0.7576	0.7671	0.7752
6PYH	20524	4.3	4.06	4.13	4.12	4.18	4.19	4.1	4.14	4.14	4.18	4.13	0.483	0.459	0.478	0.476	0.48	0.8864	0.8705	0.8984	0.9003	0.9026	0.7944	0.7941	0.822	0.8125	0.8172	0.7635	0.758	0.7873	0.78	0.7858
6U62	20660	3.2	2.26	2.27	2.21	2.39	2.26	2.27	2.28	2.21	2.46	2.26	0.677	0.667	0.675	0.662	0.669	0.9206	0.9103	0.9178	0.9241	0.9232	0.8626	0.8545	0.8612	0.8701	0.8678	0.8686	0.8624	0.8678	0.8751	0.8744
6U9E	20695	4.2	3.55	3.92	4.12	4.03	3.91	3.57	3.92	3.93	4.03	3.92	0.554	0.531	0.532	0.535	0.545	0.8886	0.8667	0.885	0.8855	0.887	0.8145	0.7944	0.809	0.8073	0.8102	0.8176	0.8034	0.8173	0.8129	0.8163
6UAN	20708	3.9	3.86	3.84	3.88	3.89	3.86	3.83	3.9	3.88	3.89	3.87	0.55	0.521	0.531	0.528	0.536	0.9044	0.8899	0.8993	0.9056	0.9021	0.8282	0.8205	0.823	0.8297	0.8287	0.8252	0.8181	0.8194	0.8255	0.8246
6UQG	20847	3.5	2.86	2.96	2.86	3.27	2.96	2.86	2.96	2.89	3.22	2.97	0.622	0.6	0.606	0.589	0.606	0.8866	0.863	0.8853	0.8914	0.892	0.8283	0.8177	0.8303	0.8371	0.8356	0.8194	0.8132	0.8233	0.8233	0.8279
6UT4	20865	3.1	2.48	2.54	2.43	2.9	2.6	2.48	2.55	2.43	2.88	2.63	0.704	0.687	0.704	0.681	0.693	0.908	0.8915	0.9049	0.9103	0.9048	0.8625	0.8492	0.8595	0.8664	0.8594	0.8695	0.857	0.8674	0.8733	0.8671
6UWM	20924	5.9	7.03	7.06	7.17	7.28	6.99	-	-	-	-	-	0.274	0.244	0.266	0.269	0.286	0.8016	0.8037	0.7958	0.7791	0.8124	0.7289	0.7363	0.6825	0.7471	0.7411	0.6355	0.6696	0.6416	0.5895	0.6401
6V0C	20993	3.5	2.9	3.03	2.94	3.08	3	2.99	3.03	2.95	3.13	3	0.604	0.586	0.595	0.58	0.591	0.8832	0.8694	0.8805	0.8844	0.883	0.8283	0.8198	0.8263	0.8309	0.8328	0.8358	0.8268	0.8339	0.8381	0.838
6V1I	21012	3.8	2.39	2.53	2.88	3.03	2.49	2.39	2.53	2.94	3.03	2.49	0.639	0.616	0.625	0.611	0.628	0.9052	0.89	0.896	0.9053	0.9048	0.8472	0.8481	0.838	0.8544	0.8527	0.8411	0.8431	0.8305	0.8469	0.8462
6V1Q	21015	3.1	2.53	2.57	2.57	2.9	2.57	2.56	2.66	2.58	2.9	2.57	0.622	0.605	0.615	0.601	0.611	0.8541	0.8572	0.8383	0.8437	0.8539	0.8311	0.8228	0.8289	0.8302	0.8358	0.7489	0.7673	0.721	0.7304	0.7486
6V9W	21128	3.1	2.55	2.79	2.79	3.1	2.79	2.54	2.8	2.8	3.1	2.79	0.634	0.617	0.616	0.594	0.619	0.85	0.828	0.8741	0.8294	0.8532	0.8159	0.7962	0.847	0.7892	0.8322	0.785	0.7704	0.8184	0.7487	0.7996
6VTL	21381	3.7	3.59	3.82	3.69	3.71	3.65	3.59	3.68	3.69	3.71	3.65	0.526	0.499	0.513	0.508	0.522	0.8495	0.8128	0.8466	0.8613	0.8635	0.7697	0.75	0.7659	0.7773	0.7806	0.7586	0.7416	0.7566	0.7648	0.7705
6VWH	21416	4.3	8.6	8.88	9.1	8.86	8.76	9.26	9.11	9.43	9.3	9.43	0.203	0.172	0.208	0.198	0.204	0.7045	0.6769	0.7044	0.6913	0.6801	0.5676	0.5418	0.5527	0.5568	0.5558	0.4716	0.4973	0.4411	0.435	0.4088
6VXF	21436	3.5	2.36	2.58	2.42	2.82	2.62	2.36	2.62	2.36	2.82	2.62	0.645	0.621	0.628	0.615	0.632	0.885	0.8674	0.8826	0.8913	0.8914	0.8301	0.8134	0.8261	0.8388	0.8387	0.834	0.8226	0.8353	0.8417	0.8443
6VXM	21444	3.1	2.14	2.18	2.14	2.24	2.17	2.14	2.19	2.14	2.25	2.17	0.706	0.69	0.695	0.682	0.697	0.8852	0.8848	0.8941	0.8921	0.888	0.8608	0.8504	0.8575	0.8623	0.8629	0.8474	0.8513	0.8591	0.8567	0.8517
6VYF	21458	3.3	2.34	2.42	2.34	2.72	2.37	2.34	2.42	2.35	2.72	2.37	0.687	0.669	0.68	0.666	0.677	0.8943	0.8896	0.8984	0.9039	0.8957	0.857	0.8477	0.858	0.8664	0.8619	0.8369	0.8428	0.8452	0.8531	0.8407
6VZ1	21481	3.2	2.2	2.3	2.3	2.68	2.3	2.41	2.33	2.19	2.77	2.33	0.716	0.699	0.704	0.687	0.703	0.8962	0.8839	0.8939	0.901	0.8969	0.8566	0.8478	0.8545	0.8656	0.8623	0.8456	0.8409	0.8463	0.8514	0.8506
6W4O	21535	4.8	6.1	6.08	6.06	6.13	5.98	6.11	6.1	6.06	6.14	6.06	0.271	0.25	0.262	0.262	0.266	0.8672	0.8579	0.8702	0.8686	0.8709	0.7093	0.7126	0.7172	0.7052	0.7113	0.6825	0.6991	0.7024	0.6732	0.6838
6W6V	21564	3	3.04	3.2	3.13	3.14	3.04	3.04	3.13	3.14	3.14	3.05	0.617	0.6	0.608	0.602	0.613	0.8908	0.876	0.9004	0.8971	0.8957	0.8231	0.8225	0.835	0.8332	0.8342	0.8095	0.8159	0.8243	0.8214	0.8231
6X0L	21978	3.9	4.26	4.2	4.2	4.29	4.2	4.26	4.21	4.21	4.23	4.21	0.405	0.385	0.397	0.397	0.406	0.8385	0.8167	0.8271	0.8395	0.8393	0.6943	0.6771	0.6808	0.6898	0.694	0.6891	0.6739	0.6723	0.6942	0.6918
6X0V	21985	4.5	6.6	6.61	6.78	6.97	6.87	-	-	-	-	-	0.55	0.537	0.539	0.527	0.55	0.5341	0.4979	0.5356	0.4367	0.4296	0.7318	0.7202	0.7286	0.7296	0.7313	0.2732	0.2053	0.2726	0.0908	0.0809
6XD3	22131	3.3	2.39	2.56	2.55	2.88	2.64	2.42	2.57	2.55	2.87	2.55	0.668	0.644	0.656	0.641	0.656	0.9122	0.8962	0.9077	0.9157	0.9115	0.8606	0.8491	0.8571	0.8642	0.8605	0.8621	0.8541	0.8597	0.8647	0.8618
6XGQ	22182	3.8	3.16	3.21	3.19	3.36	3.19	3.16	3.21	3.19	3.36	3.23	0.658	0.645	0.649	0.637	0.649	0.9143	0.8936	0.9094	0.9134	0.9118	0.8501	0.8391	0.8509	0.8547	0.8529	0.856	0.8442	0.8537	0.8569	0.8576
6XJX	22216	4.6	4.08	4.08	4.09	4.13	4.09	4.08	4.08	4.09	4.14	4.09	0.411	0.387	0.403	0.392	0.399	0.8633	0.8566	0.8847	0.8746	0.8757	0.7906	0.7837	0.807	0.8099	0.8053	0.7313	0.7621	0.7806	0.7567	0.7595
6XMP	22260	3.5	2.54	2.61	2.86	2.96	2.8	2.54	2.61	2.73	3.07	2.81	0.669	0.653	0.658	0.644	0.658	0.9112	0.8997	0.9102	0.9171	0.9155	0.8539	0.8484	0.8538	0.8639	0.8621	0.8588	0.853	0.8563	0.8626	0.8641
7JK2	22359	3.2	2.32	2.55	2.41	2.75	2.44	2.32	2.65	2.32	2.75	2.44	0.657	0.637	0.647	0.628	0.646	0.8714	0.8412	0.8711	0.8823	0.8739	0.828	0.8139	0.8292	0.8433	0.8364	0.813	0.8031	0.8133	0.827	0.8217
7JPK	22414	3	2.18	2.26	2.1	2.33	2.56	2.23	2.29	2.12	2.41	2.5	0.696	0.674	0.685	0.669	0.682	0.8937	0.8797	0.8886	0.8974	0.8806	0.8439	0.8342	0.8403	0.8503	0.8255	0.8419	0.8342	0.8398	0.8501	0.8262
7JW1	22513	4.2	7.49	8.2	7.36	7.28	7.66	7.45	8.2	7.36	7.29	8.01	0.603	0.588	0.593	0.58	0.592	0.6773	0.6186	0.6692	0.6868	0.6584	0.8439	0.8351	0.8509	0.8597	0.8553	0.4947	0.4773	0.4959	0.4959	0.4712
7KDT	22829	3.1	2.25	2.21	2.27	2.85	2.24	2.2	2.25	2.35	2.85	2.25	0.624	0.604	0.611	0.595	0.611	0.891	0.8783	0.8842	0.8902	0.8916	0.8282	0.817	0.82	0.826	0.8288	0.8379	0.8291	0.8302	0.8357	0.8389
6M39	30071	3.6	3.1	3.14	3.14	3.38	3.15	3.1	3.14	3.14	3.41	3.16	0.588	0.571	0.581	0.567	0.579	0.8815	0.8657	0.8804	0.8844	0.8821	0.8126	0.804	0.8125	0.8209	0.8171	0.8134	0.811	0.8135	0.8194	0.8179
7BSS	30165	3.3	2.11	2.16	2.06	2.3	2.19	2.11	2.19	2.28	2.31	2.19	0.685	0.661	0.676	0.66	0.667	0.9067	0.8901	0.9126	0.9117	0.9045	0.8614	0.8491	0.8677	0.8704	0.8625	0.8584	0.8483	0.8657	0.8647	0.8603
7BTO	30180	4	3.87	3.94	3.94	3.95	3.91	3.88	3.94	3.95	3.95	3.91	0.423	0.401	0.412	0.406	0.416	0.8615	0.8329	0.8588	0.8584	0.8641	0.7544	0.7364	0.7535	0.7569	0.7606	0.7487	0.7308	0.7464	0.7519	0.7557
7CGN	30358	4.3	3.78	3.79	4.06	4.1	3.98	3.78	3.98	4.06	4.15	3.98	0.392	0.367	0.381	0.378	0.39	0.8599	0.8119	0.8646	0.869	0.8661	0.7615	0.7258	0.7673	0.772	0.77	0.7544	0.7269	0.7669	0.7708	0.7684
Average			3.67091	3.73691	3.72486	3.90082	3.72509	3.57077	3.63413	3.60602	3.82173	3.64058	0.542382	0.522709	0.532155	0.5211	0.532727	0.855037	0.837564	0.851713	0.853754	0.851575	0.798026	0.788022	0.795102	0.803025	0.799395	0.753225	0.746914	0.752223	0.750129	0.748995
Standard Deviation			1.60356	1.56488	1.57602	1.46959	1.51491	1.52653	1.47787	1.44815	1.40569	1.47431	0.14661	0.148102	0.146291	0.140581	0.14393	0.0765384	0.0785514	0.0817661	0.0842947	0.0861402	0.0648405	0.0658818	0.0701257	0.0663061	0.0694846	0.136763	0.136984	0.139952	0.150047	0.155761
p-value			-	7.29698e-12	8.47904e-08	2.20224e-16	3.35344e-11	-	1.69211e-09	1.06815e-05	8.45472e-16	1.34398e-10	-	1.06599e-19	6.57432e-18	1.57589e-19	2.12116e-17	-	1.66204e-18	0.28398	0.0139823	0.29903	-	1.4142e-12	0.631135	5.07909e-08	2.63012e-06	-	0.000230336	0.193929	0.0410216	0.00520256

## Sheet: Supplementary Data 8
Supplementary Data 8: Comparing the EMReady baseline model with the ablation models on the test set of 25 pairs of half-maps. The p-value of each ablation model relative to the baseline model is determined by the Wilcoxon signed-rank test.
PDB ID	EMDB ID	Reported resolution (Å)	Masked map-model FSC-0.5 (Å)					Unmasked map-model FSC-0.5 (Å)					Q_score					CC_box					CC_mask					CC_peaks
			baseline	w/o SSIM	UNet++	box size=24	box size=32	baseline	w/o SSIM	UNet++	box size=24	box size=32	baseline	w/o SSIM	UNet++	box size=24	box size=32	baseline	w/o SSIM	UNet++	box size=24	box size=32	baseline	w/o SSIM	UNet++	box size=24	box size=32	baseline	w/o SSIM	UNet++	box size=24	box size=32
6GOV	0043	3.7	3.19	3.24	3.33	3.37	3.24	3.18	3.24	3.33	3.37	3.25	0.485	0.464	0.47	0.467	0.476	0.8485	0.8244	0.8467	0.8584	0.8506	0.7785	0.7758	0.7877	0.785	0.7839	0.7766	0.7709	0.7821	0.7817	0.7805
6GVE	0071	3.9	6.11	6.23	6.27	6.18	6.49	6.18	6.24	6.28	6.19	6.48	0.279	0.252	0.251	0.276	0.274	0.8716	0.8449	0.8531	0.8765	0.8757	0.6712	0.6617	0.6598	0.6685	0.6705	0.679	0.6706	0.6697	0.6753	0.6797
6HCY	0199	3.1	2.49	2.58	2.55	2.9	2.66	2.5	2.59	2.59	2.91	2.7	0.716	0.697	0.706	0.686	0.701	0.8925	0.8715	0.8915	0.8581	0.8883	0.8679	0.8544	0.8711	0.8677	0.8744	0.8479	0.8433	0.8458	0.7754	0.8398
6HRA	0257	3.7	3.28	3.55	3.62	3.58	3.55	3.28	3.55	3.63	3.8	3.55	0.519	0.469	0.482	0.488	0.482	0.9193	0.8773	0.9033	0.8842	0.9075	0.8485	0.8359	0.8319	0.8435	0.8388	0.8441	0.7722	0.8186	0.7772	0.819
6O0H	0567	3.7	3.4	3.44	3.49	3.56	3.44	3.4	3.44	3.52	3.57	3.44	0.521	0.484	0.492	0.501	0.485	0.8773	0.8542	0.8789	0.8846	0.8432	0.7942	0.7766	0.7917	0.7992	0.7499	0.8077	0.7908	0.8061	0.8125	0.7692
6ROW	4975	4.5	4.36	6.22	4.49	4.49	4.48	4.38	6.11	4.53	4.59	5.78	0.403	0.355	0.36	0.381	0.38	0.8032	0.7999	0.8056	0.7949	0.7985	0.6421	0.6216	0.6373	0.6252	0.6209	0.5478	0.5323	0.5538	0.5298	0.5316
6B5B	7055	5.2	7.38	7.44	7.47	7.39	7.4	7.45	7.49	7.53	7.5	7.49	0.224	0.205	0.209	0.228	0.227	0.861	0.8304	0.8349	0.8558	0.8559	0.7774	0.7687	0.7779	0.7784	0.7762	0.6325	0.5987	0.5722	0.5936	0.6036
5TQW	8436	5.6	7.96	7.86	7.85	7.95	7.63	8	7.88	8.27	8.13	7.89	0.135	0.116	0.128	0.126	0.124	0.8691	0.8413	0.7731	0.8516	0.8758	0.6949	0.6961	0.6641	0.6778	0.7027	0.6518	0.6607	0.5407	0.591	0.6608
6RWL	10041	3.4	2.71	2.86	2.91	3	2.96	2.99	3.21	3.15	3.39	3.49	0.638	0.62	0.62	0.606	0.621	0.8003	0.7937	0.7974	0.7867	0.7904	0.8548	0.8435	0.8529	0.8573	0.8601	0.6751	0.6798	0.6722	0.6494	0.6589
6RWX	10045	3.6	3.5	3.56	3.6	3.56	3.6	3.51	3.56	3.6	3.57	3.6	0.545	0.531	0.495	0.522	0.499	0.8467	0.8504	0.821	0.8373	0.8249	0.7638	0.7755	0.7196	0.7571	0.7296	0.7796	0.788	0.7417	0.7679	0.7476
6S2F	10089	5.8	7.32	7.42	7.43	7.42	7.4	7.36	7.45	7.45	7.44	7.43	0.181	0.159	0.18	0.185	0.186	0.8699	0.8383	0.8564	0.8703	0.8795	0.7295	0.7304	0.7252	0.7367	0.7419	0.6818	0.6973	0.6713	0.6858	0.6989
6SOF	10273	4.3	4.58	4.65	4.59	4.64	4.59	4.58	4.65	4.59	4.63	4.59	0.307	0.273	0.3	0.298	0.3	0.8604	0.83	0.8565	0.8674	0.8657	0.6985	0.6802	0.7103	0.7118	0.6992	0.6931	0.6772	0.7032	0.7093	0.7033
6XT9	10617	3.8	3.52	3.78	3.72	3.84	3.82	3.52	3.72	3.72	3.84	3.75	0.439	0.415	0.397	0.42	0.414	0.9187	0.9008	0.9084	0.9177	0.9151	0.8233	0.8182	0.7969	0.8156	0.8136	0.7938	0.7883	0.7663	0.7864	0.7813
6YGH	10800	3.7	3.83	3.94	3.95	3.95	3.97	3.83	3.94	3.95	3.95	3.97	0.54	0.526	0.506	0.507	0.506	0.9171	0.8838	0.921	0.9277	0.9231	0.8388	0.8192	0.842	0.847	0.8454	0.844	0.8222	0.8444	0.8483	0.8478
6YGI	10803	3	2.81	2.93	3.02	3.02	2.89	2.81	3	3.02	3.02	2.89	0.654	0.63	0.632	0.614	0.635	0.9196	0.8935	0.9202	0.9213	0.9217	0.8557	0.8299	0.854	0.8512	0.8593	0.8658	0.8425	0.8637	0.8626	0.8696
6ZWM	11488	3.2	2.75	2.87	2.87	3.02	2.87	2.78	2.87	2.87	3.02	2.87	0.536	0.504	0.517	0.504	0.517	0.8625	0.8207	0.8544	0.854	0.8547	0.8001	0.7752	0.7938	0.7986	0.7989	0.8028	0.7769	0.7961	0.8001	0.8013
6UQG	20847	3.5	2.86	2.86	2.93	3.24	2.96	3.13	2.93	3.11	3.24	2.97	0.599	0.549	0.57	0.567	0.566	0.872	0.813	0.8496	0.88	0.8552	0.8182	0.7724	0.7924	0.8342	0.8055	0.8116	0.7679	0.7781	0.8199	0.8025
6UT4	20865	3.1	2.45	2.58	2.56	2.75	2.6	2.53	2.58	2.5	2.76	2.6	0.687	0.668	0.677	0.66	0.67	0.9068	0.8956	0.9075	0.91	0.9081	0.8592	0.8499	0.8623	0.8639	0.8617	0.8677	0.8593	0.871	0.8725	0.8713
6V1I	21012	3.8	3.29	3.97	3.59	3.97	3.78	3.29	3.97	3.6	3.97	3.79	0.486	0.399	0.449	0.435	0.429	0.9433	0.9237	0.9264	0.9338	0.9346	0.8654	0.8242	0.8438	0.8364	0.8348	0.8668	0.8313	0.8445	0.8426	0.8406
6W4O	21535	4.8	6.12	6.14	6.21	6.86	6.24	6.14	6.16	6.39	6.41	6.39	0.267	0.236	0.241	0.246	0.255	0.8745	0.8601	0.8637	0.8736	0.8791	0.6942	0.6919	0.7022	0.6914	0.6926	0.6779	0.6847	0.6902	0.6799	0.6855
6XD3	22131	3.3	2.39	2.59	2.56	2.87	2.56	2.42	2.59	2.56	2.87	2.56	0.659	0.636	0.65	0.63	0.644	0.9065	0.8941	0.904	0.9096	0.9057	0.8555	0.8479	0.8537	0.8593	0.8558	0.8603	0.8523	0.8564	0.8627	0.8595
6XMP	22260	3.5	2.47	2.63	2.63	2.96	2.58	2.53	2.63	2.58	2.96	2.61	0.668	0.645	0.651	0.639	0.652	0.907	0.89	0.9069	0.9123	0.9097	0.8487	0.8349	0.852	0.859	0.8546	0.8545	0.8419	0.8549	0.8628	0.8619
7JK2	22359	3.2	2.32	2.57	2.3	2.73	2.5	2.32	2.57	2.3	2.74	2.55	0.642	0.613	0.633	0.611	0.631	0.8545	0.8252	0.845	0.8591	0.8524	0.8183	0.8041	0.8079	0.8299	0.8198	0.8059	0.7953	0.7986	0.8191	0.8102
7JW1	22513	4.2	7.46	8.16	8.21	7.29	7.43	7.47	8.18	8.21	7.29	7.49	0.557	0.546	0.527	0.528	0.53	0.7383	0.7408	0.7705	0.7799	0.7568	0.8398	0.8346	0.8441	0.8462	0.8413	0.5099	0.5446	0.5464	0.5406	0.5227
7KDT	22829	3.1	2.22	2.26	2.82	2.85	2.54	2.25	2.76	2.82	2.85	2.56	0.585	0.574	0.569	0.548	0.573	0.8817	0.8737	0.8837	0.8787	0.8828	0.8087	0.8031	0.8092	0.798	0.8088	0.8224	0.8175	0.8236	0.8147	0.8241
Average			4.0308	4.2532	4.1988	4.2956	4.1672	4.0732	4.2924	4.244	4.3204	4.2676	0.49088	0.46264	0.46848	0.46692	0.47108	0.872892	0.850852	0.863188	0.87134	0.8702	0.793888	0.781036	0.787352	0.793556	0.789608	0.760016	0.74826	0.748464	0.750444	0.754848
Standard Deviation			1.86621	1.91885	1.8734	1.75079	1.79576	1.86079	1.89184	1.91432	1.73743	1.84677	0.169197	0.171006	0.168712	0.159209	0.164156	0.0445178	0.0411638	0.045295	0.0412458	0.0440248	0.0680359	0.0655984	0.0701522	0.0705033	0.0703302	0.103332	0.0950976	0.107353	0.104903	0.102322
p-value			-	5.94193e-05	5.24521e-06	4.17233e-06	6.36578e-05	-	0.000139892	1.96695e-06	2.563e-06	7.49826e-05	-	5.96046e-08	5.96046e-08	5.96046e-07	2.98023e-07	-	5.96046e-07	0.00706534	0.637077	0.35252	-	9.01481e-05	0.0738946	0.841353	0.61403	-	0.00672555	0.0462756	0.287229	0.303335

## Sheet: Supplementary Data 9
Supplementary Data 9: Training and validation losses of the EMReady baseline model and ablation models.
Epoch #	baseline				w/o SSIM		UNet++
	Smooth L1		SSIM		Smooth L1		Smooth L1		SSIM
	Train	Val	Train	Val	Train	Val	Train	Val	Train	Val
1	0.326912	0.239404	0.229766	0.188827	0.289972	0.205096	0.317589	0.228707	0.275542	0.187239
2	0.27108	0.214298	0.196431	0.181871	0.249406	0.201595	0.283298	0.226816	0.212715	0.18754
3	0.264586	0.212088	0.190983	0.180248	0.243808	0.194693	0.266827	0.214471	0.195567	0.182132
4	0.261039	0.208818	0.1879	0.175785	0.239986	0.195435	0.262998	0.218176	0.190784	0.179322
5	0.258653	0.216422	0.185115	0.174068	0.237374	0.19302	0.258006	0.21451	0.186241	0.170809
6	0.256933	0.216318	0.183856	0.173805	0.23584	0.193516	0.256461	0.209611	0.184285	0.172239
7	0.255464	0.203303	0.182164	0.174512	0.234788	0.187511	0.2557	0.207458	0.183478	0.170849
8	0.255201	0.210688	0.18234	0.168023	0.233337	0.186794	0.252426	0.199701	0.180216	0.176114
9	0.251884	0.206845	0.178535	0.176772	0.232454	0.186622	0.251115	0.212834	0.178869	0.16997
10	0.252015	0.206305	0.178654	0.172155	0.230871	0.186579	0.249898	0.195745	0.177816	0.166338
11	0.249997	0.202329	0.176947	0.165497	0.230321	0.184403	0.249006	0.201338	0.176364	0.164976
12	0.248562	0.201993	0.174944	0.161923	0.229801	0.184426	0.247658	0.205723	0.175368	0.16189
13	0.247702	0.199159	0.174135	0.162912	0.228763	0.181942	0.246525	0.196586	0.173995	0.16324
14	0.246582	0.196057	0.173552	0.164254	0.227544	0.183719	0.245605	0.203881	0.173073	0.162896
15	0.246897	0.201232	0.173526	0.162748	0.227976	0.183686	0.244582	0.198161	0.172323	0.171174
16	0.246097	0.204537	0.172916	0.160019	0.227147	0.181161	0.24376	0.195689	0.170973	0.158174
17	0.244692	0.193089	0.171267	0.162635	0.226953	0.180724	0.243127	0.195484	0.170627	0.157107
18	0.245336	0.2033	0.172529	0.158837	0.226046	0.182846	0.242515	0.196813	0.16984	0.158108
19	0.244251	0.196748	0.170977	0.160414	0.227673	0.180564	0.242269	0.195933	0.169345	0.157915
20	0.242727	0.194083	0.169527	0.159485	0.225344	0.18178	0.240853	0.199531	0.168267	0.156915
21	0.241414	0.195934	0.16852	0.157676	0.225652	0.183331	0.240297	0.195924	0.167444	0.1583
22	0.243479	0.198995	0.17029	0.158595	0.225346	0.181816	0.239472	0.19338	0.167017	0.158425
23	0.240962	0.19728	0.167945	0.160936	0.223938	0.18577	0.239398	0.199916	0.167227	0.157902
24	0.240338	0.198911	0.167446	0.159878	0.22522	0.180456	0.238787	0.191284	0.166148	0.15693
25	0.240592	0.201119	0.167268	0.160941	0.224236	0.181488	0.237855	0.193384	0.165265	0.154174
26	0.241135	0.210475	0.168072	0.158083	0.223496	0.182898	0.237092	0.198194	0.164811	0.15428
27	0.238498	0.19194	0.165543	0.1551	0.222558	0.183857	0.23749	0.193491	0.164903	0.152653
28	0.238944	0.194269	0.166036	0.153019	0.223905	0.178577	0.237146	0.192235	0.164499	0.156683
29	0.238372	0.195416	0.165417	0.153778	0.222114	0.181469	0.23707	0.19437	0.164642	0.153739
30	0.236267	0.195813	0.163622	0.154555	0.221963	0.178715	0.236092	0.194836	0.163751	0.154689
31	0.237408	0.200843	0.164403	0.155697	0.222535	0.181868	0.235848	0.192835	0.16328	0.157558
32	0.237454	0.195121	0.164731	0.152353	0.221459	0.178833	0.235201	0.192844	0.162862	0.154274
33	0.235169	0.200495	0.162587	0.162844	0.222112	0.177541	0.235008	0.19089	0.162354	0.154082
34	0.237391	0.196268	0.164634	0.152688	0.220642	0.189079	0.234933	0.200365	0.162535	0.155827
35	0.23472	0.195093	0.16224	0.15858	0.220849	0.179375	0.234239	0.19187	0.161731	0.157492
36	0.235272	0.194558	0.162556	0.154402	0.221127	0.177434	0.234026	0.188548	0.16137	0.153599
37	0.235191	0.183703	0.162094	0.153381	0.220803	0.179535	0.233504	0.195341	0.161094	0.153956
38	0.234487	0.210476	0.161731	0.153837	0.220704	0.180969	0.233021	0.194986	0.160686	0.15055
39	0.234907	0.197948	0.16189	0.154227	0.220992	0.178528	0.232539	0.188911	0.16042	0.153648
40	0.233541	0.194594	0.160957	0.155122	0.216866	0.177627	0.232366	0.19493	0.160071	0.150638
41	0.233113	0.187767	0.160371	0.152788	0.216822	0.17708	0.232599	0.193212	0.160041	0.150571
42	0.232989	0.188212	0.160618	0.153137	0.216157	0.177878	0.231764	0.196681	0.159438	0.151263
43	0.234411	0.187859	0.161589	0.152438	0.216175	0.175845	0.231756	0.189257	0.159227	0.149924
44	0.232369	0.191855	0.159686	0.149475	0.215919	0.176398	0.231271	0.189419	0.158702	0.152238
45	0.232404	0.193768	0.159478	0.149378	0.216226	0.175539	0.230979	0.192694	0.158795	0.15311
46	0.232309	0.190529	0.15985	0.151513	0.215302	0.174957	0.230683	0.190946	0.158323	0.150889
47	0.231338	0.183595	0.15851	0.153613	0.216017	0.176605	0.230483	0.189212	0.158237	0.151374
48	0.231689	0.189134	0.159074	0.155008	0.216052	0.177122	0.230582	0.188459	0.158094	0.150443
49	0.230952	0.195103	0.158407	0.154373	0.215467	0.175629	0.229825	0.190685	0.157428	0.151369
50	0.232321	0.190976	0.159607	0.14888	0.215155	0.173234	0.229309	0.193718	0.157105	0.149475
51	0.230385	0.188912	0.157832	0.150118	0.21486	0.175407	0.228708	0.192474	0.156722	0.148811
52	0.229732	0.192739	0.157373	0.152614	0.214084	0.17596	0.228582	0.189401	0.15635	0.152955
53	0.229716	0.19125	0.157423	0.150726	0.214221	0.175778	0.228504	0.191707	0.156126	0.152589
54	0.229474	0.190792	0.156943	0.150419	0.213914	0.175049	0.229091	0.188381	0.156579	0.148495
55	0.229485	0.199423	0.15716	0.151241	0.214802	0.174915	0.228213	0.192073	0.155912	0.147265
56	0.22918	0.185541	0.156186	0.152005	0.214172	0.174549	0.228024	0.188603	0.155725	0.151525
57	0.228326	0.194326	0.155897	0.152229	0.213597	0.175708	0.22782	0.189485	0.155374	0.147955
58	0.229781	0.185846	0.157206	0.154184	0.213286	0.177914	0.227307	0.205732	0.155343	0.189139
59	0.229212	0.196086	0.15685	0.149345	0.212929	0.176549	0.228238	0.189319	0.155847	0.157894
60	0.227979	0.185301	0.155366	0.152807	0.213683	0.174647	0.226548	0.186819	0.154426	0.154072
61	0.228489	0.1943	0.155952	0.151382	0.213088	0.175605	0.226797	0.186054	0.154592	0.149892
62	0.227661	0.192553	0.155026	0.150298	0.212921	0.174832	0.226987	0.186142	0.154756	0.15065
63	0.227838	0.192096	0.155532	0.148754	0.212347	0.175491	0.226213	0.188598	0.154257	0.148013
64	0.227183	0.187484	0.15467	0.148864	0.213232	0.174934	0.226159	0.188024	0.153864	0.149471
65	0.227177	0.185886	0.154437	0.147163	0.21312	0.174303	0.226118	0.187968	0.15385	0.151125
66	0.227637	0.18621	0.155302	0.14979	0.21231	0.174403	0.225828	0.190866	0.153539	0.153539
67	0.22712	0.185493	0.154433	0.149883	0.212559	0.173099	0.225662	0.188087	0.153787	0.149517
68	0.226634	0.186681	0.154518	0.148268	0.212393	0.173884	0.22577	0.18628	0.153847	0.148048
69	0.226009	0.185025	0.15368	0.14998	0.211489	0.172663	0.225851	0.188731	0.154015	0.149421
70	0.226734	0.18714	0.154318	0.147631	0.211866	0.174118	0.225041	0.188654	0.152817	0.150632
71	0.226488	0.188109	0.154134	0.146157	0.211879	0.172748	0.224876	0.185585	0.152563	0.149058
72	0.226311	0.190356	0.153923	0.149196	0.212324	0.176106	0.225471	0.190746	0.15305	0.149959
73	0.224634	0.191417	0.152467	0.148473	0.210902	0.17619	0.22508	0.189912	0.152607	0.149383
74	0.226379	0.18315	0.153987	0.149033	0.211319	0.174869	0.224794	0.192218	0.152563	0.149131
75	0.225493	0.184859	0.153431	0.146901	0.210669	0.173207	0.22463	0.184129	0.152332	0.150287
76	0.225516	0.187276	0.153017	0.149674	0.211073	0.175279	0.224416	0.187382	0.152255	0.14876
77	0.224178	0.186978	0.152108	0.145345	0.210835	0.18938	0.224321	0.189568	0.151965	0.147194
78	0.224484	0.188299	0.152012	0.150475	0.211253	0.1742	0.225052	0.188781	0.152249	0.14763
79	0.224589	0.18627	0.152019	0.148553	0.211206	0.174628	0.223648	0.190124	0.151525	0.14763
80	0.224275	0.184547	0.151942	0.147108	0.211478	0.17174	0.223931	0.182141	0.151712	0.149789
81	0.223795	0.1881	0.15166	0.147825	0.208999	0.174165	0.223781	0.195298	0.151773	0.150538
82	0.224701	0.188111	0.152419	0.149007	0.208754	0.172509	0.223405	0.185593	0.151036	0.150044
83	0.223395	0.185772	0.151515	0.146455	0.208189	0.174124	0.223408	0.189158	0.151205	0.148411
84	0.223652	0.185307	0.151674	0.146782	0.208023	0.17311	0.22299	0.190181	0.150562	0.149549
85	0.222944	0.190921	0.151084	0.148812	0.207986	0.175665	0.223386	0.190556	0.151101	0.149089
86	0.223721	0.184524	0.151699	0.147537	0.208076	0.173177	0.223181	0.188473	0.150901	0.148767
87	0.222614	0.188958	0.15059	0.148136	0.2077	0.173284	0.223091	0.189342	0.150736	0.146504
88	0.223368	0.195774	0.151058	0.145881	0.20794	0.173511	0.222909	0.188658	0.150554	0.148336
89	0.223655	0.180877	0.15118	0.148571	0.207915	0.173654	0.221824	0.185921	0.149814	0.150358
90	0.223051	0.180509	0.150941	0.148765	0.207695	0.172729	0.22332	0.185274	0.151226	0.147254
91	0.222342	0.18603	0.150296	0.146117	0.207448	0.172095	0.222143	0.189996	0.14977	0.148021
92	0.222637	0.197919	0.150452	0.150769	0.207406	0.175014	0.222133	0.186054	0.149982	0.147958
93	0.222084	0.185025	0.149803	0.149216	0.207546	0.173361	0.222485	0.185617	0.150205	0.149103
94	0.222823	0.179401	0.150297	0.148668	0.207642	0.174145	0.222038	0.191609	0.149827	0.147422
95	0.222263	0.185479	0.150467	0.149311	0.206772	0.173981	0.220315	0.18409	0.148273	0.146817
96	0.221042	0.184917	0.14882	0.145748	0.20708	0.172579	0.220174	0.18691	0.148207	0.147644
97	0.222407	0.182668	0.150157	0.147513	0.206947	0.172371	0.220136	0.18587	0.148147	0.147797
98	0.220931	0.186273	0.14902	0.144496	0.206634	0.172492	0.220412	0.187474	0.147955	0.148912
99	0.222679	0.184693	0.150506	0.14926	0.206775	0.172328	0.220063	0.18673	0.1478	0.148193
100	0.220839	0.18634	0.148764	0.146654	0.206649	0.173051	0.219792	0.186351	0.147834	0.147885
101	0.220525	0.184318	0.148719	0.145647	0.205967	0.173661	0.219552	0.184176	0.147568	0.147389
102	0.220748	0.182668	0.148654	0.149594	0.206475	0.173629	0.219312	0.186355	0.147654	0.146207
103	0.221433	0.182337	0.149114	0.145527	0.206715	0.172228	0.219555	0.186138	0.147618	0.146449
104	0.220354	0.187766	0.148333	0.146794	0.206309	0.171465	0.219508	0.184801	0.147458	0.146139
105	0.221001	0.183879	0.148979	0.146468	0.205905	0.172172	0.218989	0.185489	0.147164	0.147704
106	0.220189	0.183728	0.148307	0.147151	0.206225	0.172145	0.219613	0.185436	0.147323	0.147693
107	0.220409	0.184101	0.148133	0.147861	0.206306	0.172317	0.219503	0.18646	0.147275	0.148273
108	0.219872	0.186095	0.14774	0.145598	0.206214	0.171099	0.219219	0.18437	0.147083	0.147914
109	0.220264	0.186691	0.148159	0.148573	0.205772	0.173236	0.21944	0.189102	0.147064	0.147647
110	0.219301	0.189837	0.147429	0.144466	0.205348	0.172238	0.218988	0.187181	0.146899	0.14674
111	0.220547	0.183846	0.148463	0.145992	0.205603	0.172849	0.218782	0.187802	0.146895	0.147785
112	0.220192	0.185984	0.148136	0.150225	0.205951	0.171982	0.218865	0.183876	0.14681	0.150049
113	0.221063	0.185211	0.148936	0.146205	0.20536	0.172205	0.21887	0.183535	0.146792	0.14849
114	0.219301	0.180301	0.14707	0.146083	0.205682	0.173194	0.21839	0.189038	0.146645	0.148031
115	0.21853	0.182242	0.146722	0.146509	0.205042	0.171906	0.218545	0.185153	0.146522	0.149157
116	0.218444	0.181449	0.146553	0.149707	0.204951	0.172502	0.218955	0.1857	0.146548	0.148617
117	0.219478	0.182232	0.147477	0.145815	0.205177	0.171718	0.218608	0.18785	0.146451	0.146706
118	0.219082	0.183869	0.147196	0.147818	0.205005	0.173231	0.218952	0.191749	0.146696	0.146998
119	0.217984	0.179648	0.14595	0.147206	0.205076	0.170716	0.218393	0.184662	0.146351	0.146664
120	0.219847	0.190337	0.147785	0.147101	0.204955	0.171057	0.217829	0.186821	0.146227	0.146604
121	0.219973	0.186513	0.147964	0.145463	0.204664	0.171328	0.218022	0.186407	0.146012	0.148014
122	0.21929	0.182274	0.14701	0.14372	0.205229	0.172551	0.218735	0.18625	0.146396	0.148816
123	0.218346	0.183579	0.146408	0.142584	0.204579	0.172306	0.218667	0.188343	0.146355	0.148139
124	0.217107	0.182576	0.145249	0.146766	0.204503	0.172594	0.218142	0.187439	0.146034	0.147401
125	0.217408	0.186942	0.145429	0.14544	0.204699	0.173377	0.217813	0.187743	0.145871	0.147818
126	0.218272	0.18583	0.146106	0.143786	0.20437	0.171821	0.218033	0.190049	0.145876	0.148588
127	0.21747	0.184862	0.145756	0.143643	0.203982	0.171995	0.217963	0.186641	0.145952	0.150071
128	0.217271	0.188617	0.145547	0.14525	0.204467	0.171853	0.217485	0.186162	0.145694	0.148213
129	0.217939	0.185873	0.146048	0.144196	0.204037	0.171053	0.217801	0.184541	0.145842	0.147968
130	0.214624	0.182123	0.143073	0.141998	0.203744	0.172445	0.217718	0.18442	0.145604	0.147364
131	0.214522	0.180531	0.142722	0.144461	0.204383	0.171543	0.217884	0.184678	0.145634	0.148612
132	0.214007	0.181534	0.142264	0.148039	0.204667	0.171569	0.217336	0.18552	0.145439	0.147256
133	0.213832	0.179208	0.142156	0.146437	0.203776	0.17041	0.217494	0.184437	0.145366	0.14823
134	0.213758	0.181001	0.14205	0.14692	0.203621	0.174899	0.217883	0.184552	0.145717	0.147299
135	0.213807	0.181688	0.142231	0.1442	0.203845	0.183138	0.21742	0.186613	0.145298	0.148038
136	0.213374	0.185129	0.142059	0.14682	0.204171	0.172048	0.217174	0.189155	0.145306	0.146471
137	0.212894	0.182222	0.141358	0.146119	0.203252	0.171466	0.217444	0.185987	0.145265	0.148455
138	0.213827	0.185112	0.141806	0.145072	0.203932	0.174214	0.216904	0.187877	0.145121	0.149013
139	0.212793	0.187165	0.141236	0.145091	0.203212	0.170737	0.217399	0.184745	0.14543	0.146537
140	0.212723	0.185902	0.140855	0.143338	0.203338	0.174063	0.217148	0.189099	0.145005	0.147736
141	0.213331	0.181719	0.141438	0.145405	0.203619	0.17115	0.216927	0.185027	0.144869	0.147701
142	0.212909	0.185552	0.141329	0.144583	0.203001	0.170509	0.217158	0.185472	0.14521	0.148249
143	0.21296	0.18245	0.141136	0.147143	0.203137	0.171487	0.216983	0.185401	0.145051	0.146575
144	0.212232	0.182966	0.140525	0.14383	0.203492	0.170069	0.216699	0.185526	0.144611	0.148663
145	0.212392	0.18297	0.140738	0.144572	0.203369	0.171053	0.217189	0.18463	0.145097	0.147932
146	0.211725	0.180149	0.140187	0.145647	0.202634	0.171204	0.216376	0.187497	0.144517	0.148064
147	0.212351	0.18329	0.140476	0.146852	0.20395	0.172433	0.216556	0.184758	0.144724	0.150001
148	0.2122	0.182538	0.140366	0.143684	0.203783	0.170915	0.217011	0.187743	0.144757	0.148955
149	0.212382	0.185726	0.140674	0.145566	0.202916	0.171656	0.216452	0.18922	0.144482	0.149272
150	0.211774	0.187196	0.140148	0.146213	0.202549	0.170448	0.216703	0.186784	0.14458	0.146427
151	0.211846	0.181783	0.139936	0.145979	0.203382	0.170473	0.216546	0.186854	0.144463	0.146965
152	0.211601	0.179905	0.13982	0.144672	0.202863	0.172679	0.21539	0.187282	0.143682	0.148487
153	0.211349	0.185486	0.139624	0.145453	0.202627	0.17224	0.215728	0.186206	0.143714	0.146901
154	0.211637	0.184466	0.139874	0.146467	0.202691	0.171926	0.215851	0.184577	0.143726	0.147715
155	0.211324	0.182991	0.139657	0.145122	0.202791	0.170074	0.215564	0.185887	0.143688	0.148109
156	0.2106	0.186075	0.139084	0.145477	0.201438	0.171864	0.215615	0.186511	0.143553	0.147847
157	0.210966	0.184088	0.139223	0.144753	0.201478	0.170939	0.215498	0.188605	0.143615	0.147481
158	0.210796	0.185707	0.139092	0.143942	0.201469	0.171682	0.215617	0.185612	0.143451	0.146946
159	0.210726	0.188996	0.139157	0.144693	0.201246	0.171997	0.2153	0.185041	0.143315	0.14948
160	0.211298	0.183738	0.139409	0.145789	0.20141	0.170357	0.215207	0.187911	0.143232	0.1474
161	0.211125	0.184107	0.139348	0.146722	0.201204	0.170516	0.215591	0.185342	0.143435	0.147771
162	0.209599	0.18165	0.13772	0.145973	0.201462	0.169819	0.215316	0.187883	0.143191	0.148534
163	0.209005	0.184507	0.137371	0.146214	0.201334	0.172096	0.215171	0.18753	0.143231	0.148442
164	0.208872	0.184808	0.137164	0.149384	0.201038	0.170914	0.215538	0.184423	0.143413	0.147758
165	0.208846	0.18279	0.137182	0.144197	0.200983	0.170155	0.215159	0.185507	0.143217	0.148139
166	0.208548	0.181375	0.13701	0.144861	0.200831	0.170499	0.214912	0.184501	0.143157	0.148127
167	0.209045	0.185917	0.136937	0.145677	0.201253	0.17508	0.21504	0.185352	0.143149	0.148629
168	0.208539	0.179461	0.136709	0.146218	0.201143	0.170519	0.21515	0.183687	0.14307	0.148961
169	0.208269	0.181092	0.136841	0.146266	0.200507	0.172176	0.215065	0.186663	0.142997	0.148718
170	0.208445	0.182363	0.136711	0.147236	0.200911	0.171578	0.215012	0.185707	0.142981	0.146723
171	0.207969	0.188127	0.136554	0.146315	0.200563	0.170087	0.215084	0.186245	0.143042	0.148244
172	0.208013	0.184549	0.136379	0.150187	0.200581	0.175874	0.215197	0.182544	0.143007	0.147735
173	0.207967	0.185069	0.136212	0.146645	0.2007	0.171427	0.214568	0.187403	0.142929	0.147905
174	0.207685	0.179699	0.136189	0.145042	0.200266	0.17156	0.215094	0.184107	0.14289	0.147822
175	0.207636	0.182715	0.136196	0.144962	0.200335	0.171292	0.214751	0.186134	0.142948	0.146269
176	0.207443	0.184542	0.135915	0.144701	0.200217	0.170445	0.215008	0.184359	0.142807	0.148299
177	0.207949	0.183657	0.136139	0.147391	0.200618	0.17067	0.214817	0.183561	0.142797	0.147768
178	0.207504	0.182507	0.135999	0.146385	0.200156	0.170654	0.214572	0.185733	0.142696	0.147114
179	0.207523	0.182794	0.135931	0.144551	0.200503	0.16999	0.21469	0.185798	0.142774	0.147783
180	0.206873	0.18251	0.135649	0.146083	0.199798	0.171224	0.214764	0.186834	0.142669	0.148839
181	0.207322	0.181672	0.135719	0.145871	0.200157	0.17161	0.214823	0.187012	0.142667	0.148671
182	0.206966	0.184483	0.135477	0.145227	0.200029	0.171125	0.214598	0.184135	0.142783	0.148936
183	0.207086	0.183746	0.135438	0.147464	0.200049	0.171094	0.214544	0.18779	0.142577	0.147212
184	0.207255	0.184158	0.135445	0.145113	0.200149	0.17031	0.214716	0.186074	0.142619	0.149295
185	0.206661	0.184633	0.135309	0.145174	0.199767	0.170285	0.214635	0.188586	0.142565	0.148016
186	0.206266	0.182499	0.135001	0.14616	0.199448	0.169995	0.214308	0.185958	0.142597	0.147943
187	0.206588	0.182901	0.135125	0.145596	0.199756	0.170929	0.214656	0.187676	0.142523	0.147466
188	0.206532	0.187001	0.135159	0.14607	0.199814	0.171122	0.214063	0.184242	0.142394	0.148675
189	0.206445	0.182689	0.135054	0.145799	0.199615	0.16994	0.214426	0.18705	0.142538	0.148274
190	0.206181	0.183145	0.134896	0.14606	0.199423	0.169834	0.21408	0.184854	0.142261	0.148199
191	0.206288	0.183492	0.134736	0.145046	0.199665	0.171384	0.214408	0.184697	0.142389	0.14839
192	0.206463	0.184193	0.135135	0.14585	0.199345	0.1716	0.214403	0.186286	0.142469	0.147629
193	0.206239	0.182479	0.134652	0.146942	0.19952	0.170871	0.214209	0.185681	0.14221	0.148726
194	0.206259	0.185086	0.134656	0.145106	0.199674	0.170363	0.214154	0.184625	0.14226	0.147892
195	0.206019	0.183925	0.134547	0.144469	0.199477	0.17007	0.21388	0.186133	0.1421	0.148514
196	0.206134	0.182631	0.134688	0.145167	0.199386	0.17025	0.214307	0.184235	0.142341	0.148482
197	0.205981	0.184076	0.134438	0.147577	0.199316	0.171498	0.213884	0.186769	0.142056	0.148152
198	0.205793	0.182507	0.134332	0.144761	0.199375	0.170431	0.214169	0.186473	0.142161	0.148412
199	0.206204	0.181587	0.134511	0.146609	0.199369	0.171711	0.213985	0.185617	0.142266	0.148318
200	0.205453	0.185413	0.13425	0.145369	0.198996	0.171753	0.214133	0.186688	0.142033	0.147779
201	0.205743	0.186157	0.134039	0.145425	0.199477	0.172691	0.213887	0.184909	0.142076	0.149943
202	0.205911	0.18406	0.13432	0.143854	0.199343	0.170982	0.21409	0.187434	0.1421	0.148235
203	0.205387	0.18543	0.133972	0.144437	0.199077	0.169671	0.213569	0.185942	0.141706	0.148603
204	0.205348	0.183808	0.133956	0.146366	0.198869	0.170079	0.213527	0.186442	0.14163	0.148617
205	0.205515	0.184857	0.133923	0.145657	0.199303	0.171405	0.213554	0.188656	0.141649	0.147797
206	0.205435	0.182605	0.13398	0.145647	0.198882	0.171585	0.213631	0.186857	0.141597	0.14827
207	0.205521	0.182883	0.133714	0.145347	0.19938	0.169897	0.213568	0.185735	0.141604	0.148325
208	0.205264	0.182246	0.133651	0.146368	0.199014	0.170389	0.213432	0.186696	0.141497	0.149046
209	0.205278	0.182655	0.133786	0.145304	0.199208	0.17103	0.213153	0.186127	0.14161	0.147821
210	0.205134	0.190256	0.133448	0.147416	0.19866	0.171583	0.213313	0.186404	0.141501	0.147866
211	0.205062	0.182735	0.133457	0.145208	0.198495	0.171863	0.213273	0.185577	0.141421	0.148911
212	0.205092	0.181186	0.133459	0.145048	0.198511	0.169076	0.213402	0.18412	0.141441	0.147043
213	0.204971	0.182816	0.133318	0.145078	0.19842	0.171468	0.213378	0.186689	0.141484	0.148348
214	0.205408	0.184364	0.13408	0.144967	0.19818	0.1697	0.213036	0.187083	0.141441	0.14675
215	0.204776	0.181011	0.133252	0.149512	0.198253	0.169806	0.213123	0.188037	0.141371	0.147875
216	0.204328	0.183921	0.133014	0.145468	0.197888	0.17051	0.21328	0.18657	0.141226	0.14827
217	0.204383	0.184123	0.133027	0.145923	0.198069	0.17026	0.213196	0.187317	0.141337	0.148065
218	0.204792	0.182049	0.132998	0.146713	0.198493	0.170133	0.213176	0.18835	0.141264	0.1486
219	0.204486	0.186575	0.13296	0.146785	0.198118	0.171089	0.212966	0.184359	0.141224	0.14682
220	0.20462	0.182857	0.133058	0.144403	0.198219	0.170349	0.213252	0.18445	0.141304	0.146786
221	0.204807	0.184959	0.133	0.145095	0.198318	0.170601	0.213119	0.187103	0.141319	0.148392
222	0.203736	0.182802	0.132238	0.144827	0.197898	0.170238	0.213332	0.185387	0.141376	0.148499
223	0.203435	0.183451	0.131881	0.14529	0.197888	0.169793	0.212818	0.184193	0.141259	0.149625
224	0.203442	0.183562	0.131933	0.145313	0.197884	0.170025	0.213023	0.187017	0.141172	0.1488
225	0.203043	0.181793	0.131749	0.146026	0.197571	0.169548	0.213062	0.18629	0.141179	0.148654
226	0.203114	0.182546	0.131823	0.144469	0.197625	0.169372	0.212904	0.186088	0.141125	0.148487
227	0.203153	0.182159	0.131716	0.14648	0.197648	0.170028	0.212879	0.185832	0.141276	0.14865
228	0.20296	0.181474	0.131587	0.146919	0.19754	0.170011	0.213152	0.18572	0.141216	0.147221
229	0.203122	0.184391	0.13158	0.145402	0.197718	0.171041	0.21295	0.185899	0.141085	0.147626
230	0.202924	0.18145	0.131529	0.145671	0.197577	0.169617	0.213133	0.186263	0.141154	0.146978
231	0.20283	0.183098	0.131462	0.146549	0.197527	0.171011	0.21305	0.185667	0.141182	0.146749
232	0.202711	0.181982	0.131482	0.146056	0.197403	0.16973	0.213121	0.186724	0.141162	0.149183
233	0.202915	0.183855	0.131449	0.149023	0.197666	0.17003	0.21268	0.189058	0.141104	0.148695
234	0.202632	0.183399	0.131432	0.146121	0.197425	0.170994	0.2131	0.185477	0.141057	0.14888
235	0.202614	0.181777	0.13149	0.146049	0.197346	0.170693	0.213007	0.185553	0.140954	0.147883
236	0.202824	0.18571	0.131294	0.146075	0.197678	0.171313	0.212811	0.184471	0.140972	0.148022
237	0.202516	0.184277	0.131223	0.145134	0.197416	0.170895	0.212937	0.186424	0.14111	0.148173
238	0.202838	0.183835	0.131387	0.144569	0.197613	0.170987	0.212842	0.187332	0.14098	0.147791
239	0.202741	0.184892	0.13115	0.145251	0.197736	0.170357	0.212865	0.185152	0.14098	0.147745
240	0.20232	0.18382	0.13097	0.145681	0.197304	0.171007	0.212706	0.186142	0.140957	0.149221
241	0.202423	0.182746	0.130986	0.146046	0.197422	0.170649	0.213057	0.187137	0.141008	0.147586
242	0.202658	0.181719	0.130996	0.146123	0.197714	0.170585	0.212709	0.184272	0.140931	0.148845
243	0.202597	0.18507	0.130955	0.145636	0.197705	0.17088	0.213048	0.186739	0.140986	0.147493
244	0.20209	0.183564	0.130776	0.145332	0.197235	0.170484	0.212942	0.186433	0.141117	0.148096
245	0.202303	0.183913	0.130805	0.146008	0.197437	0.170564	0.21298	0.18483	0.140916	0.147935
246	0.202027	0.182247	0.130784	0.147182	0.197137	0.170628	0.212701	0.187314	0.140923	0.147677
247	0.202172	0.182501	0.130766	0.144759	0.197432	0.169834	0.21261	0.185443	0.140847	0.14813
248	0.202286	0.18316	0.13076	0.1457	0.197498	0.171117	0.212722	0.185563	0.140783	0.1475
249	0.202268	0.184761	0.130813	0.145951	0.197481	0.171005	0.212673	0.186419	0.140839	0.148112
250	0.201425	0.183772	0.130367	0.146433	0.196999	0.171034	0.212986	0.186224	0.140874	0.146823

## Sheet: Supplementary Data 10
Supplementary Data 10: The network architecture of EMReady.
Layer	Output shape	Number of parameters
Conv3d-1	[-1,32,48,48,48]	864
Conv3d-2	[-1,32,48,48,48]	1056
Conv3d-3	[-1,16,48,48,48]	6912
FilterResponseNorm3d-4	[-1,16,48,48,48]	0
Conv3d-5	[-1,16,48,48,48]	6912
FilterResponseNorm3d-6	[-1,16,48,48,48]	0
LayerNorm-7	[-1,48,48,48,16]	32
Linear-8	[-1,4096,27,48]	816
Linear-9	[-1,4096,27,16]	272
WMSA-10	[-1,48,48,48,16]	0
Identity-11	[-1,48,48,48,16]	0
LayerNorm-12	[-1,48,48,48,16]	32
Linear-13	[-1,48,48,48,64]	1088
GELU-14	[-1,48,48,48,64]	0
Linear-15	[-1,48,48,48,16]	1040
Identity-16	[-1,48,48,48,16]	0
Block-17	[-1,48,48,48,16]	0
Conv3d-18	[-1,32,48,48,48]	1056
ConvTransBlock-19	[-1,32,48,48,48]	0
Conv3d-20	[-1,32,48,48,48]	1056
Conv3d-21	[-1,16,48,48,48]	6912
FilterResponseNorm3d-22	[-1,16,48,48,48]	0
Conv3d-23	[-1,16,48,48,48]	6912
FilterResponseNorm3d-24	[-1,16,48,48,48]	0
LayerNorm-25	[-1,48,48,48,16]	32
Linear-26	[-1,4096,27,48]	816
Linear-27	[-1,4096,27,16]	272
WMSA-28	[-1,48,48,48,16]	0
Identity-29	[-1,48,48,48,16]	0
LayerNorm-30	[-1,48,48,48,16]	32
Linear-31	[-1,48,48,48,64]	1088
GELU-32	[-1,48,48,48,64]	0
Linear-33	[-1,48,48,48,16]	1040
Identity-34	[-1,48,48,48,16]	0
Block-35	[-1,48,48,48,16]	0
Conv3d-36	[-1,32,48,48,48]	1056
ConvTransBlock-37	[-1,32,48,48,48]	0
Conv3d-38	[-1,64,24,24,24]	16384
Conv3d-39	[-1,64,24,24,24]	4160
Conv3d-40	[-1,32,24,24,24]	27648
FilterResponseNorm3d-41	[-1,32,24,24,24]	0
Conv3d-42	[-1,32,24,24,24]	27648
FilterResponseNorm3d-43	[-1,32,24,24,24]	0
LayerNorm-44	[-1,24,24,24,32]	64
Linear-45	[-1,512,27,96]	3168
Linear-46	[-1,512,27,32]	1056
WMSA-47	[-1,24,24,24,32]	0
Identity-48	[-1,24,24,24,32]	0
LayerNorm-49	[-1,24,24,24,32]	64
Linear-50	[-1,24,24,24,128]	4224
GELU-51	[-1,24,24,24,128]	0
Linear-52	[-1,24,24,24,32]	4128
Identity-53	[-1,24,24,24,32]	0
Block-54	[-1,24,24,24,32]	0
Conv3d-55	[-1,64,24,24,24]	4160
ConvTransBlock-56	[-1,64,24,24,24]	0
Conv3d-57	[-1,64,24,24,24]	4160
Conv3d-58	[-1,32,24,24,24]	27648
FilterResponseNorm3d-59	[-1,32,24,24,24]	0
Conv3d-60	[-1,32,24,24,24]	27648
FilterResponseNorm3d-61	[-1,32,24,24,24]	0
LayerNorm-62	[-1,24,24,24,32]	64
Linear-63	[-1,512,27,96]	3168
Linear-64	[-1,512,27,32]	1056
WMSA-65	[-1,24,24,24,32]	0
Identity-66	[-1,24,24,24,32]	0
LayerNorm-67	[-1,24,24,24,32]	64
Linear-68	[-1,24,24,24,128]	4224
GELU-69	[-1,24,24,24,128]	0
Linear-70	[-1,24,24,24,32]	4128
Identity-71	[-1,24,24,24,32]	0
Block-72	[-1,24,24,24,32]	0
Conv3d-73	[-1,64,24,24,24]	4160
ConvTransBlock-74	[-1,64,24,24,24]	0
Conv3d-75	[-1,128,12,12,12]	65536
Conv3d-76	[-1,128,12,12,12]	16512
Conv3d-77	[-1,64,12,12,12]	110592
FilterResponseNorm3d-78	[-1,64,12,12,12]	0
Conv3d-79	[-1,64,12,12,12]	110592
FilterResponseNorm3d-80	[-1,64,12,12,12]	0
LayerNorm-81	[-1,12,12,12,64]	128
Linear-82	[-1,64,27,192]	12480
Linear-83	[-1,64,27,64]	4160
WMSA-84	[-1,12,12,12,64]	0
Identity-85	[-1,12,12,12,64]	0
LayerNorm-86	[-1,12,12,12,64]	128
Linear-87	[-1,12,12,12,256]	16640
GELU-88	[-1,12,12,12,256]	0
Linear-89	[-1,12,12,12,64]	16448
Identity-90	[-1,12,12,12,64]	0
Block-91	[-1,12,12,12,64]	0
Conv3d-92	[-1,128,12,12,12]	16512
ConvTransBlock-93	[-1,128,12,12,12]	0
Conv3d-94	[-1,128,12,12,12]	16512
Conv3d-95	[-1,64,12,12,12]	110592
FilterResponseNorm3d-96	[-1,64,12,12,12]	0
Conv3d-97	[-1,64,12,12,12]	110592
FilterResponseNorm3d-98	[-1,64,12,12,12]	0
LayerNorm-99	[-1,12,12,12,64]	128
Linear-100	[-1,64,27,192]	12480
Linear-101	[-1,64,27,64]	4160
WMSA-102	[-1,12,12,12,64]	0
Identity-103	[-1,12,12,12,64]	0
LayerNorm-104	[-1,12,12,12,64]	128
Linear-105	[-1,12,12,12,256]	16640
GELU-106	[-1,12,12,12,256]	0
Linear-107	[-1,12,12,12,64]	16448
Identity-108	[-1,12,12,12,64]	0
Block-109	[-1,12,12,12,64]	0
Conv3d-110	[-1,128,12,12,12]	16512
ConvTransBlock-111	[-1,128,12,12,12]	0
Conv3d-112	[-1,256,6,6,6]	262144
Conv3d-113	[-1,256,6,6,6]	65792
Conv3d-114	[-1,128,6,6,6]	442368
FilterResponseNorm3d-115	[-1,128,6,6,6]	0
Conv3d-116	[-1,128,6,6,6]	442368
FilterResponseNorm3d-117	[-1,128,6,6,6]	0
LayerNorm-118	[-1,6,6,6,128]	256
Linear-119	[-1,8,27,384]	49536
Linear-120	[-1,8,27,128]	16512
WMSA-121	[-1,6,6,6,128]	0
Identity-122	[-1,6,6,6,128]	0
LayerNorm-123	[-1,6,6,6,128]	256
Linear-124	[-1,6,6,6,512]	66048
GELU-125	[-1,6,6,6,512]	0
Linear-126	[-1,6,6,6,128]	65664
Identity-127	[-1,6,6,6,128]	0
Block-128	[-1,6,6,6,128]	0
Conv3d-129	[-1,256,6,6,6]	65792
ConvTransBlock-130	[-1,256,6,6,6]	0
Conv3d-131	[-1,256,6,6,6]	65792
Conv3d-132	[-1,128,6,6,6]	442368
FilterResponseNorm3d-133	[-1,128,6,6,6]	0
Conv3d-134	[-1,128,6,6,6]	442368
FilterResponseNorm3d-135	[-1,128,6,6,6]	0
LayerNorm-136	[-1,6,6,6,128]	256
Linear-137	[-1,8,27,384]	49536
Linear-138	[-1,8,27,128]	16512
WMSA-139	[-1,6,6,6,128]	0
Identity-140	[-1,6,6,6,128]	0
LayerNorm-141	[-1,6,6,6,128]	256
Linear-142	[-1,6,6,6,512]	66048
GELU-143	[-1,6,6,6,512]	0
Linear-144	[-1,6,6,6,128]	65664
Identity-145	[-1,6,6,6,128]	0
Block-146	[-1,6,6,6,128]	0
Conv3d-147	[-1,256,6,6,6]	65792
ConvTransBlock-148	[-1,256,6,6,6]	0
ConvTranspose3d-149	[-1,128,12,12,12]	262144
Conv3d-150	[-1,128,12,12,12]	16512
Conv3d-151	[-1,64,12,12,12]	110592
FilterResponseNorm3d-152	[-1,64,12,12,12]	0
Conv3d-153	[-1,64,12,12,12]	110592
FilterResponseNorm3d-154	[-1,64,12,12,12]	0
LayerNorm-155	[-1,12,12,12,64]	128
Linear-156	[-1,64,27,192]	12480
Linear-157	[-1,64,27,64]	4160
WMSA-158	[-1,12,12,12,64]	0
Identity-159	[-1,12,12,12,64]	0
LayerNorm-160	[-1,12,12,12,64]	128
Linear-161	[-1,12,12,12,256]	16640
GELU-162	[-1,12,12,12,256]	0
Linear-163	[-1,12,12,12,64]	16448
Identity-164	[-1,12,12,12,64]	0
Block-165	[-1,12,12,12,64]	0
Conv3d-166	[-1,128,12,12,12]	16512
ConvTransBlock-167	[-1,128,12,12,12]	0
Conv3d-168	[-1,128,12,12,12]	16512
Conv3d-169	[-1,64,12,12,12]	110592
FilterResponseNorm3d-170	[-1,64,12,12,12]	0
Conv3d-171	[-1,64,12,12,12]	110592
FilterResponseNorm3d-172	[-1,64,12,12,12]	0
LayerNorm-173	[-1,12,12,12,64]	128
Linear-174	[-1,64,27,192]	12480
Linear-175	[-1,64,27,64]	4160
WMSA-176	[-1,12,12,12,64]	0
Identity-177	[-1,12,12,12,64]	0
LayerNorm-178	[-1,12,12,12,64]	128
Linear-179	[-1,12,12,12,256]	16640
GELU-180	[-1,12,12,12,256]	0
Linear-181	[-1,12,12,12,64]	16448
Identity-182	[-1,12,12,12,64]	0
Block-183	[-1,12,12,12,64]	0
Conv3d-184	[-1,128,12,12,12]	16512
ConvTransBlock-185	[-1,128,12,12,12]	0
ConvTranspose3d-186	[-1,64,24,24,24]	65536
Conv3d-187	[-1,64,24,24,24]	4160
Conv3d-188	[-1,32,24,24,24]	27648
FilterResponseNorm3d-189	[-1,32,24,24,24]	0
Conv3d-190	[-1,32,24,24,24]	27648
FilterResponseNorm3d-191	[-1,32,24,24,24]	0
LayerNorm-192	[-1,24,24,24,32]	64
Linear-193	[-1,512,27,96]	3168
Linear-194	[-1,512,27,32]	1056
WMSA-195	[-1,24,24,24,32]	0
Identity-196	[-1,24,24,24,32]	0
LayerNorm-197	[-1,24,24,24,32]	64
Linear-198	[-1,24,24,24,128]	4224
GELU-199	[-1,24,24,24,128]	0
Linear-200	[-1,24,24,24,32]	4128
Identity-201	[-1,24,24,24,32]	0
Block-202	[-1,24,24,24,32]	0
Conv3d-203	[-1,64,24,24,24]	4160
ConvTransBlock-204	[-1,64,24,24,24]	0
Conv3d-205	[-1,64,24,24,24]	4160
Conv3d-206	[-1,32,24,24,24]	27648
FilterResponseNorm3d-207	[-1,32,24,24,24]	0
Conv3d-208	[-1,32,24,24,24]	27648
FilterResponseNorm3d-209	[-1,32,24,24,24]	0
LayerNorm-210	[-1,24,24,24,32]	64
Linear-211	[-1,512,27,96]	3168
Linear-212	[-1,512,27,32]	1056
WMSA-213	[-1,24,24,24,32]	0
Identity-214	[-1,24,24,24,32]	0
LayerNorm-215	[-1,24,24,24,32]	64
Linear-216	[-1,24,24,24,128]	4224
GELU-217	[-1,24,24,24,128]	0
Linear-218	[-1,24,24,24,32]	4128
Identity-219	[-1,24,24,24,32]	0
Block-220	[-1,24,24,24,32]	0
Conv3d-221	[-1,64,24,24,24]	4160
ConvTransBlock-222	[-1,64,24,24,24]	0
ConvTranspose3d-223	[-1,32,48,48,48]	16384
Conv3d-224	[-1,32,48,48,48]	1056
Conv3d-225	[-1,16,48,48,48]	6912
FilterResponseNorm3d-226	[-1,16,48,48,48]	0
Conv3d-227	[-1,16,48,48,48]	6912
FilterResponseNorm3d-228	[-1,16,48,48,48]	0
LayerNorm-229	[-1,48,48,48,16]	32
Linear-230	[-1,4096,27,48]	816
Linear-231	[-1,4096,27,16]	272
WMSA-232	[-1,48,48,48,16]	0
Identity-233	[-1,48,48,48,16]	0
LayerNorm-234	[-1,48,48,48,16]	32
Linear-235	[-1,48,48,48,64]	1088
GELU-236	[-1,48,48,48,64]	0
Linear-237	[-1,48,48,48,16]	1040
Identity-238	[-1,48,48,48,16]	0
Block-239	[-1,48,48,48,16]	0
Conv3d-240	[-1,32,48,48,48]	1056
ConvTransBlock-241	[-1,32,48,48,48]	0
Conv3d-242	[-1,32,48,48,48]	1056
Conv3d-243	[-1,16,48,48,48]	6912
FilterResponseNorm3d-244	[-1,16,48,48,48]	0
Conv3d-245	[-1,16,48,48,48]	6912
FilterResponseNorm3d-246	[-1,16,48,48,48]	0
LayerNorm-247	[-1,48,48,48,16]	32
Linear-248	[-1,4096,27,48]	816
Linear-249	[-1,4096,27,16]	272
WMSA-250	[-1,48,48,48,16]	0
Identity-251	[-1,48,48,48,16]	0
LayerNorm-252	[-1,48,48,48,16]	32
Linear-253	[-1,48,48,48,64]	1088
GELU-254	[-1,48,48,48,64]	0
Linear-255	[-1,48,48,48,16]	1040
Identity-256	[-1,48,48,48,16]	0
Block-257	[-1,48,48,48,16]	0
Conv3d-258	[-1,32,48,48,48]	1056
ConvTransBlock-259	[-1,32,48,48,48]	0
Conv3d-260	[-1,1,48,48,48]	864
Total (trainable) parameters		4717952

[truncated: 5 more sheets: Supplementary Data 11, Supplementary Data 12, Supplementary Data 13, Supplementary Data 14, Supplementary Data 15]
