# Supplementary material for: Improvement of cryo-EM maps by simultaneous local and non-local deep learning
Source: Nat Commun. 2023 Jun 3;14:3217. doi: 10.1038/s41467-023-39031-1 (PMC10239474; doi:10.1038/s41467-023-39031-1)
Supplement: Supplementary file 6 — Source Data [file 41467_2023_39031_MOESM6_ESM.xlsx]

## Sheet: Fig. 2
EMDB ID	Unmasked map-model FSC-0.5 (Å)				Q_score
	Deposited	DeepEMhancer	phenix.auto_sharpen	EMReady	deposited	DeepEMhancer	phenix.auto_sharpen	EMReady
0008	7.5	4.1	7.51	3.81	0.419	0.323	0.405	0.432
0043	3.77	3.75	3.82	2.94	0.458	0.384	0.454	0.484
0071	4.8	4.21	4.8	4.07	0.469	0.398	0.47	0.517
0088	4.08	-	4.08	3.32	0.439	-	0.46	0.555
0199	3.15	3.16	3.15	2.41	0.655	0.626	0.658	0.737
0209	7.58	7.01	7.58	6.61	0.223	0.104	0.219	0.221
0257	4.33	3.71	4.37	2.9	0.506	0.463	0.508	0.573
0287	6.81	4.48	6.86	4.43	0.383	0.264	0.382	0.38
0502	6.69	4.2	6.69	3.91	0.469	0.399	0.47	0.524
0567	3.88	-	3.88	3.41	0.49	-	0.493	0.544
0636	3.33	-	3.33	2.35	0.59	-	0.576	0.63
0724	4.54	4.12	4.53	3.64	0.576	0.506	0.56	0.605
0775	4.02	3.6	4.02	2.76	0.541	0.497	0.539	0.629
0836	6.14	6.84	6.14	3.68	0.415	0.321	0.414	0.438
0843	3.3	3.26	3.28	2.35	0.63	0.59	0.626	0.716
0927	3.26	3.2	3.29	2.33	0.623	0.567	0.618	0.689
0968	3.22	3.19	3.2	2.22	0.627	0.57	0.618	0.694
2513	4.03	3.69	4.03	3.43	0.611	0.575	0.598	0.662
3237	6.81	4.76	6.8	4.8	0.396	0.305	0.385	0.439
3984	4.38	4.05	4.35	3.58	0.496	0.402	0.492	0.54
4128	3.85	3.38	3.88	2.49	0.531	0.49	0.527	0.598
4170	-	-	-	-	0.36	0.279	0.36	0.395
4339	3.66	3.56	3.66	2.66	0.515	0.459	0.527	0.608
4537	4.08	4.13	4.08	3.63	0.472	0.381	0.471	0.519
4970	3.49	3.64	3.51	3.01	0.54	0.465	0.541	0.599
4975	4.31	4.23	4.31	4.15	0.464	0.389	0.458	0.496
5495	4.34	4	4.34	3.79	0.588	0.534	0.59	0.625
6551	4.57	3.9	4.58	3.44	0.484	0.451	0.494	0.59
6656	3.64	3.6	3.67	2.83	0.551	0.484	0.551	0.617
6856	4.55	3.92	4.55	2.93	0.473	0.436	0.492	0.577
6859	7.06	7.16	7.06	6.57	0.276	0.153	0.267	0.276
6862	5.95	6.42	6.19	4.71	0.345	0.227	0.341	0.372
6877	4.05	3.38	4.05	2.65	0.599	0.562	0.595	0.674
7055	7.72	7.48	7.71	7.18	0.232	0.09	0.235	0.215
7436	3.14	-	3.14	2.1	0.678	-	0.664	0.746
7808	3.74	3.64	3.78	3.07	0.507	0.439	0.504	0.571
8436	8.93	7.43	8.96	7.96	0.209	0.06	0.227	0.199
8794	6.85	6.83	6.85	6.72	0.382	0.287	0.383	0.41
8827	4.57	4.41	4.45	4.09	0.407	0.307	0.4	0.407
8871	4.5	3.87	4.5	3.67	0.554	0.521	0.556	0.629
8931	4.52	3.92	4.53	3.03	0.477	0.424	0.476	0.548
9146	-	-	-	-	0.409	0.317	0.401	0.443
9213	3.57	3.12	3.57	2.13	0.631	0.606	0.623	0.738
9321	3.42	3.15	3.42	2.18	0.613	0.611	0.653	0.723
9361	6.09	3.34	6.09	2.32	0.586	0.526	0.58	0.65
9380	3.95	3.83	3.97	3.77	0.464	0.375	0.468	0.489
9590	3.5	3.2	3.5	2.65	0.631	0.556	0.629	0.682
9626	7.26	6.91	7.25	6.9	0.269	0.179	0.266	0.263
9846	-	-	-	-	0.509	0.437	0.489	0.541
9906	3.43	3.4	3.43	2.53	0.582	0.525	0.566	0.652
10041	4	-	4	2.9	0.565	-	0.561	0.648
10045	3.6	3.54	3.6	2.42	0.593	0.547	0.587	0.68
10089	8.28	7.55	8.25	7.38	0.214	0.067	0.205	0.183
10092	6.31	3.94	7.03	2.87	0.511	0.429	0.498	0.566
10213	3.62	3.63	3.82	3.36	0.555	0.482	0.551	0.58
10214	4.45	3.76	4.36	3.13	0.472	0.425	0.475	0.549
10273	4.84	6.11	5.33	4.91	0.353	0.235	0.336	0.329
10351	7.4	-	7.4	7.16	0.124	-	0.11	0.111
10371	7.17	6.37	7.16	4.42	0.373	0.283	0.374	0.383
10424	4.38	4.35	4.38	4.03	0.412	0.358	0.436	0.509
10495	3.37	3.4	3.37	2.82	0.599	0.533	0.604	0.648
10549	4.61	3.91	4.61	2.88	0.593	0.539	0.565	0.662
10567	4.17	4.04	4.17	3.79	0.526	0.467	0.527	0.589
10575	3.26	3.22	3.26	2.2	0.655	0.568	0.65	0.719
10616	-	-	-	-	0.203	0.068	0.207	0.166
10617	3.89	3.92	3.95	3.21	0.461	0.376	0.462	0.496
10800	4.24	4.04	4.24	3.35	0.5	0.455	0.505	0.603
10803	3.43	3.1	3.43	2.23	0.614	0.571	0.613	0.689
10847	3.67	3.39	3.7	2.34	0.594	0.551	0.595	0.65
11052	3.27	3.32	3.3	2.64	0.587	0.443	0.579	0.624
11066	7.23	6.47	7.14	3.79	0.399	0.323	0.393	0.439
11093	3.11	3.1	3.11	2.17	0.591	0.542	0.571	0.649
11231	7.05	4.24	7.05	4.07	0.459	0.374	0.416	0.483
11488	3.93	3.58	3.93	3.02	0.478	0.422	0.479	0.539
20042	3.64	3.65	3.67	2.39	0.558	0.503	0.565	0.641
20245	7.02	3.96	7.02	3.69	0.444	0.375	0.45	0.484
20265	7.96	-	7.95	7.71	0.412	-	0.404	0.419
20524	4.88	4.29	4.77	4.1	0.478	0.381	0.478	0.483
20660	3.8	3.23	3.8	2.27	0.615	0.585	0.621	0.677
20695	4.34	4.23	4.35	3.57	0.514	0.43	0.503	0.554
20708	4.56	3.96	4.56	3.83	0.514	0.445	0.497	0.55
20847	4	3.76	4	2.86	0.543	0.479	0.529	0.622
20865	3.66	3.17	3.66	2.48	0.64	0.59	0.629	0.704
20924	-	-	-	-	0.286	0.135	0.271	0.274
20993	3.7	3.67	3.64	2.99	0.553	0.482	0.55	0.604
21012	3.94	3.73	3.94	2.39	0.506	0.489	0.524	0.639
21015	3.6	3.56	3.6	2.56	0.522	0.523	0.579	0.622
21128	3.86	3.62	3.93	2.54	0.509	0.507	0.576	0.634
21381	6.55	4.04	4.27	3.59	0.498	0.394	0.479	0.526
21416	9.47	-	9.46	9.26	0.253	-	0.249	0.203
21436	3.9	3.37	3.89	2.36	0.583	0.517	0.564	0.645
21444	3.27	3.1	3.27	2.14	0.614	0.602	0.652	0.706
21458	3.86	3.24	3.86	2.34	0.635	0.584	0.629	0.687
21481	3.96	3.24	3.91	2.41	0.643	0.584	0.638	0.716
21535	7.95	7.12	7.95	6.11	0.262	0.155	0.264	0.271
21564	4.37	3.42	4.13	3.04	0.59	0.505	0.587	0.617
21978	8.19	5.97	8	4.26	0.42	0.291	0.42	0.405
21985	-	-	-	-	0.506	0.405	0.5	0.55
22131	4.06	3.34	4.01	2.42	0.603	0.546	0.591	0.668
22182	3.96	-	3.96	3.16	0.585	-	0.578	0.658
22216	7.28	6.29	7.28	4.08	0.375	0.274	0.349	0.411
22260	4.12	3.75	4.12	2.54	0.57	0.55	0.588	0.669
22359	3.71	3.24	3.71	2.32	0.584	0.549	0.612	0.657
22414	3.6	3.05	3.59	2.23	0.652	0.587	0.642	0.696
22513	8.21	-	8.21	7.45	0.54	-	0.543	0.603
22829	3.96	3.35	3.93	2.2	0.566	0.497	0.557	0.624
30071	4.27	3.56	4.26	3.1	0.534	0.48	0.53	0.588
30165	3.38	3.31	3.41	2.11	0.645	0.593	0.626	0.685
30180	4.25	4.24	4.29	3.88	0.396	0.307	0.397	0.423
30358	7.37	4.24	7.36	3.78	0.374	0.271	0.371	0.392
Average	4.82971	4.17936	4.81817	3.57077	0.4937	0.42537	0.492	0.542382

## Sheet: Fig. 3
EMDB ID	CC_box				CC_mask				CC_peaks
	deposited	DeepEMhancer	phenix.auto_sharpen	EMReady	deposited	DeepEMhancer	phenix.auto_sharpen	EMReady	deposited	DeepEMhancer	phenix.auto_sharpen	EMReady
0008	0.7327	0.6607	0.7469	0.8705	0.7659	0.6461	0.7809	0.7571	0.6655	0.631	0.6817	0.7417
0043	0.7876	0.6419	0.6987	0.811	0.7875	0.6694	0.7527	0.7559	0.6999	0.6258	0.6268	0.7549
0071	0.7737	0.6575	0.6645	0.8785	0.7529	0.6371	0.6993	0.7844	0.6648	0.6233	0.5451	0.78
0088	0.8958	-	0.8072	0.889	0.8446	-	0.8092	0.8161	0.7991	-	0.728	0.7955
0199	0.6663	0.7061	0.5508	0.8804	0.8863	0.7516	0.8261	0.8525	0.6203	0.6929	0.5336	0.8326
0209	0.5494	0.5764	0.5365	0.7677	0.5641	0.4946	0.5735	0.5833	0.4277	0.5256	0.4137	0.6232
0257	0.6966	0.735	0.5785	0.9001	0.8269	0.7514	0.7694	0.844	0.5722	0.7128	0.4636	0.8366
0287	0.7425	0.6277	0.6419	0.8475	0.7158	0.5775	0.68	0.7194	0.6022	0.5382	0.5136	0.6479
0502	0.7312	0.5836	0.6886	0.8533	0.8201	0.679	0.8093	0.8223	0.5162	0.3606	0.4684	0.7177
0567	0.7928	-	0.839	0.8763	0.7856	-	0.8009	0.7914	0.8047	-	0.7699	0.7987
0636	0.6077	-	0.6355	0.8642	0.7918	-	0.8013	0.8247	0.5864	-	0.6115	0.8023
0724	0.5211	0.6711	0.5934	0.8795	0.7965	0.7153	0.8114	0.8556	0.471	0.6285	0.5517	0.7558
0775	0.5945	0.7484	0.5946	0.891	0.8015	0.745	0.801	0.8377	0.5326	0.7329	0.5362	0.8307
0836	0.7713	0.6481	0.7913	0.8098	0.694	0.5837	0.6962	0.6828	0.6357	0.5617	0.6554	0.6724
0843	0.7759	0.767	0.7278	0.9123	0.8478	0.7653	0.8295	0.8691	0.7884	0.7496	0.7245	0.8719
0927	0.7023	0.7526	0.6578	0.9081	0.8029	0.7344	0.7848	0.859	0.6562	0.7261	0.6206	0.8702
0968	0.8034	0.7099	0.8317	0.9029	0.8307	0.7245	0.8392	0.858	0.7186	0.665	0.7462	0.8422
2513	0.7131	0.7016	0.7778	0.8173	0.8273	0.7683	0.828	0.8434	0.6532	0.6699	0.7184	0.7517
3237	0.4838	0.5454	0.549	0.804	0.5483	0.5049	0.5925	0.653	0.1797	0.4786	0.2662	0.6074
3984	0.6058	0.6776	0.6632	0.8352	0.7653	0.6401	0.7671	0.7598	0.5435	0.6577	0.6167	0.7656
4128	0.8565	0.779	0.7685	0.8949	0.8755	0.7975	0.8373	0.8446	0.8082	0.7797	0.7124	0.8416
4170	0.4578	0.4101	0.3747	0.518	0.6881	0.5888	0.6285	0.7136	0.1112	0.0907	0.0399	0.0981
4339	0.7928	0.6815	0.6701	0.8824	0.8099	0.6853	0.7807	0.8237	0.7284	0.6594	0.6422	0.8145
4537	0.7896	0.6755	0.8167	0.863	0.7596	0.6357	0.7624	0.7672	0.6998	0.6263	0.7273	0.7869
4970	0.7486	0.6483	0.6897	0.8419	0.7898	0.6611	0.7707	0.811	0.6633	0.618	0.6307	0.7436
4975	0.8105	0.6832	0.7812	0.8228	0.7643	0.6358	0.7566	0.7213	0.6596	0.5843	0.6232	0.6183
5495	0.4413	0.5197	0.5017	0.6193	0.8499	0.7567	0.8815	0.836	0.4446	0.4877	0.4909	0.6108
6551	0.7372	0.7351	0.6634	0.8949	0.8142	0.7302	0.7859	0.8185	0.655	0.7135	0.5759	0.8243
6656	0.7847	0.7206	0.78	0.904	0.8572	0.713	0.857	0.8487	0.7697	0.7003	0.7666	0.8568
6856	0.6804	0.7029	0.5603	0.8763	0.8327	0.7406	0.7755	0.8338	0.5468	0.6765	0.4314	0.7836
6859	0.8491	0.6091	0.812	0.8399	0.7104	0.5307	0.6984	0.6967	0.664	0.4725	0.6286	0.6585
6862	0.8672	0.6447	0.7971	0.8931	0.7827	0.5835	0.7406	0.7648	0.709	0.5221	0.6384	0.7147
6877	0.646	0.7418	0.6327	0.8922	0.8426	0.7776	0.8354	0.851	0.5647	0.7305	0.5578	0.8383
7055	0.6609	0.5751	0.7508	0.8518	0.7169	0.5351	0.7574	0.7208	0.473	0.468	0.55	0.6672
7436	0.7954	-	0.8181	0.8813	0.8544	-	0.8162	0.8598	0.7896	-	0.791	0.8588
7808	0.7913	0.7084	0.8525	0.8902	0.7738	0.6801	0.7862	0.8083	0.7084	0.6668	0.7642	0.8203
8436	0.6481	0.5892	0.7778	0.8748	0.7208	0.5566	0.7908	0.7109	0.5344	0.515	0.6754	0.6164
8794	0.8657	0.6255	0.711	0.8552	0.7897	0.5809	0.6728	0.7334	0.6781	0.4961	0.5206	0.6254
8827	0.8029	0.591	0.6817	0.8413	0.6685	0.5331	0.577	0.705	0.5974	0.5124	0.4682	0.699
8871	0.7014	0.7163	0.6525	0.8691	0.826	0.7258	0.7932	0.7979	0.609	0.6772	0.5465	0.7696
8931	0.8153	0.7122	0.724	0.8639	0.7938	0.6954	0.7469	0.7793	0.7097	0.6741	0.6068	0.7497
9146	0.4047	0.4181	0.4169	0.5982	0.7753	0.6316	0.7849	0.7781	0.1489	0.2063	0.1649	0.2722
9213	0.7187	0.7847	0.747	0.912	0.8304	0.7842	0.8404	0.8695	0.6762	0.7753	0.7046	0.873
9321	0.7883	0.7387	0.5474	0.9047	0.874	0.7687	0.7489	0.876	0.7177	0.7396	0.5249	0.8719
9361	0.5362	0.7159	0.5159	0.8818	0.7857	0.7137	0.7676	0.8475	0.4807	0.6916	0.4605	0.8314
9380	0.8285	0.6743	0.7577	0.8894	0.8383	0.7236	0.8109	0.8512	0.7445	0.6784	0.682	0.8318
9590	0.6387	0.7307	0.6474	0.9022	0.7758	0.7185	0.774	0.8507	0.6189	0.7231	0.6364	0.8641
9626	0.7059	0.6026	0.5973	0.7873	0.6097	0.5242	0.5673	0.6192	0.5341	0.5259	0.4337	0.6056
9846	0.468	0.4114	0.5098	0.54	0.7733	0.6999	0.7476	0.7695	0.1	0.1021	0.108	0.2489
9906	0.6363	0.7317	0.6629	0.9008	0.8203	0.7262	0.8369	0.8453	0.5846	0.7046	0.6071	0.8459
10041	0.6999	-	0.6824	0.8218	0.8289	-	0.8172	0.8542	0.6354	-	0.6203	0.7111
10045	0.8059	0.7709	0.7605	0.8941	0.8656	0.7642	0.8496	0.8523	0.7791	0.7655	0.7431	0.8577
10089	0.8607	0.6374	0.7367	0.8864	0.7556	0.6234	0.6789	0.7835	0.6689	0.5846	0.5355	0.726
10092	0.5748	0.6739	0.446	0.8868	0.7471	0.6675	0.6724	0.8247	0.4646	0.6495	0.3494	0.8166
10213	0.8315	0.6871	0.8099	0.8858	0.798	0.6868	0.7995	0.824	0.6928	0.6344	0.6836	0.7917
10214	0.8225	0.7214	0.7005	0.8913	0.8075	0.7245	0.7555	0.8178	0.7482	0.7056	0.6167	0.8142
10273	0.8224	0.5917	0.6123	0.8258	0.7167	0.5097	0.6019	0.6598	0.6532	0.4725	0.482	0.5899
10351	0.8132	-	0.5869	0.8224	0.7545	-	0.6364	0.7751	0.6892	-	0.4907	0.7497
10371	0.6475	0.5982	0.6298	0.8637	0.7679	0.6027	0.755	0.7717	0.355	0.4876	0.3442	0.746
10424	0.7629	0.6184	0.739	0.8638	0.7532	0.5996	0.7708	0.7732	0.6648	0.5823	0.6522	0.7722
10495	0.7944	0.7217	0.8123	0.8718	0.7787	0.6811	0.7839	0.8099	0.7499	0.689	0.766	0.8283
10549	0.7577	0.778	0.7901	0.9076	0.8917	0.7717	0.8692	0.8607	0.6891	0.7547	0.7302	0.863
10567	0.8786	0.6994	0.7594	0.8907	0.8284	0.7155	0.7848	0.8436	0.761	0.6355	0.6519	0.7732
10575	0.7859	0.7809	0.7868	0.9329	0.9019	0.7939	0.9028	0.8928	0.8125	0.7873	0.8032	0.9
10616	0.5749	0.47	0.6291	0.7349	0.6152	0.4499	0.6299	0.639	0.3064	0.3004	0.3403	0.4631
10617	0.8341	0.6462	0.7807	0.8862	0.7932	0.6522	0.7751	0.8133	0.7067	0.6001	0.6652	0.7888
10800	0.7855	0.6819	0.6227	0.8739	0.8138	0.6753	0.7277	0.7968	0.6948	0.6636	0.5279	0.8012
10803	0.7336	0.7662	0.7242	0.8976	0.8244	0.7696	0.8153	0.8386	0.6969	0.7559	0.6869	0.8484
10847	0.7636	0.7242	0.5859	0.8914	0.8455	0.7478	0.7709	0.8502	0.6868	0.7161	0.5327	0.8344
11052	0.6626	0.6594	0.6993	0.8608	0.773	0.6388	0.8023	0.7968	0.6738	0.6478	0.7136	0.8111
11066	0.5862	0.6706	0.4314	0.839	0.6949	0.6282	0.5677	0.7212	0.4722	0.6164	0.2915	0.7162
11093	0.8174	0.7169	0.8687	0.8896	0.8477	0.7371	0.8521	0.8356	0.7335	0.6809	0.7805	0.8344
11231	0.5357	0.6735	0.6844	0.8805	0.7616	0.6296	0.755	0.7715	0.4495	0.6367	0.6044	0.7856
11488	0.7945	0.6996	0.6251	0.8707	0.7908	0.7034	0.7209	0.7988	0.7138	0.6874	0.5543	0.8021
20042	0.7942	0.6616	0.6353	0.9012	0.8185	0.6814	0.7508	0.8548	0.7435	0.657	0.6097	0.8499
20245	0.6449	0.6939	0.5671	0.8543	0.7588	0.6862	0.7378	0.7837	0.5296	0.662	0.4491	0.7499
20265	0.7177	-	0.4032	0.8658	0.7376	-	0.5634	0.7852	0.728	-	0.3515	0.7607
20524	0.8416	0.6813	0.7733	0.8864	0.8337	0.6775	0.8031	0.7944	0.7478	0.6399	0.6689	0.7635
20660	0.867	0.8012	0.8061	0.9206	0.8581	0.7936	0.8616	0.8626	0.8351	0.7922	0.7846	0.8686
20695	0.7924	0.7165	0.8245	0.8886	0.8165	0.7017	0.8003	0.8145	0.6975	0.6868	0.7239	0.8176
20708	0.7618	0.7289	0.8076	0.9044	0.7954	0.7086	0.8018	0.8282	0.6985	0.7006	0.741	0.8252
20847	0.6819	0.6702	0.5307	0.8866	0.7908	0.6747	0.6871	0.8283	0.5801	0.6497	0.4535	0.8194
20865	0.7698	0.7837	0.8171	0.908	0.8379	0.7776	0.8454	0.8625	0.7367	0.7775	0.7843	0.8695
20924	0.4681	0.596	0.43	0.8016	0.744	0.6348	0.7257	0.7289	0.3397	0.5366	0.2965	0.6355
20993	0.7843	0.7304	0.8038	0.8832	0.8154	0.7214	0.8234	0.8283	0.7435	0.7216	0.7651	0.8358
21012	0.9275	0.7236	0.8925	0.9052	0.8896	0.7445	0.8659	0.8472	0.8616	0.715	0.8142	0.8411
21015	0.5362	0.7271	0.5863	0.8541	0.7705	0.7482	0.8028	0.8311	0.5051	0.6825	0.5352	0.7489
21128	0.7045	0.6312	0.3978	0.85	0.8419	0.6701	0.6258	0.8159	0.5868	0.6139	0.3057	0.785
21381	0.6783	0.5923	0.4644	0.8495	0.7194	0.6049	0.6022	0.7697	0.483	0.5334	0.3299	0.7586
21416	0.692	-	0.6585	0.7045	0.5722	-	0.5527	0.5676	0.3807	-	0.3468	0.4716
21436	0.6269	0.7379	0.693	0.885	0.8081	0.7315	0.826	0.8301	0.573	0.7305	0.6453	0.834
21444	0.752	0.7887	0.7296	0.8852	0.8162	0.7764	0.8374	0.8608	0.7222	0.7782	0.7053	0.8474
21458	0.7326	0.7838	0.7239	0.8943	0.8707	0.7892	0.8658	0.857	0.6926	0.7736	0.6848	0.8369
21481	0.5934	0.7421	0.5764	0.8962	0.8556	0.7666	0.8416	0.8566	0.5378	0.7374	0.5261	0.8456
21535	0.8323	0.6748	0.8104	0.8672	0.6995	0.6035	0.7017	0.7093	0.6626	0.5905	0.6543	0.6825
21564	0.6972	0.7108	0.5394	0.8908	0.806	0.7284	0.7345	0.8231	0.622	0.6965	0.4486	0.8095
21978	0.5938	0.6613	0.586	0.8385	0.669	0.59	0.6812	0.6943	0.4859	0.6024	0.4773	0.6891
21985	0.3969	0.3495	0.4232	0.5341	0.7403	0.6048	0.7538	0.7318	0.1003	0.0657	0.1199	0.2732
22131	0.7166	0.7545	0.722	0.9122	0.8082	0.7521	0.8035	0.8606	0.6742	0.745	0.6812	0.8621
22182	0.7999	-	0.7925	0.9143	0.8405	-	0.8468	0.8501	0.7118	-	0.7167	0.856
22216	0.668	0.6463	0.6842	0.8633	0.7973	0.6559	0.8121	0.7906	0.4843	0.6077	0.505	0.7313
22260	0.7228	0.7577	0.6537	0.9112	0.8437	0.7499	0.7945	0.8539	0.7108	0.7399	0.6086	0.8588
22359	0.8479	0.663	0.6117	0.8714	0.8613	0.7324	0.7679	0.828	0.7358	0.6641	0.5097	0.813
22414	0.6711	0.7692	0.72	0.8937	0.8449	0.7666	0.8464	0.8439	0.6557	0.7629	0.7006	0.8419
22513	0.7172	-	0.615	0.6773	0.8642	-	0.8365	0.8439	0.5356	-	0.4498	0.4947
22829	0.7204	0.7626	0.7519	0.891	0.7877	0.732	0.7789	0.8282	0.6679	0.7338	0.6903	0.8379
30071	0.7336	0.7571	0.7948	0.8815	0.8	0.742	0.8148	0.8126	0.6804	0.7409	0.745	0.8134
30165	0.6174	0.7173	0.6715	0.9067	0.8605	0.7628	0.8706	0.8614	0.5388	0.6616	0.5901	0.8584
30180	0.8374	0.6413	0.7552	0.8615	0.7529	0.6054	0.7279	0.7544	0.7028	0.5777	0.6394	0.7487
30358	0.6794	0.669	0.6451	0.8599	0.7603	0.6538	0.755	0.7615	0.5376	0.6425	0.5055	0.7544
Average	0.716186	0.676002	0.674503	0.855037	0.788204	0.681633	0.763848	0.798026	0.614498	0.626716	0.574833	0.753225

## Sheet: Fig. 4c, d
EMD-22216					EMD-22131
deposited map		EMReady-processed map			deposited map		EMReady-processed map
1/Resolution (Å-1)	FSC	1/Resolution (Å-1)	FSC		1/Resolution (Å-1)	FSC	1/Resolution (Å-1)	FSC
0.01294	0.77109	0.01706	0.92369		0.02415	0.90094	0.02527	0.973
0.02092	0.77109	0.0226	0.92372		0.03037	0.90143	0.03109	0.9731
0.02498	0.7708	0.0262	0.9235		0.03463	0.90158	0.03526	0.97342
0.02787	0.77013	0.02895	0.92365		0.03811	0.90124	0.03866	0.97319
0.03045	0.77088	0.03137	0.92408		0.0409	0.90109	0.04145	0.97315
0.03238	0.77171	0.03321	0.92446		0.04353	0.90048	0.04403	0.97297
0.03442	0.7732	0.03528	0.92456		0.04566	0.90051	0.04614	0.97271
0.03603	0.77372	0.03673	0.92411		0.04774	0.90023	0.04822	0.97264
0.0375	0.77425	0.03822	0.92385		0.04977	0.89984	0.05022	0.97221
0.03898	0.77554	0.03971	0.92384		0.05141	0.89948	0.05188	0.97197
0.04028	0.777	0.04094	0.92417		0.05315	0.89957	0.05357	0.97164
0.04156	0.77764	0.04225	0.9235		0.05445	0.89971	0.05492	0.97138
0.04274	0.77875	0.04336	0.92295		0.05622	0.89928	0.0567	0.97089
0.04379	0.7804	0.0444	0.92301		0.05756	0.8989	0.058	0.97037
0.04475	0.78179	0.04543	0.92229		0.05876	0.89875	0.05918	0.97021
0.04599	0.78405	0.04658	0.92225		0.06002	0.89798	0.06048	0.96974
0.04685	0.78554	0.04742	0.92205		0.06132	0.89778	0.0618	0.96924
0.04772	0.78653	0.04831	0.92086		0.0625	0.89692	0.06292	0.96861
0.04871	0.78788	0.04936	0.92031		0.06363	0.89691	0.06409	0.96804
0.04955	0.79044	0.05007	0.92061		0.06475	0.89656	0.0652	0.96743
0.05029	0.79295	0.05089	0.91968		0.06572	0.89648	0.06617	0.96696
0.05116	0.79465	0.05175	0.9191		0.06679	0.89658	0.06724	0.96634
0.0519	0.79725	0.05247	0.91892		0.06778	0.89595	0.06824	0.96566
0.05276	0.79943	0.05335	0.9179		0.06865	0.89577	0.06909	0.96502
0.05346	0.80214	0.05397	0.91706		0.06966	0.89576	0.07014	0.96468
0.05416	0.80504	0.05475	0.91661		0.07065	0.89565	0.07112	0.9643
0.05484	0.80815	0.05541	0.91605		0.0716	0.89559	0.07204	0.96366
0.05554	0.81146	0.05611	0.91534		0.07236	0.89533	0.07281	0.96305
0.05621	0.81247	0.05674	0.91437		0.07304	0.89459	0.07351	0.96225
0.05684	0.81512	0.05741	0.91417		0.07399	0.89377	0.07444	0.96142
0.05747	0.81731	0.05802	0.91275		0.07485	0.89357	0.07538	0.96061
0.05808	0.82015	0.05862	0.91236		0.07572	0.89316	0.07617	0.96029
0.05866	0.82278	0.05925	0.91116		0.07639	0.89277	0.07688	0.9596
0.0594	0.82325	0.05997	0.90993		0.0771	0.89292	0.07753	0.95899
0.0599	0.82359	0.06046	0.90819		0.07792	0.89316	0.07839	0.9586
0.0605	0.8256	0.06105	0.90735		0.07863	0.89232	0.07913	0.95764
0.06106	0.82748	0.06162	0.90663		0.07946	0.89198	0.07993	0.95688
0.06162	0.82966	0.06214	0.90541		0.08012	0.89232	0.08061	0.95622
0.06204	0.82903	0.06259	0.90465		0.08078	0.89237	0.08126	0.95552
0.06261	0.83074	0.06319	0.90394		0.08138	0.8927	0.08189	0.95481
0.06317	0.83338	0.06372	0.90386		0.08203	0.89248	0.08252	0.9543
0.0637	0.83517	0.06424	0.90325		0.08278	0.89302	0.08327	0.95378
0.06415	0.83673	0.06469	0.90252		0.08343	0.89303	0.08391	0.95319
0.06469	0.839	0.0653	0.90193		0.08412	0.89247	0.08462	0.9526
0.06528	0.84154	0.06581	0.90112		0.08471	0.89137	0.0852	0.95158
0.06576	0.84433	0.06636	0.90075		0.08533	0.89042	0.08581	0.95105
0.06628	0.84765	0.0668	0.90072		0.08598	0.88951	0.08649	0.95031
0.06666	0.84996	0.0672	0.90021		0.08659	0.88884	0.08709	0.9499
0.06701	0.85213	0.06752	0.90005		0.08711	0.88852	0.08763	0.94951
0.06745	0.8535	0.06803	0.8999		0.08774	0.88786	0.08823	0.94917
0.06794	0.85166	0.0685	0.90002		0.0882	0.88762	0.08872	0.94884
0.06837	0.85381	0.06894	0.90064		0.08891	0.88779	0.08943	0.94898
0.06891	0.85254	0.06952	0.90132		0.08946	0.88733	0.08998	0.94872
0.06938	0.85334	0.06994	0.90137		0.08997	0.88698	0.09048	0.94852
0.0698	0.85445	0.07035	0.90234		0.09059	0.88663	0.0911	0.94853
0.07023	0.85634	0.07077	0.9029		0.09114	0.88617	0.09164	0.94844
0.07059	0.85828	0.07111	0.90329		0.09152	0.8859	0.09204	0.94826
0.07094	0.86056	0.07155	0.90383		0.09214	0.88487	0.09264	0.94837
0.07145	0.86193	0.07204	0.90367		0.09272	0.88392	0.09326	0.94768
0.0719	0.8637	0.07244	0.90406		0.0933	0.88242	0.09384	0.94734
0.07222	0.86529	0.07276	0.90469		0.09378	0.88162	0.09428	0.94731
0.07258	0.86583	0.07316	0.90486		0.09426	0.8812	0.09483	0.94672
0.07301	0.86678	0.0736	0.90525		0.09475	0.88018	0.09528	0.94629
0.07339	0.86708	0.07394	0.90539		0.09518	0.87954	0.09573	0.94595
0.07378	0.8654	0.07438	0.90622		0.09568	0.87876	0.0962	0.94577
0.07415	0.86631	0.0747	0.90642		0.09618	0.87868	0.09672	0.94563
0.07451	0.86657	0.07509	0.9068		0.09667	0.8784	0.09721	0.94523
0.07488	0.86674	0.07544	0.90726		0.09709	0.87757	0.09763	0.94501
0.07523	0.86542	0.07583	0.90671		0.09772	0.87776	0.09822	0.9445
0.07562	0.86355	0.07621	0.90682		0.09815	0.87722	0.09871	0.94396
0.07606	0.86354	0.07662	0.90721		0.09865	0.8765	0.09919	0.94387
0.07637	0.8637	0.07693	0.90757		0.09899	0.87534	0.09953	0.94375
0.07668	0.86278	0.07725	0.90715		0.09952	0.875	0.10009	0.94343
0.07709	0.86276	0.07773	0.90701		0.1	0.8745	0.10054	0.94361
0.07753	0.86056	0.07812	0.90718		0.10037	0.8733	0.10094	0.94312
0.07783	0.86141	0.07837	0.90708		0.10083	0.87217	0.10136	0.94261
0.07805	0.86124	0.07862	0.90662		0.10122	0.87073	0.10181	0.9423
0.07839	0.86132	0.07898	0.90687		0.10173	0.86978	0.10231	0.94188
0.07876	0.86161	0.07933	0.90667		0.1022	0.8683	0.10276	0.94145
0.07904	0.86144	0.07964	0.90616		0.10267	0.86745	0.10321	0.9411
0.07945	0.8609	0.08005	0.90601		0.10304	0.86636	0.10357	0.9401
0.07976	0.86053	0.08032	0.90677		0.10332	0.86504	0.10392	0.93959
0.08003	0.86049	0.08061	0.90581		0.10378	0.86345	0.10434	0.93879
0.0804	0.86066	0.08102	0.90557		0.10414	0.86151	0.10472	0.93785
0.08078	0.86069	0.08136	0.90519		0.10468	0.86075	0.10525	0.93742
0.08109	0.8599	0.08168	0.90415		0.10509	0.85906	0.10566	0.93648
0.08139	0.85893	0.08198	0.90399		0.10554	0.85746	0.10613	0.93558
0.08169	0.85935	0.08227	0.90387		0.10596	0.85629	0.10654	0.93522
0.08195	0.85922	0.08254	0.90373		0.10625	0.8542	0.10681	0.9344
0.08227	0.85959	0.08286	0.90353		0.10668	0.85293	0.10725	0.9337
0.08257	0.85896	0.08316	0.90305		0.10703	0.85114	0.10763	0.93292
0.08289	0.85816	0.08351	0.90266		0.1075	0.84939	0.10808	0.93187
0.08323	0.85807	0.08384	0.90218		0.10782	0.84817	0.10842	0.93145
0.08355	0.85765	0.08415	0.90163		0.10824	0.84592	0.10886	0.93052
0.08382	0.85717	0.08442	0.90089		0.10871	0.84438	0.10927	0.92972
0.08411	0.8564	0.08469	0.90051		0.10901	0.84245	0.10959	0.92886
0.08438	0.85707	0.08498	0.9002		0.1094	0.84056	0.10999	0.92797
0.0847	0.85605	0.08531	0.89978		0.10971	0.83846	0.1103	0.92684
0.08494	0.85615	0.08553	0.89972		0.11001	0.8371	0.11063	0.92593
0.08519	0.85479	0.08582	0.89921		0.11051	0.83484	0.11112	0.92486
0.08551	0.85433	0.08614	0.89887		0.1109	0.83325	0.11145	0.92413
0.08586	0.85438	0.08646	0.89927		0.11123	0.83141	0.11179	0.9235
0.08611	0.85495	0.08673	0.89972		0.11159	0.8289	0.11218	0.92264
0.0864	0.85526	0.08699	0.89966		0.11191	0.82599	0.11256	0.92127
0.08663	0.8553	0.08722	0.89994		0.11229	0.82415	0.11286	0.92
0.08686	0.85539	0.0875	0.89968		0.11252	0.82098	0.11314	0.9187
0.08719	0.85472	0.0878	0.89917		0.113	0.81949	0.11361	0.91814
0.08743	0.85359	0.08804	0.89903		0.1134	0.81746	0.11402	0.91696
0.08772	0.85342	0.08834	0.89894		0.11375	0.81559	0.11435	0.91606
0.08805	0.85417	0.08865	0.8992		0.11412	0.81414	0.11475	0.91527
0.08834	0.85351	0.08894	0.89896		0.11444	0.81279	0.11502	0.91398
0.08856	0.85281	0.0892	0.89843		0.11473	0.81045	0.11535	0.91263
0.08881	0.85337	0.08944	0.89837		0.11506	0.80853	0.11566	0.91193
0.08907	0.85234	0.08968	0.89839		0.11538	0.80605	0.11602	0.91087
0.08936	0.85222	0.08999	0.89783		0.11576	0.80459	0.11637	0.9096
0.08962	0.8521	0.09023	0.89831		0.1161	0.80203	0.11675	0.9082
0.08985	0.85161	0.09047	0.89835		0.11648	0.80037	0.11706	0.9073
0.0901	0.85088	0.09072	0.8983		0.11682	0.79802	0.11743	0.90652
0.09032	0.85025	0.09097	0.89848		0.11709	0.79663	0.11768	0.9056
0.09062	0.85074	0.09125	0.89878		0.11739	0.79459	0.11803	0.90458
0.09085	0.85007	0.09152	0.89783		0.1177	0.79232	0.11832	0.90335
0.09113	0.84873	0.09174	0.89743		0.11793	0.79066	0.11859	0.90266
0.09136	0.84826	0.09198	0.89718		0.11832	0.78932	0.11894	0.90192
0.09159	0.84778	0.09224	0.89674		0.11864	0.78787	0.11931	0.90134
0.0919	0.84728	0.09255	0.89698		0.119	0.78651	0.11965	0.90052
0.09218	0.8477	0.09279	0.8972		0.11935	0.78465	0.11998	0.89955
0.09239	0.84796	0.09302	0.89747		0.11964	0.78282	0.12025	0.89847
0.09261	0.84713	0.09323	0.89727		0.11992	0.78033	0.12056	0.89743
0.0928	0.84738	0.09341	0.89707		0.12027	0.77839	0.12091	0.89657
0.09299	0.84765	0.09364	0.89752		0.12061	0.77707	0.12127	0.89594
0.09325	0.84708	0.0939	0.897		0.12094	0.77469	0.12155	0.8949
0.09349	0.84703	0.09413	0.89723		0.12119	0.77341	0.12183	0.89396
0.09373	0.84638	0.09436	0.8966		0.12156	0.77179	0.12219	0.89313
0.09398	0.84574	0.09464	0.89645		0.12185	0.77055	0.12251	0.89202
0.09422	0.84527	0.09488	0.89699		0.12212	0.76918	0.12273	0.89144
0.09447	0.84558	0.09513	0.89753		0.12237	0.76638	0.12306	0.89028
0.09479	0.84499	0.09543	0.89739		0.12277	0.76603	0.12337	0.88955
0.09505	0.84445	0.0957	0.89795		0.12299	0.76487	0.12365	0.88929
0.09525	0.8443	0.0959	0.89747		0.12323	0.76338	0.12388	0.8881
0.09546	0.84327	0.0961	0.89715		0.12351	0.76152	0.12418	0.88747
0.0957	0.84223	0.09637	0.89651		0.12387	0.75891	0.12453	0.8867
0.09594	0.84115	0.09658	0.8964		0.12425	0.75767	0.12495	0.88605
0.09613	0.84053	0.09677	0.89677		0.12456	0.75595	0.12518	0.88513
0.0963	0.84053	0.09693	0.89648		0.12478	0.75399	0.12543	0.88413
0.0965	0.83908	0.09714	0.89614		0.12508	0.75282	0.12571	0.88377
0.09673	0.83772	0.09738	0.89562		0.12528	0.75105	0.12591	0.88341
0.09696	0.8365	0.09763	0.89534		0.12549	0.74985	0.12619	0.88268
0.09719	0.83614	0.09783	0.89457		0.12584	0.74897	0.1265	0.88211
0.09736	0.8347	0.09804	0.89427		0.12612	0.74683	0.12679	0.88161
0.09758	0.83413	0.09826	0.89486		0.12638	0.74683	0.12705	0.88091
0.0978	0.8346	0.09847	0.89513		0.12672	0.74661	0.12736	0.8803
0.09807	0.83411	0.09874	0.8958		0.12701	0.7448	0.12766	0.88037
0.09832	0.83323	0.09899	0.89538		0.12725	0.74403	0.12797	0.8795
0.09853	0.83182	0.09918	0.89513		0.12764	0.74307	0.12832	0.87908
0.0987	0.83105	0.09935	0.89466		0.1279	0.74255	0.12856	0.87893
0.09886	0.83069	0.09951	0.89403		0.12823	0.74221	0.12889	0.87899
0.09905	0.82919	0.09969	0.89301		0.12849	0.74094	0.12915	0.87838
0.09929	0.82837	0.1	0.89306		0.12871	0.73851	0.1294	0.87804
0.09958	0.82674	0.10022	0.89198		0.12898	0.73812	0.12965	0.87719
0.09978	0.82552	0.10048	0.89135		0.12926	0.73763	0.12991	0.87766
0.10004	0.82466	0.10071	0.89099		0.1295	0.73698	0.13017	0.87716
0.10026	0.823	0.10093	0.88997		0.12975	0.73599	0.13045	0.87632
0.10043	0.82292	0.10108	0.89017		0.13004	0.73504	0.13066	0.87602
0.10062	0.82224	0.10127	0.88934		0.13021	0.73417	0.13088	0.87597
0.1008	0.82097	0.10148	0.88863		0.13049	0.73296	0.13121	0.8754
0.10104	0.8198	0.10171	0.88807		0.13081	0.73255	0.13148	0.87511
0.10125	0.81778	0.10192	0.88719		0.13105	0.73064	0.13177	0.87392
0.10142	0.81628	0.10212	0.88662		0.13129	0.72876	0.13198	0.87303
0.10161	0.81521	0.1023	0.8858		0.13153	0.72795	0.13224	0.87215
0.10182	0.81382	0.10251	0.88551		0.13184	0.72642	0.13252	0.87177
0.10204	0.81282	0.10269	0.88486		0.1321	0.72517	0.13277	0.87195
0.10222	0.81084	0.10288	0.88341		0.13233	0.72568	0.13301	0.87103
0.10238	0.80852	0.10308	0.88289		0.13252	0.72594	0.13326	0.87091
0.10259	0.80744	0.10324	0.88181		0.13281	0.72481	0.13354	0.87082
0.10276	0.80545	0.10345	0.88092		0.13314	0.72293	0.13382	0.8693
0.10296	0.80429	0.10365	0.87923		0.13341	0.7222	0.13409	0.86951
0.10317	0.80171	0.10383	0.87811		0.13369	0.72213	0.13438	0.86901
0.10333	0.80041	0.10403	0.87765		0.13392	0.72177	0.13463	0.86827
0.10355	0.79908	0.10426	0.87626		0.13414	0.72083	0.1348	0.86781
0.10378	0.79793	0.10447	0.87518		0.13438	0.72017	0.1351	0.86716
0.10396	0.7958	0.10467	0.87381		0.13463	0.71843	0.13533	0.86585
0.10419	0.79526	0.10488	0.87333		0.13483	0.71637	0.1355	0.8653
0.10438	0.79376	0.10506	0.8716		0.13512	0.71595	0.13581	0.86494
0.10453	0.79122	0.10521	0.8701		0.1354	0.71546	0.13608	0.86443
0.10471	0.78871	0.10538	0.86895		0.13568	0.71386	0.13636	0.86368
0.10487	0.78666	0.10557	0.86801		0.13594	0.71174	0.13664	0.86248
0.1051	0.78454	0.10578	0.8675		0.13617	0.71075	0.13691	0.86186
0.10531	0.78391	0.10599	0.86657		0.13637	0.71122	0.13709	0.86193
0.1055	0.78306	0.10622	0.86543		0.13658	0.71033	0.13734	0.86084
0.10568	0.78087	0.10639	0.86403		0.13683	0.70935	0.13755	0.86061
0.10588	0.77923	0.10656	0.86248		0.13701	0.70757	0.13772	0.85991
0.10606	0.77691	0.10673	0.86103		0.13729	0.7069	0.13801	0.85903
0.10622	0.77484	0.1069	0.85913		0.13755	0.70552	0.13825	0.85894
0.1064	0.77242	0.10708	0.85769		0.13775	0.70379	0.13847	0.85782
0.1066	0.77019	0.1073	0.85676		0.13797	0.70288	0.13869	0.85685
0.1068	0.76893	0.10749	0.85567		0.13821	0.70165	0.13892	0.85614
0.10697	0.76777	0.10766	0.8553		0.13844	0.70101	0.13915	0.8564
0.10715	0.76706	0.10785	0.85426		0.13864	0.69937	0.13937	0.85548
0.10732	0.76581	0.10801	0.85298		0.1389	0.69953	0.13965	0.85455
0.10745	0.76471	0.10817	0.85186		0.13922	0.69806	0.13992	0.85423
0.10765	0.76395	0.1084	0.85145		0.13943	0.69794	0.14017	0.85411
0.10786	0.76291	0.10857	0.85089		0.13967	0.69564	0.14039	0.85325
0.10806	0.76115	0.10877	0.84931		0.13988	0.69383	0.1406	0.852
0.10824	0.76003	0.10896	0.84815		0.14011	0.69195	0.14085	0.85098
0.10841	0.75759	0.10913	0.84665		0.14035	0.69161	0.14108	0.8498
0.10857	0.7563	0.10928	0.84512		0.14057	0.68962	0.14127	0.84955
0.10875	0.75418	0.10942	0.84339		0.14075	0.68906	0.14146	0.84914
0.10889	0.75209	0.10961	0.84227		0.14095	0.68878	0.14166	0.84791
0.10907	0.75057	0.1098	0.84154		0.14118	0.68878	0.14194	0.84728
0.10925	0.74962	0.10996	0.8404		0.14145	0.68771	0.1422	0.84657
0.10943	0.74765	0.11013	0.8397		0.14168	0.68657	0.14244	0.84582
0.10959	0.7457	0.11029	0.83895		0.14194	0.6845	0.14266	0.84536
0.10976	0.74537	0.11047	0.83747		0.14221	0.68412	0.1429	0.84496
0.10994	0.7429	0.11064	0.83789		0.14243	0.68324	0.14317	0.84426
0.1101	0.74317	0.11079	0.83735		0.14269	0.68263	0.14343	0.84402
0.11025	0.74132	0.11097	0.83647		0.14289	0.68017	0.14363	0.84446
0.11043	0.74014	0.11114	0.83487		0.14304	0.68038	0.1438	0.84536
0.11061	0.73874	0.11132	0.83358		0.14324	0.67965	0.144	0.84481
0.11079	0.73742	0.11152	0.83298		0.14344	0.67819	0.14416	0.84394
0.11095	0.73589	0.1117	0.83178		0.14362	0.67795	0.14436	0.84361
0.11114	0.73424	0.11184	0.83101		0.14386	0.67682	0.14459	0.84346
0.11129	0.73336	0.11203	0.83036		0.14406	0.67653	0.14479	0.84346
0.11147	0.73231	0.11222	0.8294		0.14427	0.67568	0.14504	0.8428
0.11166	0.73148	0.11237	0.82898		0.14453	0.67372	0.14527	0.84237
0.11183	0.73043	0.11254	0.82868		0.14479	0.67247	0.14558	0.84178
0.11199	0.73035	0.11273	0.82815		0.145	0.67202	0.14575	0.84157
0.11218	0.72791	0.11293	0.82791		0.14517	0.66971	0.14592	0.8406
0.11239	0.72664	0.1131	0.82724		0.14536	0.66884	0.1461	0.84021
0.11255	0.72505	0.11326	0.82592		0.14556	0.66731	0.14629	0.84029
0.1127	0.72401	0.11342	0.82532		0.14571	0.66614	0.14649	0.83966
0.11285	0.72231	0.11358	0.82508		0.14592	0.66417	0.14671	0.83966
0.11299	0.72147	0.11371	0.82376		0.1462	0.6636	0.14699	0.83985
0.1131	0.71914	0.11384	0.82247		0.14644	0.66291	0.14721	0.84008
0.11323	0.71729	0.11395	0.82254		0.14669	0.66189	0.14742	0.83987
0.11338	0.71441	0.11411	0.82128		0.14689	0.65992	0.14766	0.84016
0.11356	0.71367	0.11429	0.81943		0.14712	0.65832	0.14787	0.84056
0.11375	0.7115	0.11447	0.81856		0.14733	0.65872	0.1481	0.84035
0.11388	0.70818	0.11464	0.81732		0.14758	0.6567	0.14832	0.84056
0.11405	0.70816	0.1148	0.8165		0.14775	0.65651	0.1485	0.84026
0.1142	0.70651	0.11495	0.8166		0.14791	0.65481	0.14866	0.84057
0.11439	0.70525	0.11509	0.81597		0.14815	0.65528	0.14888	0.8407
0.11454	0.70486	0.11527	0.81583		0.14831	0.65554	0.14904	0.84116
0.11469	0.70356	0.11544	0.81533		0.14844	0.65507	0.14921	0.84109
0.11486	0.70231	0.11561	0.8138		0.14863	0.65456	0.14944	0.842
0.11503	0.6992	0.11579	0.81295		0.14891	0.65495	0.14964	0.84256
0.11524	0.69783	0.11599	0.81204		0.14913	0.65409	0.14985	0.84227
0.11543	0.69648	0.11617	0.81116		0.14932	0.65502	0.15009	0.84253
0.11556	0.69559	0.11631	0.81035		0.14954	0.65449	0.15029	0.84296
0.11571	0.69267	0.11646	0.80963		0.14973	0.65402	0.1505	0.84282
0.11584	0.69256	0.11657	0.80977		0.14988	0.65752	0.1507	0.84278
0.11597	0.69198	0.1167	0.80872		0.15014	0.65529	0.15094	0.84299
0.1161	0.68974	0.11685	0.80762		0.15036	0.65395	0.15113	0.84321
0.11623	0.68817	0.11697	0.80575		0.15054	0.65456	0.15133	0.84293
0.11638	0.68575	0.11712	0.80389		0.15072	0.65445	0.15153	0.84411
0.11655	0.68339	0.11732	0.80217		0.15097	0.65401	0.15174	0.84419
0.11674	0.68116	0.11748	0.80219		0.15118	0.65306	0.15193	0.84373
0.11685	0.67916	0.11761	0.80071		0.15133	0.6518	0.15212	0.84329
0.117	0.67812	0.11776	0.80023		0.15151	0.65032	0.1523	0.8436
0.11716	0.67574	0.1179	0.79912		0.15169	0.65077	0.15244	0.84319
0.11731	0.67562	0.11805	0.79923		0.15181	0.64926	0.15259	0.84335
0.11745	0.67401	0.11821	0.79872		0.15195	0.6491	0.15276	0.84271
0.11763	0.6717	0.11839	0.79739		0.1522	0.64773	0.153	0.84323
0.1178	0.66962	0.11857	0.79637		0.15244	0.64677	0.15327	0.843
0.11797	0.66632	0.11872	0.79495		0.15271	0.64492	0.15351	0.84268
0.11814	0.66413	0.11887	0.79491		0.15294	0.64389	0.15372	0.84222
0.11825	0.66264	0.119	0.79448		0.15313	0.64323	0.15387	0.8424
0.11839	0.66133	0.11915	0.79322		0.15328	0.64289	0.15404	0.84211
0.11854	0.65986	0.11928	0.79371		0.15341	0.64394	0.15423	0.84283
0.11868	0.6588	0.11943	0.79309		0.15363	0.64418	0.15441	0.84229
0.11886	0.65633	0.11964	0.79186		0.1538	0.64343	0.15456	0.84241
0.11903	0.65579	0.11977	0.79082		0.15398	0.64339	0.15476	0.84219
0.11914	0.65306	0.11992	0.78926		0.15418	0.64659	0.15498	0.8423
0.11929	0.65114	0.12007	0.78803		0.15438	0.64475	0.15518	0.84229
0.11945	0.65023	0.12019	0.78613		0.15458	0.6448	0.15541	0.84182
0.11957	0.64822	0.12032	0.7854		0.15479	0.64366	0.15557	0.84107
0.1197	0.64766	0.12045	0.78359		0.15499	0.64412	0.15575	0.84078
0.11981	0.64591	0.12058	0.78333		0.15515	0.645	0.15594	0.84068
0.11995	0.64351	0.12073	0.78173		0.15533	0.64331	0.15614	0.8401
0.12011	0.64175	0.12086	0.77928		0.15553	0.64279	0.15635	0.83972
0.12026	0.63894	0.12104	0.77838		0.15576	0.64252	0.15653	0.83916
0.12043	0.63755	0.1212	0.77692		0.15589	0.64223	0.15668	0.83897
0.12056	0.63631	0.12134	0.77544		0.15605	0.64268	0.15685	0.83882
0.12069	0.63493	0.12149	0.77457		0.15622	0.64161	0.15701	0.83848
0.12086	0.63241	0.12167	0.7726		0.1564	0.63991	0.1572	0.83771
0.12103	0.63029	0.1218	0.77227		0.15656	0.63936	0.15736	0.83758
0.12117	0.63099	0.12192	0.77231		0.15672	0.63967	0.15757	0.83751
0.12129	0.62861	0.12204	0.77041		0.15694	0.63978	0.15774	0.83769
0.1214	0.62612	0.12217	0.76725		0.15712	0.63931	0.15792	0.83737
0.12153	0.62387	0.12231	0.76558		0.15732	0.63806	0.15811	0.83741
0.12168	0.62196	0.12247	0.76484		0.15755	0.63634	0.15833	0.83746
0.12181	0.62122	0.1226	0.76444		0.15772	0.63713	0.15851	0.83729
0.12195	0.61997	0.12273	0.76328		0.15787	0.63739	0.1587	0.83674
0.12211	0.62053	0.12287	0.76253		0.15808	0.63654	0.15893	0.83664
0.12224	0.62089	0.12301	0.76186		0.15828	0.63694	0.15908	0.83606
0.12239	0.62073	0.12316	0.76134		0.15846	0.63541	0.15928	0.83554
0.12252	0.62028	0.1233	0.76086		0.15865	0.6359	0.1595	0.8357
0.12269	0.61826	0.12344	0.75951		0.15886	0.63624	0.15968	0.83554
0.1228	0.61624	0.12361	0.75826		0.15903	0.63533	0.15985	0.83396
0.12299	0.61336	0.12375	0.75764		0.15914	0.63544	0.15995	0.83403
0.12313	0.60996	0.12388	0.7561		0.15928	0.63375	0.16011	0.83376
0.12324	0.60813	0.12401	0.75459		0.15949	0.63333	0.1603	0.83327
0.12334	0.60651	0.12414	0.75309		0.15966	0.63111	0.16048	0.83224
0.12346	0.60415	0.12426	0.75171		0.15978	0.63108	0.16062	0.83178
0.1236	0.60337	0.1244	0.75112		0.15999	0.63018	0.1608	0.83106
0.12376	0.60026	0.12453	0.74984		0.16018	0.62953	0.161	0.83039
0.12389	0.59934	0.12467	0.74927		0.16037	0.62888	0.16118	0.83018
0.12402	0.59702	0.1248	0.74818		0.16056	0.62777	0.16137	0.82946
0.12415	0.59657	0.12493	0.74773		0.16073	0.62745	0.16156	0.8295
0.1243	0.59678	0.12509	0.74791		0.16091	0.62587	0.16174	0.82892
0.12442	0.59719	0.12521	0.74579		0.16106	0.6242	0.16188	0.8285
0.12453	0.59502	0.12532	0.74665		0.16121	0.62343	0.16204	0.82909
0.1247	0.59306	0.12549	0.7449		0.16143	0.62406	0.16221	0.82856
0.12485	0.59257	0.12564	0.74323		0.16157	0.6237	0.16239	0.82857
0.12498	0.58998	0.12579	0.74331		0.16174	0.62337	0.16257	0.82839
0.12514	0.58995	0.12593	0.74179		0.16193	0.62167	0.16273	0.82821
0.12526	0.58874	0.12605	0.74089		0.16212	0.61947	0.16291	0.82794
0.12539	0.58783	0.12617	0.73942		0.16227	0.61931	0.16309	0.82787
0.1255	0.58484	0.12629	0.7385		0.16241	0.61823	0.16326	0.8264
0.12562	0.58304	0.12644	0.73723		0.16256	0.61657	0.16342	0.82646
0.12576	0.58252	0.12659	0.73698		0.16275	0.61627	0.16362	0.82655
0.12594	0.58264	0.12675	0.73601		0.16294	0.61426	0.16378	0.82596
0.12606	0.58165	0.12686	0.73576		0.16312	0.61375	0.16393	0.82544
0.12619	0.57851	0.12699	0.73402		0.16329	0.61135	0.16409	0.82534
0.12632	0.57714	0.12711	0.73378		0.16343	0.60988	0.16424	0.82487
0.12642	0.57546	0.12724	0.73299		0.16359	0.60865	0.16443	0.82472
0.12657	0.57301	0.12737	0.73188		0.1638	0.6086	0.16463	0.82512
0.12671	0.57206	0.1275	0.73136		0.16399	0.60698	0.1648	0.82522
0.12682	0.57059	0.12761	0.73115		0.16414	0.60799	0.16497	0.82617
0.12694	0.5699	0.12772	0.72973		0.16429	0.60662	0.16515	0.82611
0.12707	0.57112	0.12785	0.72946		0.16448	0.60586	0.16532	0.82556
0.12718	0.56735	0.12797	0.72814		0.16466	0.60487	0.16552	0.82602
0.1273	0.56567	0.12811	0.72666		0.16478	0.60407	0.16567	0.82558
0.12743	0.56425	0.12825	0.7272		0.16495	0.60358	0.16583	0.82632
0.12759	0.563	0.12838	0.72772		0.16512	0.60281	0.16598	0.82609
0.12769	0.56239	0.12849	0.72598		0.16527	0.60307	0.16609	0.82594
0.1278	0.56116	0.12859	0.72554		0.16541	0.60284	0.16623	0.82611
0.12791	0.55825	0.12873	0.72573		0.16558	0.60208	0.16643	0.82566
0.12804	0.55717	0.12886	0.72575		0.16575	0.60147	0.16662	0.8257
0.12815	0.55673	0.12896	0.72552		0.16594	0.60217	0.16682	0.82663
0.12828	0.55475	0.12911	0.72385		0.16614	0.6015	0.16701	0.82682
0.12842	0.55189	0.12925	0.72343		0.16632	0.6027	0.16717	0.82702
0.12853	0.55144	0.12937	0.72371		0.16651	0.60163	0.16733	0.82765
0.1287	0.54971	0.12949	0.72321		0.16665	0.60099	0.16749	0.82789
0.12883	0.54713	0.12962	0.72197		0.16679	0.60137	0.16765	0.82789
0.12894	0.54519	0.12973	0.72205		0.16693	0.60079	0.16778	0.82714
0.12907	0.54404	0.12989	0.72253		0.16709	0.59982	0.16791	0.82676
0.12919	0.54436	0.13002	0.72204		0.16722	0.60013	0.16806	0.82736
0.12931	0.54322	0.13012	0.72175		0.16736	0.59942	0.1682	0.82721
0.12943	0.54207	0.13025	0.72171		0.16753	0.60031	0.16838	0.82691
0.12956	0.54194	0.13039	0.72131		0.16767	0.60064	0.16852	0.8279
0.12971	0.54028	0.13053	0.71998		0.16785	0.59814	0.16867	0.82793
0.12986	0.53746	0.13068	0.71895		0.16799	0.59682	0.16889	0.82795
0.12999	0.53737	0.1308	0.71831		0.16819	0.59651	0.16907	0.82856
0.1301	0.53623	0.13092	0.71892		0.16835	0.5957	0.16922	0.82856
0.13024	0.53423	0.13104	0.71866		0.16849	0.59504	0.16935	0.8278
0.13038	0.53536	0.13119	0.71908		0.16864	0.59556	0.16951	0.82776
0.13051	0.53534	0.13133	0.71826		0.16882	0.594	0.16968	0.82808
0.13064	0.53392	0.13145	0.71912		0.16898	0.59347	0.16983	0.82791
0.13074	0.53256	0.13155	0.71836		0.1691	0.59332	0.16996	0.82813
0.13086	0.53236	0.13167	0.71792		0.16924	0.59347	0.17011	0.82897
0.13096	0.53137	0.13177	0.71803		0.16941	0.59292	0.17026	0.82842
0.13108	0.53196	0.13188	0.71786		0.16959	0.59135	0.17043	0.82863
0.13116	0.53175	0.13201	0.71808		0.16978	0.59206	0.17064	0.82771
0.13127	0.53097	0.13212	0.71878		0.16993	0.59187	0.17083	0.82818
0.1314	0.53046	0.13223	0.71767		0.17012	0.59362	0.17095	0.82828
0.13152	0.52912	0.13236	0.71561		0.17024	0.59406	0.1711	0.82821
0.13165	0.52946	0.13247	0.71581		0.17035	0.59484	0.17122	0.82799
0.13176	0.52708	0.1326	0.71454		0.17047	0.59548	0.17135	0.82809
0.13189	0.52599	0.1327	0.71228		0.17063	0.59635	0.17152	0.82755
0.13199	0.52468	0.13283	0.71129		0.17079	0.59758	0.17165	0.82838
0.13213	0.52497	0.13297	0.71101		0.17095	0.59895	0.17187	0.82877
0.13224	0.52309	0.13309	0.70992		0.17115	0.59914	0.17203	0.82886
0.13236	0.5219	0.13321	0.70933		0.17133	0.59652	0.17219	0.82882
0.13251	0.52174	0.1333	0.70911		0.1715	0.59633	0.17237	0.82875
0.1326	0.51989	0.13344	0.70836		0.17165	0.5946	0.17252	0.82836
0.13269	0.52001	0.13354	0.70768		0.17179	0.59473	0.17266	0.82808
0.13284	0.51887	0.13368	0.70791		0.17195	0.5938	0.17281	0.82844
0.13297	0.51889	0.13379	0.70659		0.1721	0.59304	0.17301	0.82737
0.13308	0.51937	0.13389	0.70575		0.17227	0.5933	0.17318	0.82752
0.13315	0.51975	0.13398	0.70688		0.17242	0.59382	0.17329	0.82769
0.13325	0.52088	0.13409	0.70672		0.17256	0.59353	0.17341	0.82758
0.13339	0.51959	0.13423	0.70732		0.1727	0.59318	0.17356	0.82694
0.13349	0.51966	0.13435	0.70732		0.17287	0.59147	0.17372	0.827
0.13361	0.51896	0.13445	0.70638		0.17302	0.59204	0.17391	0.82783
0.13374	0.51895	0.13458	0.70601		0.17318	0.59199	0.17409	0.8281
0.13386	0.51898	0.13469	0.70585		0.17332	0.59199	0.17424	0.82785
0.13396	0.51671	0.13478	0.7039		0.17349	0.59364	0.17438	0.82859
0.13407	0.51794	0.13493	0.70318		0.17365	0.59363	0.17452	0.82865
0.13421	0.5188	0.13505	0.70461		0.17377	0.59554	0.17465	0.82965
0.13432	0.51992	0.13517	0.70557		0.1739	0.59467	0.17477	0.8289
0.13447	0.51863	0.13529	0.7058		0.17403	0.59576	0.1749	0.82875
0.13458	0.51721	0.13546	0.70378		0.17418	0.59677	0.17503	0.82854
0.13472	0.516	0.13558	0.70284		0.17428	0.59662	0.17517	0.82899
0.13486	0.51305	0.13569	0.70147		0.17437	0.59608	0.1753	0.82896
0.13496	0.51148	0.13581	0.70053		0.17449	0.59576	0.17539	0.82897
0.13507	0.50946	0.13591	0.70021		0.17463	0.59849	0.17555	0.82892
0.13519	0.50795	0.13601	0.69915		0.17481	0.59799	0.1757	0.82921
0.13528	0.5071	0.13612	0.69985		0.17499	0.59832	0.17587	0.82902
0.13539	0.50743	0.13623	0.69831		0.17515	0.59902	0.17604	0.82933
0.1355	0.50553	0.13633	0.6969		0.17534	0.59755	0.1762	0.82926
0.13563	0.50647	0.13646	0.69732		0.17548	0.59781	0.17636	0.82973
0.13572	0.50494	0.13657	0.69636		0.17563	0.59662	0.17649	0.82958
0.13581	0.50427	0.13669	0.6957		0.17575	0.59679	0.17665	0.82936
0.13593	0.50413	0.13679	0.69517		0.17588	0.59681	0.1768	0.82929
0.13604	0.5032	0.13689	0.69417		0.17601	0.59576	0.17694	0.82985
0.13616	0.50456	0.13699	0.69291		0.17618	0.5962	0.1771	0.82995
0.13627	0.50407	0.13711	0.69402		0.17637	0.5967	0.17725	0.83013
0.13639	0.50452	0.13723	0.69353		0.17651	0.59876	0.17739	0.8306
0.1365	0.50373	0.13736	0.69419		0.17665	0.59945	0.17752	0.83055
0.13661	0.5019	0.13747	0.69222		0.17675	0.60002	0.17766	0.83121
0.13675	0.50171	0.1376	0.69233		0.1769	0.60033	0.17783	0.832
0.13685	0.50266	0.13771	0.6906		0.17708	0.60112	0.17798	0.83133
0.13696	0.50296	0.13781	0.69074		0.17727	0.59937	0.17813	0.83208
0.13706	0.50281	0.13788	0.69079		0.17739	0.59977	0.1783	0.83192
0.13716	0.50296	0.13802	0.69001		0.17754	0.59814	0.17848	0.83262
0.13727	0.50101	0.13813	0.68899		0.1777	0.59798	0.17859	0.83302
0.13737	0.49913	0.13824	0.68781		0.17784	0.59892	0.17872	0.83401
0.13749	0.49792	0.13836	0.6888		0.17796	0.60008	0.17889	0.83413
0.13761	0.49895	0.13847	0.68926		0.17813	0.59926	0.17903	0.83464
0.13771	0.49779	0.13859	0.68899		0.17829	0.6006	0.17917	0.83435
0.13783	0.49712	0.13872	0.68802		0.17842	0.6005	0.17931	0.83475
0.13794	0.49661	0.13883	0.68901		0.17853	0.60111	0.17945	0.83537
0.13807	0.49488	0.13891	0.68763		0.17867	0.60034	0.17957	0.83568
0.13818	0.49614	0.13901	0.688		0.17881	0.6016	0.17973	0.83582
0.13827	0.49477	0.13912	0.68806		0.17894	0.60197	0.17987	0.83661
0.13836	0.49341	0.13921	0.68819		0.17906	0.60354	0.18001	0.83726
0.13845	0.49442	0.13931	0.68806		0.1792	0.60381	0.18013	0.83685
0.13855	0.49415	0.13944	0.68802		0.17936	0.60389	0.18025	0.83741
0.13867	0.49431	0.13955	0.68675		0.17948	0.60321	0.18035	0.83808
0.13879	0.49226	0.13966	0.68626		0.17958	0.60301	0.18049	0.83875
0.1389	0.48943	0.13978	0.68621		0.1797	0.60447	0.18062	0.84003
0.13903	0.48974	0.13989	0.68605		0.17983	0.60487	0.18078	0.84074
0.13916	0.48949	0.14001	0.68564		0.18	0.60613	0.18091	0.84157
0.13926	0.4886	0.14013	0.68565		0.18018	0.6074	0.18105	0.84089
0.13933	0.48869	0.14022	0.68496		0.18033	0.60859	0.18125	0.84184
0.13943	0.4872	0.1403	0.68564		0.18049	0.60819	0.1814	0.84236
0.13951	0.48665	0.14037	0.68632		0.18062	0.60836	0.18153	0.84276
0.1396	0.48639	0.14046	0.68632		0.18072	0.61042	0.18167	0.84283
0.13971	0.48521	0.14058	0.68542		0.18086	0.61272	0.1818	0.84307
0.13982	0.48563	0.14071	0.6869		0.18101	0.61274	0.18192	0.84314
0.13997	0.48311	0.14083	0.68728		0.18116	0.61469	0.18206	0.84353
0.14006	0.4837	0.14093	0.68636		0.1813	0.61457	0.18221	0.84395
0.14014	0.48199	0.141	0.6845		0.18142	0.61574	0.18238	0.84425
0.14024	0.48104	0.1411	0.68488		0.18155	0.61621	0.1825	0.84439
0.14035	0.48132	0.14122	0.68418		0.18168	0.6149	0.18261	0.84468
0.14046	0.47963	0.14134	0.68376		0.18183	0.61564	0.18273	0.84502
0.1406	0.48023	0.14146	0.68234		0.18196	0.61685	0.18287	0.84576
0.14072	0.47878	0.14159	0.68215		0.18211	0.61848	0.18301	0.84563
0.14083	0.47803	0.14171	0.68296		0.18225	0.61968	0.18316	0.84618
0.14095	0.47737	0.14184	0.68213		0.18236	0.62084	0.18327	0.84704
0.14108	0.47672	0.14196	0.6815		0.18246	0.62258	0.1834	0.84705
0.14116	0.47572	0.14205	0.68194		0.18258	0.62211	0.18351	0.84725
0.14126	0.47598	0.14214	0.68236		0.18274	0.62411	0.18364	0.84776
0.14138	0.47467	0.14223	0.68337		0.18287	0.62347	0.18379	0.84754
0.14145	0.47443	0.14233	0.68233		0.18299	0.62543	0.18391	0.84801
0.14153	0.47459	0.14243	0.68316		0.18308	0.62562	0.18402	0.84847
0.14165	0.4723	0.14252	0.68256		0.18319	0.62491	0.18414	0.84899
0.14177	0.47091	0.14263	0.68332		0.18334	0.62612	0.18429	0.8497
0.14186	0.46912	0.14274	0.68104		0.1835	0.62693	0.18446	0.8505
0.14196	0.46728	0.14284	0.6809		0.18366	0.62947	0.18462	0.85034
0.14206	0.46586	0.14293	0.68067		0.18384	0.62845	0.18477	0.85001
0.14218	0.46303	0.14306	0.67973		0.18398	0.63047	0.18491	0.85061
0.14229	0.46119	0.14317	0.6784		0.18414	0.6315	0.18509	0.85081
0.1424	0.45917	0.14328	0.67719		0.18427	0.63211	0.18523	0.85192
0.1425	0.45896	0.14336	0.67588		0.1844	0.63319	0.18534	0.85191
0.1426	0.45743	0.14349	0.67568		0.18453	0.63428	0.18545	0.85259
0.14268	0.45733	0.14357	0.676		0.18465	0.6362	0.18557	0.85287
0.14277	0.45416	0.14365	0.67386		0.18478	0.63703	0.1857	0.85322
0.14285	0.45262	0.14374	0.67409		0.18492	0.63889	0.18584	0.85351
0.14295	0.45487	0.14386	0.67422		0.18505	0.6383	0.18598	0.85381
0.14303	0.45606	0.14395	0.67421		0.18517	0.63786	0.18613	0.85353
0.14315	0.45417	0.14405	0.67291		0.18532	0.63821	0.18626	0.85406
0.14328	0.45301	0.1442	0.67281		0.18545	0.63786	0.1864	0.85437
0.14341	0.4522	0.14432	0.67288		0.18558	0.6362	0.18651	0.85354
0.14352	0.45171	0.1444	0.67263		0.1857	0.63638	0.18662	0.85292
0.14362	0.45366	0.14452	0.67217		0.18582	0.63655	0.18677	0.8529
0.14371	0.45287	0.14462	0.67124		0.18596	0.63742	0.18691	0.85313
0.14381	0.45133	0.1447	0.67019		0.18611	0.63805	0.18704	0.85328
0.14391	0.45156	0.1448	0.6712		0.18627	0.6378	0.18717	0.85366
0.14402	0.45049	0.14491	0.67101		0.18639	0.63732	0.18734	0.85398
0.1441	0.44745	0.145	0.66993		0.18654	0.6377	0.18747	0.85392
0.1442	0.44541	0.14508	0.66921		0.18668	0.63773	0.1876	0.85457
0.1443	0.44576	0.14519	0.66887		0.18677	0.63776	0.18772	0.85522
0.14437	0.44337	0.14527	0.66899		0.18686	0.63903	0.18785	0.85543
0.14445	0.44088	0.14536	0.66902		0.18697	0.64041	0.18797	0.85531
0.14456	0.43928	0.14545	0.66918		0.18712	0.64115	0.18807	0.8555
0.14466	0.43751	0.14555	0.66772		0.18724	0.64263	0.18818	0.85612
0.14475	0.43559	0.14566	0.66737		0.18739	0.64242	0.18831	0.85602
0.14485	0.43293	0.14574	0.66661		0.18749	0.6439	0.18844	0.85635
0.14496	0.42985	0.14584	0.66549		0.18758	0.64245	0.18854	0.85624
0.14505	0.42736	0.14594	0.66354		0.1877	0.64511	0.18864	0.85654
0.14513	0.42802	0.14603	0.6607		0.18781	0.64519	0.18874	0.85709
0.14523	0.42693	0.14613	0.6599		0.18791	0.64328	0.18887	0.85691
0.14535	0.42423	0.14622	0.66061		0.18802	0.64359	0.18899	0.85707
0.14546	0.42288	0.14636	0.66174		0.18815	0.64546	0.18911	0.85694
0.14557	0.4198	0.14647	0.6611		0.18833	0.64534	0.18925	0.85695
0.14567	0.41893	0.14658	0.65888		0.18846	0.64365	0.18941	0.85725
0.14579	0.41716	0.14668	0.65881		0.18855	0.64262	0.18956	0.85702
0.14589	0.41669	0.14679	0.65655		0.18872	0.6412	0.18968	0.85687
0.14597	0.41516	0.14688	0.65621		0.18888	0.6407	0.18982	0.85686
0.14606	0.41503	0.14697	0.65586		0.18902	0.64258	0.18996	0.85692
0.14617	0.41135	0.14706	0.65491		0.18914	0.64207	0.19011	0.85658
0.14627	0.41084	0.14717	0.65477		0.18925	0.64261	0.19023	0.85654
0.14636	0.40879	0.14727	0.65384		0.18936	0.64306	0.19033	0.85679
0.14644	0.40835	0.14737	0.6535		0.18948	0.64279	0.19045	0.85679
0.14653	0.40746	0.14746	0.65312		0.18957	0.64391	0.19058	0.85699
0.14662	0.40341	0.14753	0.65293		0.1897	0.64499	0.19071	0.85736
0.14671	0.40307	0.14763	0.65088		0.18983	0.64492	0.19082	0.85761
0.14683	0.40126	0.14775	0.64927		0.18997	0.64353	0.19095	0.85762
0.14692	0.40099	0.14784	0.64836		0.19011	0.6433	0.19106	0.85748
0.14702	0.40068	0.14792	0.6493		0.19027	0.64394	0.19119	0.85742
0.14713	0.39666	0.14805	0.64963		0.1904	0.64338	0.19134	0.85756
0.14721	0.395	0.14815	0.64874		0.1905	0.64283	0.19144	0.85815
0.14732	0.39461	0.14827	0.64893		0.19064	0.64377	0.19157	0.8581
0.14743	0.39414	0.14836	0.64883		0.19074	0.64377	0.19174	0.85908
0.14756	0.39226	0.14844	0.64809		0.19087	0.64572	0.19185	0.85889
0.14765	0.39054	0.14854	0.64978		0.19102	0.64671	0.19199	0.85914
0.14776	0.39002	0.14863	0.65013		0.19117	0.64725	0.19213	0.8588
0.14783	0.38932	0.14872	0.64949		0.19127	0.64645	0.19223	0.85866
0.14792	0.38858	0.14883	0.64824		0.19138	0.64808	0.19237	0.85869
0.148	0.389	0.14891	0.64995		0.19152	0.64736	0.19248	0.85956
0.14809	0.38746	0.14899	0.64989		0.19166	0.64864	0.19261	0.85977
0.14817	0.38542	0.14908	0.64935		0.1918	0.64852	0.19277	0.86
0.14825	0.38333	0.14917	0.64963		0.19192	0.64994	0.19289	0.86039
0.14833	0.38163	0.14925	0.64901		0.19206	0.65044	0.193	0.86083
0.14843	0.38109	0.14932	0.64811		0.19216	0.65164	0.19313	0.86176
0.1485	0.38144	0.14943	0.64706		0.19227	0.65143	0.19325	0.86189
0.14861	0.38062	0.14953	0.64749		0.19239	0.65103	0.19337	0.86266
0.14871	0.37983	0.14964	0.64672		0.1925	0.65108	0.19347	0.86287
0.14881	0.37888	0.14973	0.64781		0.1926	0.65116	0.19357	0.86262
0.14888	0.37746	0.14982	0.64884		0.19272	0.65152	0.19369	0.86292
0.14899	0.37905	0.14992	0.64836		0.19283	0.65158	0.19381	0.86306
0.14913	0.3782	0.15004	0.64796		0.19296	0.65233	0.19394	0.86263
0.14923	0.37766	0.15015	0.6482		0.19307	0.65315	0.19404	0.86265
0.14932	0.37835	0.15026	0.64681		0.19319	0.65478	0.19415	0.86319
0.14943	0.37669	0.15034	0.6466		0.19328	0.65652	0.19426	0.8632
0.1495	0.37563	0.15041	0.64541		0.19341	0.65687	0.19437	0.86352
0.14957	0.37427	0.1505	0.64354		0.19353	0.65845	0.19451	0.86372
0.14966	0.37317	0.15058	0.64319		0.19363	0.65866	0.19463	0.86399
0.14976	0.37087	0.15068	0.64247		0.19375	0.65885	0.19472	0.86463
0.14985	0.37185	0.15077	0.64141		0.19386	0.65936	0.19483	0.86466
0.14994	0.37018	0.15085	0.63998		0.19397	0.65721	0.19496	0.86476
0.15004	0.37007	0.15096	0.64015		0.19408	0.65836	0.19506	0.86499
0.15012	0.36908	0.15108	0.64141		0.19422	0.65921	0.19517	0.86516
0.15021	0.36861	0.15116	0.64061		0.19431	0.66159	0.1953	0.86531
0.1503	0.36851	0.15125	0.64112		0.19442	0.66341	0.19545	0.86571
0.1504	0.36848	0.15134	0.63992		0.19456	0.66545	0.1956	0.86625
0.15048	0.36855	0.15142	0.64103		0.1947	0.6665	0.19572	0.8671
0.15056	0.36781	0.15152	0.64146		0.19486	0.66656	0.19587	0.86816
0.15066	0.36813	0.1516	0.64184		0.19499	0.66708	0.19599	0.86828
0.15079	0.36763	0.15167	0.64165		0.19516	0.66607	0.19611	0.86818
0.15088	0.36581	0.15178	0.64125		0.19525	0.66541	0.19624	0.86809
0.15097	0.36615	0.1519	0.63993		0.19538	0.66593	0.19634	0.86839
0.15104	0.36544	0.15199	0.63988		0.19548	0.66456	0.19649	0.86854
0.15114	0.36399	0.15208	0.6386		0.19559	0.6665	0.19659	0.86882
0.15123	0.36091	0.15218	0.63784		0.19571	0.66514	0.1967	0.86939
0.15132	0.35994	0.15227	0.63734		0.19583	0.6658	0.19679	0.86967
0.15143	0.35894	0.15237	0.63653		0.19592	0.66712	0.19689	0.87026
0.15152	0.35839	0.15246	0.63435		0.19601	0.66797	0.19703	0.87062
0.1516	0.36033	0.15254	0.63527		0.19614	0.66964	0.19714	0.87112
0.15167	0.36265	0.15262	0.63598		0.19627	0.66919	0.19724	0.87139
0.15175	0.36485	0.15268	0.63524		0.1964	0.67007	0.19736	0.87205
0.15184	0.36591	0.15277	0.63514		0.19652	0.66976	0.19747	0.87272
0.15194	0.36385	0.15285	0.63466		0.19661	0.67064	0.19758	0.87293
0.15202	0.36603	0.15296	0.63312		0.19669	0.67009	0.1977	0.87248
0.1521	0.36477	0.15304	0.63301		0.19681	0.67009	0.19781	0.87226
0.15219	0.36357	0.15313	0.63277		0.19693	0.66873	0.19796	0.87252
0.15228	0.36123	0.15324	0.63366		0.19706	0.66831	0.19809	0.87248
0.1524	0.3622	0.15332	0.6352		0.19717	0.66834	0.1982	0.87243
0.1525	0.36389	0.15341	0.63432		0.1973	0.66572	0.19831	0.87189
0.1526	0.36071	0.15351	0.6345		0.19743	0.66465	0.19844	0.87227
0.15265	0.35763	0.1536	0.63374		0.19755	0.66421	0.19855	0.87278
0.15273	0.35586	0.15368	0.63399		0.19767	0.66325	0.19867	0.87228
0.15282	0.35525	0.15375	0.6333		0.19779	0.66318	0.1988	0.87264
0.1529	0.35793	0.15385	0.63272		0.1979	0.66524	0.19889	0.87292
0.153	0.35881	0.15394	0.63136		0.19799	0.66544	0.19899	0.87403
0.1531	0.3591	0.15404	0.63199		0.19811	0.66595	0.19912	0.8744
0.15321	0.35839	0.15414	0.63184		0.19822	0.66602	0.19923	0.87492
0.15329	0.35955	0.15423	0.63188		0.19834	0.66691	0.19934	0.87515
0.15336	0.35578	0.1543	0.63132		0.19846	0.66728	0.19945	0.87556
0.15345	0.35531	0.15439	0.63068		0.19857	0.66881	0.19954	0.87557
0.15356	0.35688	0.15449	0.63043		0.19867	0.66768	0.19966	0.87602
0.15364	0.3562	0.15458	0.63018		0.19875	0.66781	0.19975	0.87579
0.15372	0.35564	0.15467	0.62839		0.19884	0.66654	0.19985	0.87629
0.15381	0.35565	0.15476	0.62754		0.19896	0.66675	0.19999	0.87665
0.1539	0.35419	0.15484	0.62512		0.19909	0.66636	0.20011	0.87658
0.15398	0.35377	0.15492	0.6237		0.19926	0.66871	0.20025	0.87683
0.15407	0.35275	0.15502	0.62322		0.19942	0.66739	0.2004	0.87701
0.15415	0.35414	0.1551	0.6222		0.19953	0.66662	0.20054	0.87744
0.15425	0.35275	0.1552	0.621		0.19963	0.66565	0.20067	0.87721
0.15436	0.35312	0.15531	0.61938		0.19978	0.6666	0.20079	0.877
0.15445	0.35099	0.15541	0.61955		0.1999	0.66575	0.20088	0.87715
0.15453	0.34851	0.15549	0.61901		0.20001	0.66712	0.20098	0.87674
0.15462	0.34692	0.15558	0.61816		0.20011	0.66775	0.2011	0.87739
0.15471	0.34711	0.15569	0.6167		0.20021	0.6683	0.20121	0.87722
0.15479	0.34467	0.15576	0.61486		0.20027	0.66694	0.2013	0.87747
0.15487	0.34476	0.15583	0.61511		0.2004	0.66728	0.2014	0.87746
0.15495	0.34198	0.15592	0.61472		0.20051	0.66822	0.20151	0.87701
0.15504	0.3418	0.15599	0.61356		0.20062	0.67067	0.20164	0.87704
0.15513	0.34014	0.15607	0.61498		0.20073	0.6721	0.20174	0.87744
0.15521	0.33748	0.15616	0.61498		0.20085	0.67264	0.20184	0.87747
0.15531	0.33406	0.15627	0.61495		0.20094	0.67155	0.20195	0.87766
0.15539	0.33448	0.15636	0.61431		0.20103	0.67206	0.20207	0.87833
0.15546	0.33333	0.15643	0.61325		0.20113	0.67284	0.2022	0.87824
0.15554	0.33155	0.15651	0.61264		0.20125	0.67276	0.2023	0.87829
0.15565	0.32971	0.15659	0.61117		0.20137	0.67335	0.20239	0.87832
0.15572	0.32727	0.15668	0.61082		0.20147	0.67358	0.20248	0.87813
0.1558	0.32855	0.15675	0.61084		0.20159	0.67272	0.2026	0.87817
0.15587	0.32722	0.15685	0.60897		0.20168	0.67349	0.2027	0.87896
0.15597	0.32549	0.15692	0.60943		0.20178	0.67398	0.20279	0.87924
0.15605	0.32393	0.157	0.60909		0.2019	0.67549	0.20291	0.88031
0.15614	0.32369	0.15708	0.60893		0.20201	0.67642	0.20302	0.88102
0.15621	0.32505	0.15718	0.60833		0.2021	0.67739	0.20313	0.88147
0.15631	0.32323	0.15726	0.60896		0.20219	0.6781	0.20323	0.88192
0.1564	0.31962	0.15734	0.60765		0.2023	0.67886	0.20335	0.88226
0.15646	0.31701	0.15743	0.60604		0.20243	0.67868	0.20343	0.88197
0.15657	0.31596	0.15752	0.60597		0.20254	0.67772	0.20355	0.88253
0.15665	0.31755	0.15761	0.60412		0.20265	0.67789	0.20371	0.88291
0.15673	0.31701	0.15771	0.60446		0.20278	0.67824	0.20385	0.8828
0.15679	0.31648	0.15779	0.60349		0.20288	0.67904	0.20394	0.88264
0.15688	0.31511	0.1579	0.6033		0.203	0.67794	0.20404	0.88281
0.15699	0.31235	0.15797	0.60275		0.20313	0.67789	0.20416	0.88238
0.15709	0.30944	0.15804	0.60097		0.20323	0.6769	0.20426	0.88236
0.15716	0.30835	0.15813	0.59993		0.20336	0.67733	0.20437	0.88297
0.15724	0.30915	0.15822	0.59941		0.20346	0.67604	0.20451	0.88286
0.15735	0.30732	0.15829	0.5991		0.20359	0.67658	0.20462	0.88322
0.15742	0.30756	0.15839	0.59913		0.20367	0.67589	0.20474	0.88292
0.1575	0.30674	0.15848	0.59919		0.2038	0.67744	0.20485	0.88276
0.15757	0.30454	0.15856	0.59881		0.20394	0.67864	0.20495	0.88277
0.15767	0.30148	0.15863	0.59775		0.20406	0.67884	0.20507	0.88264
0.15776	0.301	0.1587	0.59447		0.20417	0.67951	0.20521	0.88274
0.15782	0.30122	0.15878	0.5916		0.20428	0.68045	0.20533	0.88278
0.1579	0.29643	0.15887	0.59056		0.20439	0.68067	0.20542	0.882
0.15798	0.29534	0.15896	0.58976		0.20449	0.68119	0.2055	0.88246
0.15807	0.29295	0.15904	0.58935		0.20459	0.68164	0.2056	0.88226
0.15816	0.28818	0.15913	0.58837		0.20469	0.68048	0.20571	0.88209
0.15827	0.28681	0.15922	0.58668		0.20476	0.67834	0.2058	0.88235
0.15834	0.28526	0.15931	0.58556		0.20484	0.68022	0.20589	0.88241
0.15843	0.2842	0.1594	0.5864		0.20497	0.68006	0.20599	0.88199
0.15849	0.28318	0.15947	0.58512		0.20507	0.67996	0.2061	0.88195
0.15858	0.28297	0.15955	0.58484		0.20514	0.6784	0.20621	0.882
0.15867	0.27945	0.15965	0.58399		0.20525	0.67896	0.20629	0.88217
0.15874	0.28009	0.15972	0.58397		0.20539	0.68043	0.20638	0.88221
0.15882	0.27913	0.1598	0.58407		0.20549	0.68059	0.20651	0.88232
0.15889	0.27929	0.15987	0.58237		0.20562	0.68001	0.20663	0.88208
0.15898	0.2795	0.15994	0.58256		0.20577	0.68041	0.20675	0.88246
0.15905	0.27929	0.16001	0.58179		0.20587	0.68061	0.20688	0.88267
0.15912	0.27862	0.1601	0.58283		0.20596	0.67988	0.20699	0.88291
0.1592	0.27683	0.16017	0.58108		0.20603	0.67915	0.20709	0.88213
0.15928	0.27612	0.16025	0.58074		0.20615	0.67818	0.2072	0.88099
0.15936	0.27537	0.16032	0.57994		0.20625	0.67765	0.20729	0.88077
0.15944	0.27479	0.16042	0.58096		0.20634	0.67762	0.20736	0.88087
0.15954	0.2737	0.16052	0.58037		0.20644	0.67684	0.20747	0.88079
0.15963	0.27025	0.1606	0.58001		0.20653	0.67704	0.20757	0.88107
0.15971	0.27006	0.16069	0.57942		0.20661	0.6781	0.20767	0.88127
0.15979	0.26895	0.16078	0.57779		0.2067	0.67758	0.20778	0.88137
0.15985	0.26793	0.16085	0.57722		0.20681	0.67821	0.20789	0.88092
0.15993	0.26837	0.16091	0.57669		0.20694	0.67806	0.20799	0.88058
0.16002	0.26737	0.161	0.57629		0.2071	0.67898	0.20812	0.8804
0.16012	0.26763	0.1611	0.5765		0.20722	0.67945	0.20826	0.88025
0.16019	0.26794	0.16118	0.57619		0.20733	0.6783	0.20837	0.87938
0.16027	0.26701	0.16126	0.57617		0.2074	0.67859	0.20845	0.87942
0.16036	0.26472	0.16133	0.57558		0.20751	0.68051	0.20856	0.87966
0.16045	0.26486	0.16142	0.57444		0.20764	0.68008	0.20863	0.87949
0.16054	0.2633	0.16152	0.57439		0.20771	0.67942	0.20874	0.87918
0.16063	0.26012	0.16164	0.57584		0.2078	0.68059	0.20886	0.8794
0.16071	0.26011	0.16172	0.57553		0.20792	0.68081	0.20897	0.87986
0.16078	0.26051	0.16179	0.57464		0.20801	0.6807	0.20907	0.88
0.16087	0.26214	0.16187	0.57419		0.20809	0.67981	0.20917	0.88007
0.16099	0.26443	0.16197	0.57315		0.2082	0.67981	0.20931	0.88019
0.16107	0.26364	0.16205	0.57442		0.2083	0.6804	0.20939	0.88054
0.16118	0.2624	0.16215	0.57399		0.20843	0.68006	0.20949	0.88047
0.16125	0.26347	0.16226	0.57307		0.20852	0.67909	0.20959	0.88056
0.16133	0.26462	0.16233	0.57382		0.20866	0.67882	0.20969	0.88076
0.16141	0.26576	0.1624	0.574		0.20877	0.68052	0.20979	0.88034
0.16148	0.26283	0.16247	0.57463		0.20886	0.68039	0.2099	0.88021
0.16155	0.26292	0.16253	0.5754		0.20896	0.67973	0.20999	0.87996
0.16162	0.26018	0.1626	0.57543		0.20906	0.67977	0.21012	0.8802
0.16169	0.26119	0.16267	0.57464		0.20915	0.67929	0.21023	0.88031
0.16177	0.26269	0.16276	0.57372		0.20924	0.67874	0.21033	0.88033
0.16185	0.26307	0.16283	0.5733		0.20935	0.67774	0.21042	0.88027
0.16191	0.26264	0.16292	0.57441		0.20946	0.6775	0.21051	0.88084
0.16198	0.26207	0.16297	0.57368		0.20958	0.6779	0.21063	0.88065
0.16206	0.26086	0.16303	0.57266		0.2097	0.67849	0.21074	0.88103
0.16211	0.25867	0.1631	0.5726		0.20981	0.67931	0.21088	0.88077
0.16219	0.25865	0.16319	0.57323		0.20992	0.68001	0.21098	0.88085
0.16228	0.25955	0.16327	0.57403		0.21001	0.68072	0.21108	0.88135
0.16235	0.25877	0.16335	0.57413		0.21012	0.67949	0.21119	0.88155
0.16243	0.25906	0.16341	0.57403		0.21022	0.67974	0.21128	0.88152
0.16249	0.25665	0.16348	0.57408		0.2103	0.68064	0.21139	0.88147
0.16256	0.25547	0.16358	0.57607		0.21043	0.68137	0.21148	0.88227
0.16263	0.2539	0.16365	0.57674		0.21052	0.68189	0.21159	0.88216
0.1627	0.25329	0.16371	0.57695		0.21059	0.68189	0.21168	0.88214
0.16278	0.25336	0.16377	0.57717		0.21067	0.68045	0.21175	0.88233
0.16285	0.25199	0.16384	0.57817		0.21076	0.68066	0.21184	0.88212
0.16292	0.24928	0.16392	0.57803		0.21088	0.68028	0.21192	0.88204
0.163	0.2513	0.164	0.57875		0.21097	0.68111	0.21204	0.88188
0.16309	0.25008	0.1641	0.57852		0.21105	0.68073	0.21214	0.88181
0.1632	0.25118	0.16419	0.57953		0.2112	0.67998	0.21224	0.88206
0.16329	0.25116	0.16427	0.58021		0.21132	0.67786	0.21235	0.88204
0.16335	0.25112	0.16436	0.57995		0.21141	0.67773	0.21248	0.88176
0.16341	0.25128	0.16443	0.57834		0.21149	0.6773	0.21258	0.88218
0.1635	0.25039	0.16451	0.57713		0.2116	0.67821	0.21267	0.88183
0.16359	0.251	0.16459	0.57616		0.21173	0.67848	0.21276	0.88182
0.16367	0.25093	0.16466	0.57794		0.21182	0.67869	0.21284	0.88214
0.16375	0.25241	0.16474	0.57916		0.21189	0.67807	0.21295	0.88218
0.16385	0.25357	0.16486	0.58117		0.21198	0.67728	0.21306	0.88242
0.16392	0.25392	0.16495	0.58268		0.21207	0.67831	0.21316	0.88273
0.16398	0.25279	0.16502	0.58214		0.21214	0.6779	0.21324	0.88342
0.16407	0.25158	0.16507	0.58434		0.21226	0.67599	0.21333	0.883
0.16414	0.25383	0.16515	0.58548		0.21233	0.67572	0.21343	0.88303
0.16422	0.25517	0.16523	0.58495		0.21243	0.67388	0.21352	0.88268
0.16431	0.25266	0.1653	0.58528		0.21253	0.67314	0.21361	0.88233
0.16438	0.25122	0.16539	0.5865		0.21265	0.67287	0.21373	0.88251
0.16445	0.25297	0.16549	0.5876		0.21278	0.67277	0.21384	0.88196
0.16454	0.25561	0.16555	0.58893		0.21287	0.67217	0.21395	0.88196
0.16463	0.25585	0.16562	0.59125		0.21296	0.67309	0.21406	0.88219
0.1647	0.25604	0.16571	0.59094		0.21308	0.67481	0.21415	0.88275
0.16478	0.25297	0.16579	0.59033		0.21319	0.67358	0.21423	0.8823
0.16486	0.25141	0.16587	0.58918		0.21329	0.67297	0.21431	0.88209
0.16493	0.2492	0.16594	0.59039		0.21339	0.67258	0.21443	0.8822
0.16501	0.24662	0.16601	0.5914		0.21347	0.67222	0.21454	0.88236
0.16509	0.24724	0.1661	0.59177		0.21356	0.67194	0.21466	0.88246
0.16518	0.24942	0.16618	0.59403		0.21369	0.67347	0.21475	0.88259
0.16526	0.24882	0.16625	0.59351		0.2138	0.67327	0.21485	0.88241
0.16533	0.24848	0.16632	0.59319		0.21389	0.67357	0.21496	0.88287
0.1654	0.24985	0.1664	0.5924		0.21399	0.67301	0.21509	0.88291
0.16547	0.24905	0.16647	0.59244		0.21409	0.67396	0.21517	0.88255
0.16554	0.24899	0.16656	0.59181		0.21417	0.67262	0.21524	0.88298
0.16562	0.2508	0.16662	0.59066		0.21428	0.67124	0.21533	0.88361
0.16569	0.25066	0.16671	0.58997		0.21436	0.67114	0.21544	0.88392
0.16577	0.24798	0.16677	0.59125		0.21449	0.67016	0.21555	0.88362
0.16585	0.24689	0.16684	0.59258		0.21458	0.67101	0.21566	0.88301
0.16593	0.24836	0.16692	0.59286		0.21468	0.67176	0.21575	0.88353
0.166	0.24792	0.16699	0.59233		0.2148	0.67332	0.21586	0.88335
0.16607	0.24699	0.16708	0.59201		0.21489	0.67354	0.21597	0.88324
0.16615	0.24916	0.16716	0.5917		0.21499	0.67436	0.21608	0.8835
0.16621	0.24917	0.16723	0.59111		0.21511	0.67516	0.21619	0.88287
0.16627	0.24951	0.1673	0.59113		0.21518	0.6741	0.21631	0.88255
0.16635	0.25076	0.16738	0.59144		0.21528	0.67481	0.21639	0.88279
0.16643	0.2501	0.16745	0.59318		0.21535	0.6757	0.21647	0.88312
0.16653	0.25086	0.16754	0.59334		0.21544	0.67676	0.21656	0.88312
0.16659	0.24945	0.16761	0.59296		0.21555	0.67761	0.21666	0.88244
0.16666	0.25188	0.16768	0.59327		0.21564	0.67731	0.21674	0.88227
0.16675	0.25063	0.16776	0.59154		0.21573	0.67718	0.21684	0.88213
0.16681	0.25304	0.16783	0.59446		0.21584	0.67664	0.21692	0.88225
0.16688	0.25319	0.16793	0.59433		0.21593	0.67641	0.21702	0.88177
0.16695	0.25057	0.168	0.59536		0.21603	0.67601	0.21712	0.88166
0.16702	0.25049	0.16807	0.59477		0.2161	0.67511	0.2172	0.88135
0.16712	0.24818	0.16815	0.59541		0.21621	0.67516	0.2173	0.88116
0.16719	0.24853	0.16822	0.59449		0.21632	0.67433	0.2174	0.88157
0.16725	0.24748	0.16829	0.5933		0.2164	0.67479	0.21748	0.88169
0.16732	0.24675	0.16836	0.59183		0.21648	0.67631	0.21756	0.88115
0.16739	0.24699	0.16843	0.59272		0.21657	0.6774	0.21767	0.88144
0.16747	0.24972	0.16851	0.59432		0.21665	0.67855	0.21776	0.88115
0.16754	0.24925	0.16858	0.59388		0.21672	0.67976	0.21784	0.88103
0.1676	0.25007	0.16864	0.59535		0.21681	0.67989	0.21793	0.88114
0.16769	0.25317	0.16871	0.59574		0.21691	0.68022	0.21804	0.88137
0.16777	0.2543	0.16878	0.59678		0.21705	0.68138	0.21815	0.88191
0.16784	0.25584	0.16886	0.5975		0.21717	0.68055	0.21825	0.88181
0.16792	0.25654	0.16894	0.59943		0.21728	0.68032	0.21836	0.88205
0.168	0.25515	0.16902	0.60016		0.21738	0.67991	0.21848	0.8827
0.16807	0.25514	0.16909	0.60023		0.21746	0.68083	0.21857	0.88268
0.16814	0.25568	0.16918	0.602		0.21754	0.67879	0.21866	0.88225
0.1682	0.25463	0.16925	0.60269		0.21763	0.67902	0.21874	0.88285
0.16828	0.25785	0.16931	0.60258		0.21773	0.67805	0.21881	0.88296
0.16834	0.25846	0.16939	0.6024		0.21781	0.67657	0.21891	0.88304
0.16842	0.25797	0.16946	0.60296		0.21791	0.67689	0.219	0.88313
0.1685	0.25827	0.16952	0.60402		0.21802	0.67748	0.21908	0.8832
0.16855	0.25893	0.16958	0.60381		0.2181	0.67925	0.21921	0.88355
0.16864	0.258	0.16965	0.60438		0.21818	0.67858	0.21932	0.88399
0.16873	0.25743	0.16974	0.60333		0.21829	0.6777	0.2194	0.88438
0.16877	0.26049	0.16981	0.60274		0.21839	0.67758	0.21949	0.88453
0.16884	0.26063	0.16987	0.60382		0.21848	0.67781	0.2196	0.88487
0.16892	0.26334	0.16995	0.60383		0.21859	0.67719	0.21967	0.88484
0.16899	0.26487	0.17003	0.60334		0.21869	0.675	0.21978	0.88498
0.16907	0.26764	0.17009	0.60524		0.21881	0.6751	0.21989	0.88548
0.16914	0.26708	0.17016	0.60741		0.2189	0.67433	0.21997	0.88576
0.1692	0.26827	0.17026	0.60626		0.21897	0.6729	0.22006	0.88588
0.16928	0.26741	0.17034	0.60767		0.21907	0.67314	0.22017	0.88598
0.16937	0.26496	0.17041	0.60842		0.21916	0.67246	0.22025	0.88595
0.16946	0.26731	0.17049	0.60856		0.21924	0.67304	0.22034	0.88588
0.16955	0.26803	0.17057	0.60858		0.21935	0.67357	0.22044	0.88569
0.16963	0.26708	0.17065	0.60893		0.21946	0.67296	0.22053	0.88593
0.16969	0.26893	0.17073	0.60966		0.21955	0.67141	0.2206	0.88628
0.16975	0.26931	0.17079	0.61048		0.21961	0.67266	0.22069	0.88662
0.16983	0.26895	0.17087	0.60983		0.2197	0.67159	0.2208	0.88633
0.1699	0.26774	0.17094	0.61107		0.2198	0.67011	0.22088	0.88566
0.16997	0.26898	0.17103	0.61059		0.21987	0.66975	0.22098	0.88534
0.17004	0.26977	0.17109	0.61003		0.21996	0.6698	0.22107	0.88547
0.17011	0.27034	0.17115	0.61099		0.22003	0.67007	0.22118	0.88483
0.17016	0.27163	0.17121	0.61048		0.22013	0.6694	0.22126	0.88401
0.17023	0.27212	0.17126	0.61133		0.22024	0.66948	0.22134	0.88433
0.17029	0.27536	0.17133	0.61037		0.22035	0.66881	0.22144	0.88401
0.17035	0.27365	0.17139	0.61073		0.22045	0.66952	0.22154	0.88382
0.17043	0.27579	0.17146	0.61057		0.22052	0.66799	0.22164	0.8837
0.17049	0.27852	0.17153	0.61038		0.2206	0.66701	0.22172	0.88372
0.17057	0.27781	0.1716	0.6107		0.22068	0.66609	0.22182	0.88351
0.17063	0.27777	0.17166	0.61239		0.22078	0.6664	0.22191	0.88324
0.17069	0.27809	0.17174	0.6148		0.22087	0.66679	0.22199	0.88276
0.17077	0.27586	0.17182	0.61397		0.22096	0.6672	0.2221	0.88301
0.17085	0.27572	0.17189	0.61352		0.22105	0.66606	0.22222	0.88337
0.17093	0.27645	0.17196	0.61631		0.22116	0.66501	0.22231	0.88327
0.171	0.2798	0.17204	0.61701		0.22128	0.66413	0.22238	0.88326
0.17108	0.28	0.17213	0.61752		0.22136	0.66342	0.22249	0.88316
0.17116	0.2797	0.17221	0.61756		0.22149	0.66215	0.22259	0.88325
0.17125	0.27936	0.17229	0.61868		0.22158	0.66132	0.22268	0.88339
0.1713	0.27937	0.17234	0.61818		0.22167	0.66092	0.22275	0.88327
0.17139	0.28081	0.17241	0.61772		0.22176	0.65935	0.22284	0.88341
0.17147	0.28219	0.1725	0.61901		0.22185	0.65842	0.22296	0.88272
0.17155	0.28178	0.17257	0.61836		0.22192	0.65917	0.22305	0.88277
0.17161	0.28127	0.17265	0.61762		0.22198	0.65932	0.22313	0.88297
0.17167	0.27912	0.17273	0.61899		0.22209	0.65938	0.22323	0.88266
0.17176	0.28049	0.17282	0.61872		0.22221	0.65973	0.22333	0.88275
0.17183	0.28099	0.17291	0.61748		0.22232	0.65987	0.22343	0.88229
0.17191	0.28121	0.17298	0.61588		0.2224	0.65949	0.22353	0.88234
0.17199	0.27765	0.17304	0.61501		0.22253	0.65854	0.22364	0.88224
0.17205	0.27713	0.17311	0.61569		0.22263	0.65808	0.22374	0.88224
0.1721	0.278	0.17315	0.61771		0.2227	0.65622	0.22383	0.88184
0.17218	0.27904	0.1732	0.61916		0.22277	0.65719	0.22393	0.88166
0.17225	0.28063	0.17328	0.61968		0.22285	0.65628	0.22401	0.88236
0.17232	0.28129	0.17335	0.61929		0.22296	0.65687	0.22409	0.88261
0.17238	0.28561	0.17343	0.6203		0.22305	0.65739	0.22417	0.88232
0.17245	0.28534	0.17351	0.6193		0.22311	0.65702	0.22424	0.88236
0.17252	0.28237	0.17356	0.61781		0.22319	0.65696	0.22433	0.88232
0.17259	0.2823	0.17362	0.61693		0.22329	0.65605	0.22443	0.88184
0.17265	0.28232	0.1737	0.61643		0.22336	0.65625	0.2245	0.88134
0.17271	0.28117	0.17378	0.61725		0.22343	0.65664	0.22457	0.88098
0.17279	0.28047	0.17385	0.616		0.22354	0.65452	0.22465	0.8813
0.17285	0.27955	0.17393	0.61567		0.22363	0.65441	0.22474	0.88102
0.17292	0.27857	0.17399	0.61615		0.22372	0.65536	0.22485	0.88034
0.17298	0.27609	0.17405	0.61589		0.22382	0.65561	0.22494	0.87967
0.17308	0.27669	0.17411	0.61517		0.2239	0.6573	0.22503	0.87947
0.17315	0.27574	0.17417	0.61531		0.22397	0.6569	0.22514	0.8797
0.17319	0.2738	0.17424	0.61591		0.22406	0.65738	0.22523	0.87941
0.17325	0.27309	0.17432	0.61789		0.22417	0.65566	0.22533	0.87938
0.17332	0.27555	0.17439	0.61883		0.22429	0.6553	0.22542	0.87965
0.17339	0.27434	0.17446	0.61975		0.22438	0.65544	0.22548	0.87978
0.17346	0.27296	0.17453	0.6201		0.22448	0.65659	0.22556	0.88004
0.17352	0.27264	0.17462	0.62079		0.22457	0.65738	0.22564	0.88005
0.17358	0.27071	0.17468	0.62091		0.22464	0.65776	0.22574	0.88008
0.17366	0.27107	0.17473	0.62031		0.22472	0.6572	0.22584	0.87928
0.17373	0.27034	0.17478	0.62111		0.22479	0.65643	0.22594	0.87936
0.1738	0.27218	0.17487	0.62204		0.22487	0.65665	0.22601	0.87983
0.17388	0.27208	0.17494	0.62194		0.22495	0.657	0.22608	0.88038
0.17395	0.27351	0.17503	0.62328		0.22502	0.65661	0.22615	0.87986
0.17402	0.27134	0.17509	0.62201		0.22512	0.65704	0.22624	0.87929
0.17409	0.27099	0.17515	0.62227		0.2252	0.65427	0.22634	0.8795
0.17417	0.27025	0.17521	0.62214		0.22531	0.65439	0.22642	0.87887
0.17425	0.26993	0.17528	0.6226		0.22542	0.65541	0.22652	0.87891
0.17432	0.27242	0.17536	0.62297		0.2255	0.65636	0.22662	0.87903
0.17438	0.27151	0.17544	0.62431		0.22558	0.65714	0.22671	0.87872
0.17444	0.27192	0.17551	0.62503		0.22566	0.6569	0.22679	0.87842
0.17451	0.2717	0.17559	0.62597		0.22574	0.65569	0.22687	0.87848
0.17458	0.27308	0.17565	0.6253		0.22581	0.65544	0.22695	0.87833
0.17465	0.27049	0.1757	0.62528		0.2259	0.65523	0.22706	0.87818
0.1747	0.27047	0.17576	0.62479		0.22599	0.65419	0.22716	0.87815
0.17475	0.27077	0.17583	0.62433		0.22608	0.65489	0.22725	0.87819
0.17483	0.27	0.17589	0.62632		0.22619	0.65603	0.22737	0.87846
0.17489	0.26849	0.17595	0.62724		0.22627	0.65498	0.22747	0.87861
0.17494	0.26915	0.17601	0.63001		0.22636	0.65376	0.22755	0.87939
0.17499	0.26712	0.17606	0.62865		0.22643	0.65391	0.2276	0.87942
0.17504	0.26882	0.17613	0.62791		0.22656	0.6539	0.22768	0.87944
0.17511	0.26745	0.1762	0.62859		0.22667	0.65199	0.22777	0.87966
0.17519	0.26691	0.17627	0.62954		0.22676	0.65252	0.22786	0.87964
0.17527	0.26716	0.17635	0.62938		0.22685	0.65238	0.22796	0.87869
0.17534	0.26494	0.17642	0.63067		0.22693	0.65362	0.22805	0.87896
0.17541	0.2638	0.17649	0.63282		0.22701	0.65301	0.22813	0.87907
0.17551	0.26554	0.17656	0.63386		0.22708	0.65148	0.22822	0.87918
0.17557	0.26629	0.17664	0.63565		0.22715	0.65217	0.22831	0.8787
0.17566	0.26639	0.17672	0.63725		0.22724	0.64875	0.22841	0.87853
0.17574	0.26561	0.17681	0.63929		0.22732	0.64691	0.22847	0.87808
0.17581	0.26656	0.17688	0.64102		0.22741	0.64666	0.22854	0.87809
0.17587	0.26721	0.17694	0.64287		0.22748	0.64537	0.22861	0.87769
0.17594	0.26753	0.17701	0.64433		0.22761	0.64521	0.2287	0.87704
0.17601	0.26543	0.17708	0.64583		0.22768	0.64435	0.22881	0.87657
0.17607	0.26524	0.17713	0.64699		0.22775	0.64443	0.22888	0.87662
0.17613	0.26443	0.17718	0.64644		0.22782	0.64286	0.22898	0.87614
0.1762	0.26577	0.17724	0.64508		0.22793	0.64273	0.22909	0.87579
0.17625	0.26772	0.1773	0.64615		0.22805	0.64361	0.22919	0.87538
0.17631	0.26783	0.17737	0.64793		0.22813	0.64322	0.22927	0.87522
0.1764	0.26983	0.17745	0.64875		0.22824	0.6431	0.22936	0.8748
0.17646	0.26883	0.17753	0.64895		0.22834	0.64181	0.22948	0.87439
0.17653	0.27071	0.17759	0.6494		0.22843	0.64073	0.22958	0.87401
0.17662	0.27255	0.17767	0.65033		0.22853	0.64067	0.22966	0.87358
0.17668	0.27331	0.17774	0.65194		0.22865	0.64111	0.22976	0.87293
0.17673	0.2739	0.17781	0.65267		0.22872	0.63954	0.22984	0.87254
0.17678	0.27489	0.17788	0.65348		0.22878	0.63811	0.22992	0.87214
0.17684	0.27727	0.17793	0.65362		0.22885	0.63789	0.23002	0.87271
0.1769	0.2768	0.178	0.65396		0.22892	0.63558	0.2301	0.87266
0.17696	0.27683	0.17807	0.65488		0.229	0.63547	0.23019	0.87204
0.17702	0.27896	0.17814	0.65417		0.22907	0.63441	0.23029	0.87224
0.1771	0.27947	0.1782	0.65522		0.22916	0.63329	0.23037	0.87227
0.1772	0.2808	0.17827	0.65584		0.22923	0.6313	0.23044	0.87175
0.17727	0.27923	0.17834	0.65754		0.22932	0.62984	0.23051	0.87171
0.17733	0.28205	0.17841	0.65939		0.22942	0.62781	0.23059	0.87157
0.17739	0.28148	0.17849	0.65952		0.22952	0.62827	0.23067	0.87137
0.17745	0.27944	0.17856	0.66223		0.2296	0.62809	0.23075	0.87145
0.1775	0.28093	0.17861	0.66292		0.22969	0.62797	0.23085	0.87127
0.17757	0.28193	0.17866	0.66213		0.22978	0.62626	0.23093	0.87113
0.17763	0.28302	0.17873	0.66177		0.22986	0.62318	0.23101	0.87183
0.1777	0.28555	0.17879	0.66351		0.22996	0.62322	0.23111	0.87204
0.17779	0.28553	0.17887	0.66344		0.23003	0.62452	0.2312	0.87191
0.17786	0.28546	0.17894	0.6624		0.2301	0.62417	0.23128	0.87141
0.17791	0.28463	0.179	0.66334		0.23018	0.62457	0.23135	0.87127
0.17797	0.28703	0.17906	0.66491		0.2303	0.62444	0.23144	0.87125
0.17804	0.28727	0.17912	0.66498		0.23037	0.62443	0.23154	0.87101
0.17811	0.28852	0.17918	0.66495		0.23044	0.62441	0.23162	0.8712
0.1782	0.28885	0.17925	0.66528		0.23054	0.62467	0.2317	0.87182
0.17825	0.28816	0.17933	0.66436		0.23062	0.62507	0.23178	0.8713
0.17833	0.28806	0.1794	0.66379		0.2307	0.62474	0.23187	0.87112
0.1784	0.28926	0.17946	0.6639		0.23078	0.62318	0.23193	0.87092
0.17845	0.28842	0.17953	0.6659		0.23086	0.62294	0.23199	0.87074
0.17852	0.29026	0.17961	0.66688		0.23093	0.6239	0.23209	0.87091
0.17857	0.28985	0.17966	0.66699		0.23102	0.62132	0.23215	0.87113
0.17864	0.29154	0.17973	0.66857		0.23111	0.62073	0.23223	0.87119
0.17873	0.28988	0.17981	0.6702		0.23119	0.62071	0.23237	0.87099
0.17879	0.29308	0.17989	0.67164		0.23126	0.62117	0.23246	0.87098
0.17885	0.29416	0.17995	0.67086		0.23134	0.61988	0.23252	0.87135
0.17892	0.29463	0.18001	0.67124		0.23143	0.61725	0.23259	0.87064
0.17898	0.29481	0.18006	0.67208		0.23148	0.61576	0.23265	0.87035
0.17904	0.2935	0.18014	0.67294		0.23156	0.61614	0.23274	0.86958
0.17909	0.29284	0.1802	0.67341		0.23165	0.61459	0.2328	0.86965
0.17915	0.28869	0.18025	0.67291		0.23173	0.61258	0.23287	0.86995
0.17922	0.28917	0.1803	0.67237		0.23181	0.61128	0.23296	0.86974
0.17928	0.2916	0.18037	0.67198		0.23188	0.60972	0.23305	0.86956
0.17934	0.29352	0.18043	0.67273		0.23199	0.6101	0.23312	0.8698
0.1794	0.29251	0.18048	0.67486		0.23206	0.60902	0.23323	0.86995
0.17945	0.29321	0.18053	0.67577		0.23213	0.6091	0.23332	0.86983
0.1795	0.29337	0.1806	0.67619		0.23221	0.61093	0.2334	0.86957
0.17955	0.29047	0.18067	0.67722		0.23231	0.61044	0.23348	0.86971
0.17962	0.28869	0.18074	0.67785		0.23241	0.60892	0.23358	0.87008
0.17969	0.28819	0.18079	0.67964		0.2325	0.61077	0.23368	0.87103
0.17976	0.28849	0.18084	0.67984		0.2326	0.60972	0.23378	0.87164
0.17981	0.28922	0.18091	0.67992		0.23267	0.60889	0.23384	0.87192
0.17987	0.28925	0.18097	0.67932		0.23274	0.60813	0.2339	0.87204
0.17995	0.29015	0.18103	0.68046		0.23282	0.60927	0.23398	0.87203
0.18003	0.28926	0.18109	0.67932		0.23292	0.61075	0.23408	0.87142
0.1801	0.28981	0.18117	0.67895		0.23301	0.6103	0.23417	0.87114
0.18015	0.28803	0.18125	0.68021		0.2331	0.60784	0.23425	0.8706
0.18021	0.28851	0.18132	0.68178		0.23319	0.60686	0.23434	0.87037
0.18029	0.29148	0.18139	0.68162		0.2333	0.60612	0.23445	0.87014
0.18035	0.29234	0.18145	0.68256		0.23337	0.60494	0.23457	0.87047
0.18042	0.29388	0.18153	0.68199		0.23346	0.60376	0.23465	0.87049
0.18047	0.29429	0.1816	0.68215		0.23356	0.60219	0.23473	0.87025
0.18053	0.29071	0.18165	0.68401		0.23367	0.60162	0.23482	0.86932
0.1806	0.29105	0.1817	0.68391		0.23376	0.59964	0.23489	0.86965
0.18067	0.29215	0.18176	0.6845		0.23384	0.60088	0.23497	0.87008
0.18075	0.29164	0.18183	0.68522		0.23391	0.60243	0.23507	0.86969
0.18081	0.29264	0.1819	0.68484		0.23396	0.60228	0.23516	0.86978
0.18087	0.2941	0.18198	0.68547		0.23401	0.60292	0.23523	0.8697
0.18093	0.29366	0.18206	0.68586		0.23408	0.60243	0.2353	0.86953
0.18099	0.29384	0.18212	0.68657		0.23416	0.60185	0.23536	0.86961
0.18107	0.29117	0.18219	0.68686		0.23425	0.60295	0.23543	0.87027
0.18115	0.28994	0.18225	0.68722		0.23433	0.60293	0.23551	0.87051
0.18121	0.28789	0.18231	0.69009		0.2344	0.60141	0.23559	0.87075
0.18127	0.28867	0.18239	0.69039		0.23448	0.5991	0.23567	0.8707
0.18133	0.28924	0.18247	0.69231		0.23455	0.59973	0.23576	0.87129
0.1814	0.28767	0.18252	0.69388		0.23467	0.59899	0.23585	0.87201
0.18147	0.28679	0.18258	0.69556		0.23477	0.59873	0.23593	0.87191
0.18153	0.28698	0.18264	0.69588		0.23484	0.59654	0.23603	0.87175
0.18159	0.28707	0.18271	0.69541		0.23493	0.59632	0.23612	0.87196
0.18166	0.29088	0.18276	0.69764		0.23501	0.59651	0.2362	0.87151
0.18173	0.28937	0.18282	0.6997		0.23509	0.59522	0.23628	0.87101
0.18179	0.29171	0.18287	0.7008		0.23518	0.59384	0.23636	0.87061
0.18184	0.29084	0.18293	0.70034		0.23528	0.59178	0.23646	0.87037
0.1819	0.28974	0.183	0.70367		0.23536	0.59087	0.23653	0.87042
0.18196	0.29167	0.18307	0.70472		0.23545	0.58888	0.2366	0.86944
0.18201	0.29295	0.18315	0.70464		0.23553	0.58864	0.2367	0.86945
0.18206	0.29383	0.1832	0.70546		0.2356	0.58847	0.23677	0.86907
0.18213	0.29609	0.18325	0.70543		0.23566	0.58552	0.23685	0.86939
0.18218	0.29634	0.18329	0.70569		0.23573	0.58609	0.23692	0.86947
0.18225	0.29761	0.18335	0.70563		0.2358	0.58643	0.23699	0.86919
0.18231	0.29904	0.18341	0.70672		0.23587	0.5857	0.23707	0.86875
0.18236	0.29931	0.18347	0.70712		0.23593	0.58637	0.23716	0.86818
0.18243	0.30203	0.18353	0.70785		0.23601	0.5839	0.23724	0.86827
0.18249	0.30476	0.18359	0.70749		0.2361	0.58406	0.23732	0.868
0.18255	0.30607	0.18365	0.70934		0.23618	0.58351	0.2374	0.86694
0.18262	0.30661	0.1837	0.70804		0.23626	0.58418	0.23746	0.86679
0.18268	0.30917	0.18379	0.70777		0.23635	0.58359	0.23753	0.86654
0.18275	0.30846	0.18386	0.70858		0.23643	0.58267	0.23761	0.86611
0.18281	0.31185	0.18392	0.707		0.23654	0.58191	0.2377	0.86585
0.18287	0.31408	0.18398	0.70757		0.23662	0.58092	0.23779	0.86578
0.18293	0.31491	0.18405	0.70741		0.2367	0.58169	0.23788	0.8664
0.18299	0.31535	0.1841	0.70637		0.23678	0.57914	0.23795	0.866
0.18304	0.31625	0.18416	0.70694		0.23686	0.57727	0.23803	0.86543
0.18311	0.31766	0.18423	0.70801		0.23694	0.57679	0.23813	0.86533
0.18318	0.31961	0.18429	0.70828		0.237	0.57522	0.23821	0.86478
0.18325	0.3203	0.18436	0.70836		0.23708	0.57368	0.23828	0.86516
0.18332	0.32181	0.18442	0.707		0.23718	0.57253	0.23837	0.86435
0.18338	0.32308	0.18449	0.7072		0.23727	0.57382	0.23847	0.86408
0.18344	0.32328	0.18455	0.70773		0.23735	0.57283	0.23854	0.86375
0.1835	0.32141	0.18461	0.70764		0.23743	0.57369	0.23861	0.86373
0.18355	0.32473	0.18468	0.7078		0.2375	0.57343	0.23871	0.86332
0.18361	0.32648	0.18473	0.70673		0.23757	0.57557	0.23878	0.86354
0.18367	0.32831	0.18478	0.70585		0.23767	0.57536	0.23885	0.86377
0.18374	0.32846	0.18485	0.70423		0.23774	0.5759	0.23894	0.86336
0.18379	0.32923	0.18492	0.70462		0.23781	0.57365	0.23903	0.86323
0.18385	0.33051	0.18499	0.70308		0.23788	0.57366	0.2391	0.86294
0.18394	0.33167	0.18504	0.70167		0.23796	0.57259	0.23915	0.86298
0.18402	0.33318	0.18511	0.70117		0.23804	0.57417	0.23923	0.86315
0.18409	0.33387	0.18518	0.69989		0.23812	0.57511	0.23932	0.86266
0.18416	0.33355	0.18524	0.69959		0.2382	0.57397	0.2394	0.86191
0.18421	0.33568	0.18531	0.69919		0.23826	0.57248	0.23948	0.86179
0.18427	0.33688	0.18539	0.69967		0.23834	0.57232	0.23955	0.86263
0.18434	0.33782	0.18545	0.69961		0.23844	0.57166	0.23962	0.8629
0.1844	0.33606	0.18552	0.69892		0.23853	0.57037	0.23969	0.86252
0.18446	0.33691	0.18558	0.69914		0.2386	0.56986	0.23978	0.86235
0.18451	0.3367	0.18563	0.69816		0.23868	0.56827	0.23986	0.86202
0.18456	0.33643	0.18567	0.69737		0.23876	0.56669	0.23996	0.86126
0.18462	0.33533	0.18574	0.69847		0.23886	0.56485	0.24004	0.86117
0.18467	0.33652	0.1858	0.69871		0.23893	0.56336	0.24011	0.86176
0.18473	0.33514	0.18587	0.70025		0.239	0.56437	0.2402	0.86179
0.18479	0.3368	0.18592	0.69914		0.23907	0.56171	0.24027	0.86189
0.18485	0.336	0.18598	0.69731		0.23914	0.56049	0.24034	0.8618
0.1849	0.33682	0.18603	0.69785		0.23922	0.56213	0.2404	0.86153
0.18496	0.33555	0.18609	0.69727		0.23927	0.56117	0.24049	0.86245
0.18501	0.33522	0.18615	0.69684		0.23937	0.55937	0.24059	0.86253
0.18508	0.33565	0.1862	0.69513		0.23945	0.55923	0.24068	0.86287
0.18514	0.33541	0.18627	0.69512		0.2395	0.55986	0.24075	0.86255
0.1852	0.33543	0.18635	0.69439		0.23956	0.56188	0.24082	0.86256
0.18525	0.33518	0.18641	0.6932		0.23962	0.56107	0.24089	0.86323
0.1853	0.33657	0.18646	0.69275		0.23972	0.55947	0.24096	0.86345
0.18537	0.33822	0.18652	0.69219		0.23981	0.55917	0.24103	0.86311
0.18544	0.34002	0.18658	0.69086		0.23991	0.56003	0.24111	0.86207
0.18552	0.33959	0.18665	0.69114		0.23999	0.5608	0.24117	0.86281
0.18558	0.33918	0.1867	0.69285		0.24007	0.55973	0.24126	0.86289
0.18565	0.33499	0.18676	0.69366		0.24016	0.55833	0.24134	0.8629
0.18571	0.33465	0.18683	0.69214		0.24026	0.55658	0.24143	0.86277
0.18576	0.33611	0.1869	0.69223		0.24033	0.55587	0.2415	0.86365
0.18582	0.33613	0.18695	0.69304		0.2404	0.55381	0.24158	0.8633
0.18587	0.33737	0.18701	0.69372		0.24047	0.55357	0.24166	0.86325
0.18593	0.33855	0.18705	0.69435		0.24052	0.55454	0.24174	0.8629
0.18599	0.34062	0.1871	0.69427		0.24061	0.5529	0.24182	0.86261
0.18605	0.34181	0.18717	0.69641		0.24069	0.55389	0.24188	0.86193
0.18611	0.34216	0.18722	0.69697		0.24075	0.55491	0.24198	0.86141
0.18616	0.34253	0.18729	0.69802		0.24084	0.55486	0.24207	0.86194
0.18621	0.34381	0.18735	0.69714		0.24092	0.55403	0.24213	0.8621
0.18628	0.3438	0.18742	0.69859		0.24099	0.55062	0.24221	0.862
0.18633	0.34385	0.18747	0.69899		0.24109	0.55007	0.24231	0.8616
0.1864	0.34637	0.18752	0.69841		0.24117	0.5506	0.24239	0.86174
0.18645	0.34604	0.18758	0.69806		0.24126	0.54974	0.24247	0.86243
0.1865	0.34378	0.18766	0.6987		0.24135	0.54948	0.24255	0.86204
0.18658	0.3421	0.18771	0.69871		0.24143	0.54989	0.24264	0.86186
0.18664	0.34146	0.18778	0.6997		0.24151	0.5506	0.24272	0.86168
0.18672	0.34172	0.18785	0.70033		0.24157	0.54921	0.24281	0.86117
0.18677	0.34539	0.18791	0.69948		0.24164	0.54868	0.24288	0.86183
0.18683	0.3452	0.18798	0.69967		0.2417	0.54957	0.24294	0.86144
0.1869	0.34442	0.18805	0.69963		0.24176	0.54873	0.24303	0.86171
0.18696	0.34342	0.18811	0.69971		0.24186	0.54726	0.24309	0.86146
0.18702	0.34398	0.18818	0.70109		0.24196	0.54493	0.24317	0.8615
0.18708	0.34323	0.18824	0.70139		0.24206	0.54388	0.24326	0.86121
0.18712	0.34155	0.18828	0.70166		0.24214	0.54396	0.24334	0.8613
0.18719	0.34085	0.18833	0.70228		0.24223	0.54503	0.24341	0.86116
0.18725	0.34295	0.18838	0.70452		0.24229	0.54301	0.24349	0.86114
0.18731	0.34324	0.18843	0.70463		0.24236	0.54287	0.24357	0.86107
0.18738	0.34333	0.18851	0.70382		0.24244	0.54169	0.24365	0.86072
0.18745	0.34411	0.18857	0.70436		0.24251	0.54122	0.24372	0.86042
0.1875	0.34281	0.18862	0.70524		0.24258	0.53943	0.2438	0.85931
0.18754	0.34319	0.18868	0.70736		0.24264	0.53896	0.24387	0.85854
0.18759	0.34443	0.18873	0.7067		0.24271	0.53539	0.24393	0.85777
0.18764	0.34414	0.18878	0.70702		0.24278	0.53604	0.24401	0.85671
0.18771	0.34262	0.18886	0.70676		0.24289	0.5343	0.24409	0.85571
0.18778	0.34107	0.18891	0.70611		0.24296	0.53198	0.24417	0.8555
0.18784	0.3412	0.18896	0.70635		0.24303	0.5315	0.24424	0.85521
0.1879	0.34067	0.18901	0.70679		0.24309	0.53032	0.24431	0.85515
0.18796	0.34078	0.18907	0.70756		0.24315	0.52997	0.24438	0.85482
0.18801	0.3426	0.18913	0.7061		0.24325	0.52934	0.24446	0.85453
0.18807	0.34209	0.1892	0.70697		0.24334	0.52652	0.24453	0.85483
0.18812	0.3442	0.18926	0.70653		0.2434	0.52475	0.24462	0.85421
0.18817	0.34295	0.18933	0.70678		0.2435	0.52413	0.2447	0.85383
0.18824	0.34233	0.18938	0.70774		0.24359	0.52427	0.24479	0.85286
0.1883	0.34497	0.18943	0.70728		0.24366	0.52348	0.24488	0.8529
0.18835	0.34511	0.18948	0.70696		0.24373	0.52355	0.24497	0.8527
0.18842	0.3446	0.18954	0.70551		0.24381	0.52237	0.24506	0.85221
0.18847	0.34382	0.1896	0.70516		0.24387	0.52117	0.24514	0.85271
0.18853	0.34197	0.18967	0.70435		0.24395	0.52268	0.24519	0.85219
0.18858	0.34117	0.18973	0.7049		0.24402	0.52416	0.24525	0.8519
0.18863	0.34079	0.18979	0.70416		0.24408	0.52438	0.24532	0.8516
0.18868	0.34226	0.18984	0.70467		0.24415	0.52067	0.24539	0.85149
0.18873	0.33931	0.18991	0.70586		0.24423	0.52053	0.24545	0.85102
0.18881	0.34075	0.18996	0.7054		0.24429	0.52123	0.2455	0.8506
0.18886	0.33793	0.19002	0.70509		0.24435	0.51948	0.24558	0.84993
0.18893	0.33557	0.19009	0.70426		0.24442	0.51972	0.24565	0.84981
0.18898	0.33516	0.19015	0.70446		0.24451	0.51778	0.24572	0.84896
0.18904	0.33462	0.1902	0.70511		0.24458	0.51765	0.24582	0.84897
0.1891	0.33338	0.19025	0.70394		0.24464	0.51684	0.24591	0.84889
0.18916	0.33196	0.19031	0.7016		0.24471	0.51501	0.24599	0.84792
0.18923	0.33255	0.19037	0.70079		0.24481	0.51492	0.24605	0.84768
0.18929	0.33301	0.19042	0.69908		0.2449	0.51657	0.24612	0.84747
0.18936	0.33121	0.19049	0.69867		0.24499	0.5181	0.24618	0.84756
0.18941	0.33032	0.19055	0.69896		0.24506	0.51638	0.24626	0.847
0.18946	0.33039	0.1906	0.69792		0.24513	0.51569	0.24634	0.84758
0.18951	0.32946	0.19066	0.69784		0.24519	0.51312	0.24641	0.84766
0.18957	0.32611	0.19073	0.69648		0.24525	0.51309	0.24649	0.84767
0.18963	0.3246	0.1908	0.69561		0.24533	0.50999	0.24657	0.8481
0.18969	0.32304	0.19087	0.69495		0.24541	0.50953	0.24664	0.84745
0.18977	0.32127	0.19094	0.69419		0.24546	0.5083	0.24672	0.84759
0.18985	0.31897	0.19099	0.69377		0.24554	0.50884	0.24678	0.84806
0.18992	0.31878	0.19105	0.69429		0.24562	0.50727	0.24684	0.84764
0.18998	0.31527	0.19111	0.69433		0.24571	0.50635	0.24692	0.84726
0.19002	0.3114	0.19117	0.6936		0.24579	0.50365	0.24701	0.84738
0.19008	0.31019	0.19123	0.69309		0.24585	0.50359	0.24709	0.84778
0.19012	0.30921	0.19128	0.69219		0.2459	0.504	0.24715	0.8478
0.19018	0.30764	0.19134	0.69265		0.24598	0.50368	0.24721	0.84774
0.19023	0.30479	0.19139	0.69088		0.24606	0.50286	0.24729	0.84742
0.19029	0.30228	0.19145	0.69018		0.24614	0.50137	0.24738	0.84726
0.19034	0.29906	0.1915	0.69151		0.24622	0.50082	0.24744	0.84701
0.19038	0.29867	0.19155	0.69011		0.24628	0.49949	0.2475	0.84702
0.19044	0.29858	0.1916	0.6896		0.24635	0.50124	0.24759	0.8473
0.19049	0.29751	0.19166	0.68877		0.24641	0.49973	0.24768	0.84752
0.19055	0.29881	0.19172	0.68824		0.2465	0.4989	0.24776	0.84801
0.1906	0.29752	0.19177	0.68664		0.24658	0.50017	0.24783	0.84778
0.19067	0.2994	0.19183	0.68412		0.24666	0.49824	0.2479	0.84804
0.19072	0.29782	0.19189	0.68369		0.24674	0.49923	0.24797	0.84789
0.19078	0.29825	0.19196	0.68466		0.24681	0.49836	0.24805	0.84789
0.19084	0.29854	0.19201	0.68362		0.24689	0.49685	0.24812	0.8478
0.1909	0.29709	0.19207	0.68366		0.24696	0.49642	0.24819	0.84716
0.19095	0.29619	0.19212	0.68403		0.24702	0.49597	0.24827	0.84727
0.19101	0.29333	0.19217	0.68519		0.24709	0.49571	0.24834	0.84687
0.19107	0.29372	0.19223	0.68593		0.24717	0.49501	0.24841	0.84636
0.19114	0.29084	0.1923	0.68503		0.24726	0.49274	0.24851	0.84628
0.1912	0.29076	0.19235	0.68543		0.24736	0.49536	0.2486	0.84552
0.19125	0.28992	0.19241	0.68602		0.24744	0.49659	0.2487	0.8453
0.19131	0.28819	0.19246	0.68549		0.2475	0.49563	0.24879	0.84494
0.19136	0.28559	0.1925	0.68649		0.2476	0.49582	0.24887	0.84599
0.19141	0.28721	0.19256	0.68749		0.24769	0.49666	0.24894	0.84539
0.19146	0.28909	0.19263	0.68684		0.24778	0.4968	0.24901	0.84554
0.19152	0.29053	0.19268	0.68675		0.24786	0.49585	0.24906	0.84498
0.19159	0.29223	0.19273	0.68748		0.24792	0.49775	0.24913	0.84537
0.19165	0.29132	0.19279	0.68789		0.24798	0.49699	0.24921	0.84446
0.19171	0.29013	0.19287	0.68803		0.24804	0.49645	0.24929	0.84455
0.19176	0.29087	0.19293	0.6894		0.24809	0.49632	0.24935	0.84443
0.19182	0.29047	0.19299	0.68987		0.24816	0.49668	0.24942	0.84463
0.19188	0.29003	0.19304	0.69054		0.24823	0.49675	0.2495	0.8445
0.19195	0.28804	0.19311	0.68932		0.2483	0.4967	0.24957	0.84509
0.19201	0.28837	0.19317	0.68938		0.24835	0.49637	0.24964	0.84488
0.19206	0.28885	0.19321	0.68936		0.24843	0.4955	0.24972	0.84398
0.19212	0.28833	0.19327	0.68871		0.24849	0.49472	0.24978	0.84359
0.19217	0.28816	0.19333	0.68905		0.24859	0.49644	0.24986	0.84399
0.19222	0.28689	0.19339	0.68984		0.24867	0.49734	0.24994	0.84334
0.19227	0.28605	0.19344	0.69081		0.24875	0.49744	0.25003	0.84383
0.19232	0.28408	0.19349	0.69123		0.24883	0.49745	0.2501	0.84357
0.19237	0.2872	0.19353	0.69149		0.24891	0.49636	0.25015	0.84318
0.19243	0.28863	0.1936	0.69034		0.24899	0.49522	0.25021	0.8432
0.19248	0.2894	0.19366	0.69047		0.24906	0.49473	0.25028	0.84266
0.19253	0.28957	0.1937	0.68891		0.24913	0.49394	0.25034	0.84244
0.1926	0.29022	0.19377	0.68948		0.2492	0.49489	0.25041	0.84187
0.19265	0.28916	0.19383	0.69044		0.24927	0.49387	0.25048	0.84232
0.1927	0.28734	0.19388	0.69012		0.24932	0.49206	0.25055	0.84163
0.19275	0.28778	0.19394	0.69006		0.24939	0.49163	0.25063	0.84169
0.1928	0.289	0.19401	0.68933		0.24946	0.49252	0.2507	0.84159
0.19286	0.287	0.19406	0.68987		0.24954	0.49195	0.25078	0.84173
0.19292	0.28825	0.19411	0.68996		0.2496	0.48812	0.25084	0.84175
0.19299	0.28908	0.19415	0.69055		0.24967	0.48552	0.2509	0.84124
0.19305	0.28727	0.1942	0.69044		0.24974	0.48419	0.25097	0.84129
0.1931	0.2871	0.19425	0.69083		0.24981	0.48157	0.25105	0.84066
0.19315	0.28673	0.1943	0.69132		0.24987	0.48028	0.25115	0.84042
0.1932	0.28799	0.19436	0.69189		0.24995	0.47874	0.25122	0.84087
0.19325	0.28813	0.19443	0.69257		0.25003	0.47856	0.2513	0.84129
0.1933	0.28747	0.19448	0.69207		0.25011	0.47572	0.25138	0.84062
0.19335	0.28684	0.19453	0.692		0.25019	0.47545	0.25144	0.84059
0.19341	0.28854	0.19459	0.69282		0.25025	0.47417	0.2515	0.84117
0.19345	0.29068	0.19464	0.69301		0.25032	0.47516	0.25158	0.84078
0.19351	0.28939	0.19469	0.69496		0.25039	0.47397	0.25164	0.84079
0.19358	0.29084	0.19475	0.69616		0.25046	0.47451	0.25171	0.84078
0.19364	0.29172	0.19481	0.69747		0.25053	0.47435	0.25176	0.8406
0.19369	0.29308	0.19486	0.69939		0.25061	0.47439	0.25182	0.84056
0.19374	0.29133	0.19492	0.70146		0.25068	0.47302	0.25192	0.84035
0.19379	0.29285	0.19497	0.7009		0.25075	0.47373	0.25201	0.84028
0.19385	0.2918	0.19502	0.70131		0.2508	0.47313	0.25208	0.84
0.19391	0.29323	0.19508	0.701		0.25087	0.47273	0.25215	0.83977
0.19396	0.29209	0.19514	0.69963		0.25094	0.47313	0.25221	0.84032
0.19404	0.28983	0.1952	0.70023		0.25101	0.47273	0.25227	0.83958
0.1941	0.28845	0.19528	0.69951		0.25107	0.47284	0.25233	0.83929
0.19415	0.28861	0.19535	0.70044		0.25116	0.47138	0.25241	0.83997
0.1942	0.28906	0.19539	0.70092		0.25123	0.47066	0.25249	0.83988
0.19425	0.28943	0.19543	0.70096		0.25131	0.46895	0.25255	0.83963
0.19431	0.29012	0.19548	0.69998		0.25136	0.46544	0.25263	0.83946
0.19436	0.28988	0.19552	0.69918		0.25143	0.46325	0.2527	0.83983
0.19441	0.28905	0.19557	0.69961		0.25151	0.4628	0.25278	0.83898
0.19445	0.29028	0.19562	0.69879		0.25158	0.46132	0.25284	0.83912
0.19449	0.28962	0.19568	0.69943		0.25164	0.45843	0.2529	0.83862
0.19456	0.29009	0.19573	0.70027		0.2517	0.45594	0.25297	0.83868
0.19461	0.28873	0.19579	0.70004		0.25177	0.45438	0.25305	0.83861
0.19467	0.28949	0.19584	0.70034		0.25186	0.45231	0.25311	0.83823
0.19472	0.28934	0.1959	0.70043		0.25195	0.45001	0.25321	0.83796
0.19477	0.28807	0.19597	0.70105		0.25201	0.45169	0.25331	0.83806
0.19483	0.28807	0.19603	0.70138		0.25208	0.44999	0.25338	0.83789
0.19489	0.28568	0.19607	0.70005		0.25217	0.44979	0.25347	0.8375
0.19495	0.28253	0.19613	0.69949		0.25226	0.44719	0.25356	0.83655
0.195	0.2812	0.19618	0.69916		0.25235	0.44555	0.25363	0.83645
0.19508	0.28065	0.19625	0.69812		0.25242	0.44356	0.25369	0.83671
0.19514	0.27824	0.19632	0.69806		0.2525	0.44205	0.25377	0.83675
0.19519	0.27798	0.19639	0.69699		0.25258	0.44096	0.25382	0.83597
0.19525	0.27773	0.19644	0.6974		0.25264	0.43977	0.2539	0.8357
0.1953	0.27862	0.19649	0.69817		0.25271	0.43805	0.25398	0.83497
0.19536	0.27747	0.19656	0.69717		0.25278	0.4378	0.25404	0.83511
0.19541	0.27616	0.19661	0.69684		0.25283	0.436	0.25411	0.83545
0.19548	0.27517	0.19666	0.6965		0.2529	0.43359	0.25417	0.83481
0.19555	0.27364	0.19672	0.69574		0.25297	0.4338	0.25423	0.83442
0.19559	0.27364	0.19677	0.69524		0.25304	0.43319	0.25431	0.83431
0.19564	0.2779	0.19682	0.69638		0.2531	0.43431	0.25438	0.83432
0.19569	0.27669	0.19687	0.69595		0.25318	0.4347	0.25444	0.83425
0.19573	0.27457	0.19692	0.69555		0.25324	0.43321	0.25453	0.83429
0.19578	0.27211	0.19696	0.69569		0.2533	0.43174	0.25461	0.83417
0.19585	0.27373	0.19702	0.6958		0.25338	0.43024	0.2547	0.83328
0.19591	0.27468	0.19709	0.69588		0.25346	0.43012	0.25475	0.83265
0.19597	0.27571	0.19714	0.69361		0.25353	0.43057	0.25481	0.83305
0.19603	0.2754	0.19719	0.69406		0.2536	0.43224	0.25486	0.83285
0.19609	0.27472	0.19725	0.69426		0.25366	0.43002	0.25493	0.8326
0.19615	0.27595	0.19732	0.69533		0.25371	0.4307	0.255	0.83295
0.19621	0.27594	0.19739	0.69414		0.25378	0.43019	0.25506	0.83185
0.19628	0.27519	0.19745	0.69489		0.25387	0.42847	0.25511	0.8312
0.19632	0.27497	0.19751	0.69579		0.25394	0.42826	0.25519	0.83084
0.19636	0.27588	0.19758	0.69594		0.25401	0.42826	0.25526	0.83047
0.1964	0.27422	0.19762	0.69574		0.25407	0.42893	0.25532	0.83017
0.19646	0.27242	0.19768	0.69591		0.25412	0.42996	0.25538	0.82999
0.19651	0.27407	0.19773	0.69629		0.25416	0.43019	0.25545	0.82941
0.19657	0.27561	0.19778	0.6954		0.25423	0.43083	0.25552	0.8289
0.19663	0.27725	0.19783	0.69438		0.25432	0.42965	0.25558	0.82877
0.1967	0.2784	0.19788	0.69332		0.25437	0.42817	0.25564	0.82847
0.19676	0.28041	0.19792	0.69486		0.25442	0.42908	0.25571	0.82798
0.19681	0.28367	0.19797	0.69365		0.25447	0.42649	0.25578	0.82831
0.19686	0.28323	0.19802	0.69362		0.25455	0.42458	0.25586	0.82874
0.1969	0.28401	0.19808	0.69534		0.25461	0.42562	0.25592	0.82925
0.19694	0.28567	0.19813	0.69626		0.25469	0.42623	0.25597	0.82896
0.19699	0.28498	0.19819	0.69611		0.25478	0.42672	0.25605	0.8286
0.19704	0.28515	0.19824	0.69586		0.25484	0.42559	0.25613	0.82821
0.19709	0.28683	0.19829	0.69581		0.2549	0.42725	0.2562	0.82821
0.19714	0.28636	0.19834	0.69581		0.25497	0.427	0.25627	0.8284
0.19718	0.28725	0.19839	0.69525		0.25507	0.42731	0.25635	0.8285
0.19723	0.28659	0.19844	0.6981		0.25514	0.42833	0.25644	0.82897
0.19727	0.28617	0.19849	0.69843		0.25522	0.43029	0.25651	0.82922
0.19733	0.28496	0.19854	0.69778		0.25529	0.43078	0.25658	0.82941
0.19737	0.28551	0.19859	0.69708		0.25535	0.42932	0.25665	0.82881
0.19742	0.28716	0.19863	0.69656		0.25542	0.42728	0.25671	0.82886
0.19746	0.28516	0.19867	0.69654		0.25551	0.4279	0.25679	0.82973
0.19752	0.28609	0.19872	0.69715		0.25559	0.42814	0.25685	0.83033
0.19758	0.28464	0.19877	0.69756		0.25565	0.42693	0.25693	0.83001
0.19764	0.28483	0.19884	0.69793		0.25573	0.42508	0.257	0.82989
0.1977	0.28557	0.1989	0.69692		0.25581	0.42437	0.25707	0.83103
0.19775	0.28651	0.19896	0.69702		0.25588	0.42507	0.25715	0.83089
0.1978	0.28804	0.199	0.69647		0.25595	0.42392	0.25722	0.83072
0.19785	0.28672	0.19905	0.69633		0.25602	0.4231	0.25729	0.83074
0.1979	0.28805	0.19909	0.69742		0.25609	0.42444	0.25736	0.8302
0.19795	0.28928	0.19915	0.69659		0.25616	0.42364	0.25742	0.83071
0.19801	0.28979	0.19921	0.69765		0.25622	0.42276	0.25748	0.83119
0.19806	0.28857	0.19926	0.69677		0.25628	0.4208	0.25755	0.83083
0.19811	0.28979	0.19931	0.69689		0.25637	0.4214	0.25764	0.83031
0.19817	0.29154	0.19937	0.699		0.25643	0.42269	0.25771	0.82995
0.19821	0.29226	0.19942	0.70017		0.2565	0.42305	0.25779	0.82963
0.19827	0.29034	0.19947	0.70202		0.25657	0.4223	0.25785	0.82984
0.19833	0.29059	0.19952	0.70176		0.25666	0.42104	0.25792	0.82951
0.1984	0.29102	0.19959	0.70293		0.25672	0.42059	0.25799	0.82843
0.19846	0.29036	0.19965	0.70312		0.2568	0.41975	0.25807	0.82855
0.19851	0.29044	0.19971	0.70259		0.25687	0.41792	0.25815	0.82771
0.19855	0.2914	0.19978	0.70328		0.25694	0.41792	0.25821	0.82732
0.19861	0.29378	0.19984	0.7038		0.257	0.41854	0.25828	0.82738
0.19867	0.29412	0.1999	0.70473		0.25707	0.42031	0.25836	0.82682
0.19872	0.29569	0.19995	0.70474		0.25713	0.41979	0.25843	0.82648
0.19878	0.2968	0.19999	0.70519		0.25718	0.42224	0.2585	0.82718
0.19883	0.29717	0.20003	0.70624		0.25725	0.42252	0.25856	0.82693
0.19887	0.29821	0.20007	0.70617		0.2573	0.42282	0.25863	0.82716
0.19893	0.29784	0.20011	0.70883		0.25736	0.42296	0.25868	0.82771
0.19898	0.3007	0.20016	0.70866		0.25743	0.42435	0.25874	0.82696
0.19902	0.2993	0.20022	0.70878		0.25751	0.42445	0.2588	0.82624
0.19906	0.29679	0.20028	0.70862		0.25757	0.42292	0.25885	0.82599
0.19912	0.29711	0.20032	0.70715		0.25763	0.42006	0.25892	0.82595
0.19918	0.29883	0.20036	0.70533		0.2577	0.4199	0.25899	0.82583
0.19923	0.29697	0.20043	0.70467		0.25775	0.42024	0.25908	0.8258
0.19928	0.29752	0.20048	0.70518		0.25782	0.41947	0.25913	0.82608
0.19933	0.29683	0.20053	0.70574		0.25791	0.42069	0.25918	0.8263
0.19939	0.29776	0.2006	0.70667		0.25795	0.42003	0.25924	0.8256
0.19943	0.29772	0.20066	0.70683		0.25801	0.41859	0.25931	0.82554
0.19948	0.29756	0.20071	0.70746		0.2581	0.41536	0.25938	0.82585
0.19953	0.29608	0.20076	0.70847		0.25816	0.41613	0.25946	0.82424
0.19958	0.29494	0.2008	0.70884		0.25822	0.41618	0.25954	0.82282
0.19963	0.29386	0.20086	0.70995		0.2583	0.41682	0.2596	0.82258
0.19971	0.29427	0.20092	0.71048		0.25838	0.41769	0.25966	0.82224
0.19975	0.29218	0.20098	0.71153		0.25845	0.41598	0.25973	0.82123
0.19981	0.29283	0.20103	0.71179		0.25851	0.41522	0.25979	0.82093
0.19987	0.28965	0.20108	0.71198		0.25859	0.41499	0.25987	0.8204
0.19992	0.28689	0.20112	0.7117		0.25867	0.41452	0.25993	0.82079
0.19996	0.28897	0.20116	0.71063		0.25872	0.41476	0.26	0.82004
0.20001	0.28922	0.2012	0.71104		0.25878	0.41234	0.26008	0.81933
0.20007	0.28785	0.20126	0.71074		0.25884	0.41349	0.26014	0.81914
0.20013	0.28698	0.20133	0.70885		0.2589	0.41401	0.26019	0.81853
0.20019	0.28587	0.2014	0.70886		0.25898	0.41102	0.26027	0.81844
0.20024	0.28461	0.20147	0.70707		0.25904	0.41212	0.26034	0.81886
0.2003	0.28291	0.20152	0.70738		0.2591	0.41036	0.26041	0.81883
0.20035	0.28205	0.20158	0.70785		0.25917	0.41167	0.26048	0.82044
0.20041	0.28176	0.20163	0.70719		0.25922	0.40866	0.26054	0.82021
0.20045	0.27927	0.20168	0.70725		0.25928	0.40953	0.26061	0.8204
0.20051	0.27836	0.20174	0.70767		0.25935	0.40965	0.26068	0.81965
0.20057	0.27849	0.2018	0.70861		0.25941	0.40949	0.26076	0.81982
0.20062	0.27848	0.20183	0.70763		0.25945	0.40902	0.26081	0.82018
0.20067	0.27575	0.20188	0.70702		0.25953	0.40986	0.26088	0.82016
0.20072	0.27541	0.20192	0.70725		0.2596	0.40972	0.26094	0.82017
0.20077	0.27355	0.20196	0.70709		0.25968	0.4088	0.261	0.8198
0.20083	0.27356	0.20201	0.70743		0.25977	0.41021	0.26106	0.82017
0.20087	0.27335	0.20206	0.70767		0.25985	0.40951	0.26111	0.82028
0.20091	0.27398	0.20211	0.70731		0.25991	0.40883	0.26118	0.81998
0.20095	0.2715	0.20216	0.70616		0.25997	0.40673	0.26124	0.81935
0.20101	0.26989	0.20222	0.7073		0.26003	0.40489	0.2613	0.81848
0.20106	0.27194	0.20227	0.70766		0.26009	0.40501	0.26137	0.81835
0.20112	0.2726	0.20232	0.70742		0.26015	0.40308	0.26145	0.81816
0.20116	0.27259	0.20237	0.70712		0.26024	0.40506	0.26153	0.81815
0.2012	0.27327	0.20243	0.70757		0.26031	0.40708	0.26161	0.81892
0.20125	0.27468	0.20249	0.70758		0.26037	0.40593	0.26168	0.81904
0.2013	0.27602	0.20253	0.70731		0.26041	0.4007	0.26173	0.81994
0.20136	0.27524	0.20258	0.70755		0.26046	0.40113	0.26181	0.81956
0.20141	0.27227	0.20263	0.70662		0.26053	0.39905	0.26186	0.81821
0.20146	0.27225	0.20269	0.70677		0.2606	0.39872	0.26194	0.81852
0.2015	0.27325	0.20274	0.70604		0.26068	0.39785	0.26202	0.81868
0.20157	0.27261	0.20279	0.70552		0.26075	0.39636	0.2621	0.81839
0.20163	0.27137	0.20285	0.70486		0.26082	0.39609	0.26217	0.81828
0.20169	0.27019	0.20289	0.70499		0.26089	0.39492	0.26224	0.81838
0.20173	0.27041	0.20294	0.70498		0.26095	0.39224	0.26231	0.81869
0.20177	0.26957	0.203	0.70495		0.26104	0.39067	0.26238	0.81818
0.20183	0.26873	0.20306	0.70596		0.26113	0.38892	0.26245	0.81797
0.20189	0.27049	0.2031	0.70694		0.26119	0.38979	0.2625	0.81782
0.20193	0.26779	0.20315	0.70741		0.26125	0.39087	0.26256	0.81767
0.20198	0.26798	0.2032	0.70787		0.26131	0.39029	0.26263	0.81802
0.20203	0.26434	0.20325	0.70888		0.26139	0.3892	0.26269	0.8178
0.20208	0.26544	0.2033	0.70838		0.26146	0.3896	0.26276	0.81752
0.20214	0.26535	0.20334	0.7077		0.26154	0.38865	0.26282	0.81688
0.20219	0.26603	0.20339	0.70802		0.26158	0.38537	0.26288	0.81678
0.20225	0.26608	0.20344	0.70836		0.26166	0.3829	0.26296	0.81726
0.2023	0.26403	0.2035	0.70943		0.26174	0.38225	0.26302	0.81706
0.20234	0.26398	0.20355	0.71027		0.2618	0.38206	0.26308	0.81729
0.2024	0.26357	0.20362	0.71193		0.26187	0.38303	0.26315	0.81705
0.20245	0.26183	0.20367	0.71297		0.26193	0.38129	0.26322	0.81745
0.20248	0.26027	0.20374	0.71077		0.26198	0.37931	0.2633	0.81718
0.20252	0.25919	0.20379	0.70945		0.26204	0.37649	0.26336	0.81686
0.20257	0.26317	0.20383	0.7089		0.2621	0.3754	0.26343	0.81693
0.20263	0.26425	0.20388	0.70871		0.26217	0.37579	0.2635	0.81663
0.20269	0.26328	0.20393	0.70949		0.26222	0.37601	0.26356	0.81624
0.20274	0.26465	0.20398	0.7102		0.26228	0.37237	0.2636	0.81617
0.20278	0.26407	0.20403	0.70967		0.26235	0.37114	0.26365	0.81562
0.20282	0.26618	0.20407	0.70989		0.26241	0.37084	0.26371	0.81505
0.20288	0.26605	0.20411	0.70973		0.26248	0.37002	0.26377	0.81527
0.20293	0.26668	0.20416	0.70943		0.26254	0.36815	0.26382	0.81456
0.20298	0.26713	0.20421	0.7099		0.2626	0.36614	0.2639	0.81428
0.20303	0.26859	0.20427	0.70873		0.26266	0.36515	0.26397	0.81322
0.20307	0.26902	0.20431	0.70851		0.26272	0.36562	0.26404	0.81285
0.20312	0.26945	0.20435	0.70836		0.26278	0.36357	0.26411	0.81279
0.20318	0.26808	0.2044	0.7085		0.26285	0.36329	0.26418	0.81202
0.20323	0.26879	0.20445	0.70826		0.26294	0.36278	0.26425	0.81115
0.20327	0.26802	0.2045	0.70923		0.26301	0.36263	0.26432	0.81024
0.20331	0.26956	0.20456	0.70891		0.26307	0.36171	0.2644	0.81
0.20337	0.27146	0.20461	0.70754		0.26314	0.35898	0.26446	0.80981
0.20343	0.27221	0.20467	0.70739		0.2632	0.3581	0.26452	0.80985
0.20348	0.27279	0.20473	0.7062		0.26325	0.35796	0.26458	0.80882
0.20353	0.2736	0.20478	0.70579		0.26331	0.35573	0.26464	0.80841
0.20358	0.27358	0.20483	0.70642		0.26339	0.35673	0.26469	0.80833
0.20365	0.27295	0.20488	0.70696		0.26344	0.35774	0.26474	0.80846
0.20371	0.27248	0.20494	0.70765		0.2635	0.35925	0.2648	0.80783
0.20378	0.27279	0.205	0.70779		0.26357	0.36	0.26488	0.80854
0.20382	0.27157	0.20505	0.70848		0.26362	0.36047	0.26494	0.80737
0.20387	0.26967	0.20512	0.70833		0.26368	0.36049	0.26503	0.80701
0.20392	0.26939	0.20517	0.7081		0.26374	0.35955	0.26508	0.80709
0.20397	0.26872	0.20522	0.70841		0.26381	0.35752	0.26513	0.80593
0.20402	0.26719	0.20526	0.70934		0.26388	0.35643	0.26519	0.80564
0.20407	0.26528	0.20532	0.70985		0.26394	0.35495	0.26525	0.80559
0.2041	0.26375	0.20535	0.70864		0.26404	0.35375	0.26532	0.80412
0.20415	0.26155	0.20539	0.70809		0.26413	0.35136	0.26541	0.80407
0.2042	0.26218	0.20543	0.70848		0.26419	0.34802	0.26548	0.80426
0.20425	0.26492	0.20549	0.70803		0.26427	0.34766	0.26556	0.80395
0.20429	0.26482	0.20554	0.70863		0.26432	0.35053	0.26563	0.80312
0.20435	0.2628	0.20559	0.70825		0.26437	0.34978	0.2657	0.80297
0.20439	0.26325	0.20562	0.70968		0.26445	0.34826	0.26576	0.80254
0.20445	0.26073	0.20566	0.70997		0.26452	0.34972	0.26583	0.80337
0.20449	0.26143	0.20572	0.70963		0.26459	0.34665	0.26589	0.80321
0.20453	0.2614	0.20576	0.71099		0.26465	0.34495	0.26595	0.80371
0.20458	0.25848	0.20581	0.71055		0.26469	0.34474	0.26601	0.80377
0.20462	0.25857	0.20586	0.71076		0.26475	0.3442	0.2661	0.80347
0.20467	0.25836	0.20591	0.71032		0.2648	0.3455	0.26617	0.80429
0.20473	0.25968	0.20597	0.71138		0.26486	0.34315	0.26622	0.80437
0.20478	0.26157	0.20603	0.71089		0.26491	0.34164	0.26627	0.80464
0.20483	0.2593	0.20607	0.71051		0.26496	0.33973	0.26634	0.80459
0.20488	0.26159	0.20612	0.70992		0.26502	0.34009	0.26639	0.80516
0.20494	0.25933	0.20616	0.70977		0.26508	0.34181	0.26644	0.80551
0.20499	0.25992	0.20621	0.70926		0.26516	0.34275	0.26649	0.80546
0.20504	0.26161	0.20625	0.7086		0.26521	0.34213	0.26656	0.80523
0.20508	0.25919	0.2063	0.70869		0.26529	0.34348	0.26662	0.8055
0.20513	0.26006	0.20635	0.70839		0.26537	0.34392	0.26669	0.80592
0.20518	0.25811	0.20639	0.70804		0.26543	0.3464	0.26676	0.80612
0.20523	0.25641	0.20645	0.7085		0.26548	0.34583	0.26683	0.80619
0.20527	0.25395	0.20651	0.70846		0.26556	0.34559	0.26689	0.80582
0.20531	0.25193	0.20657	0.71027		0.26563	0.34436	0.26698	0.80593
0.20537	0.25203	0.20661	0.7102		0.2657	0.34521	0.26705	0.80659
0.20541	0.25243	0.20666	0.71069		0.26577	0.34286	0.2671	0.80549
0.20544	0.25087	0.2067	0.71224		0.26583	0.34275	0.26716	0.80549
0.20549	0.25176	0.20675	0.71232		0.2659	0.34227	0.26722	0.80497
0.20554	0.2526	0.20679	0.71306		0.26595	0.34341	0.26729	0.80606
0.20558	0.2517	0.20683	0.7124		0.26602	0.3433	0.26735	0.80621
0.20563	0.25108	0.20688	0.7123		0.2661	0.34173	0.26741	0.80643
0.20568	0.25108	0.20693	0.71212		0.26615	0.34009	0.26748	0.80622
0.20573	0.2489	0.20699	0.71368		0.26621	0.33869	0.26755	0.80549
0.20578	0.25041	0.20704	0.71414		0.26627	0.33811	0.26763	0.80527
0.20582	0.24998	0.20708	0.71371		0.26632	0.3384	0.26771	0.805
0.20587	0.25032	0.20713	0.71351		0.26641	0.33862	0.2678	0.80542
0.20591	0.24986	0.20717	0.71452		0.2665	0.33943	0.26785	0.80567
0.20598	0.2479	0.20722	0.7156		0.26657	0.33946	0.26792	0.80524
0.20603	0.24888	0.20728	0.71474		0.26663	0.33815	0.26798	0.80548
0.20609	0.24967	0.20735	0.71462		0.26668	0.33573	0.26803	0.80519
0.20614	0.24927	0.20739	0.71494		0.26675	0.3376	0.26809	0.80505
0.20618	0.24709	0.20743	0.71602		0.26682	0.336	0.26815	0.80517
0.20624	0.24498	0.20748	0.71572		0.26688	0.33445	0.26821	0.80464
0.20629	0.24407	0.20752	0.71528		0.26693	0.33248	0.26827	0.80413
0.20635	0.2426	0.20758	0.71584		0.26698	0.33294	0.26834	0.80283
0.20641	0.24293	0.20762	0.71567		0.26704	0.33045	0.2684	0.80256
0.20646	0.24374	0.20767	0.71602		0.26709	0.33166	0.26846	0.80264
0.2065	0.24239	0.20775	0.71531		0.26715	0.33261	0.26852	0.80244
0.20657	0.2413	0.2078	0.71609		0.26722	0.33242	0.26858	0.80157
0.20661	0.24072	0.20785	0.71603		0.26729	0.33095	0.26863	0.80137
0.20665	0.24191	0.2079	0.71771		0.26735	0.32948	0.26869	0.80108
0.20669	0.24495	0.20796	0.71747		0.26741	0.3284	0.26874	0.80011
0.20676	0.2469	0.20801	0.71719		0.26747	0.32666	0.26882	0.79983
0.2068	0.2473	0.20806	0.71738		0.26752	0.32591	0.26888	0.7992
0.20685	0.24835	0.20811	0.71716		0.26758	0.32486	0.26894	0.79931
0.2069	0.24731	0.20816	0.71764		0.26764	0.32286	0.26899	0.79965
0.20694	0.24908	0.2082	0.71759		0.2677	0.32226	0.26906	0.80017
0.207	0.2483	0.20825	0.71747		0.26778	0.32345	0.26912	0.80077
0.20706	0.24831	0.20831	0.71839		0.26785	0.32329	0.26917	0.80084
0.20713	0.24795	0.20838	0.71905		0.26792	0.32377	0.26923	0.80058
0.20717	0.249	0.20843	0.71911		0.26796	0.3226	0.2693	0.80069
0.20723	0.25068	0.20848	0.71812		0.26804	0.32425	0.26937	0.80057
0.20728	0.25044	0.20853	0.71806		0.26809	0.32487	0.26943	0.80005
0.20733	0.25167	0.20858	0.71817		0.26814	0.32484	0.26948	0.80011
0.20737	0.25256	0.20863	0.71931		0.2682	0.32199	0.26954	0.80017
0.20742	0.25376	0.20868	0.71792		0.26826	0.31856	0.2696	0.79999
0.20748	0.25372	0.20873	0.71685		0.26831	0.31876	0.26966	0.79884
0.20754	0.25664	0.20877	0.71762		0.26838	0.31928	0.26974	0.79799
0.20758	0.261	0.20883	0.71725		0.26844	0.31818	0.26981	0.79727
0.20762	0.25931	0.20887	0.71666		0.26849	0.31675	0.26986	0.79714
0.20766	0.25746	0.20891	0.71701		0.26855	0.31635	0.26991	0.79681
0.2077	0.25826	0.20896	0.7165		0.26859	0.31472	0.26997	0.7961
0.20774	0.257	0.20901	0.71682		0.26866	0.31622	0.27003	0.79549
0.20778	0.25872	0.20905	0.7167		0.26872	0.31585	0.2701	0.79521
0.20783	0.25886	0.20909	0.7159		0.2688	0.31757	0.27016	0.79561
0.20787	0.25888	0.20913	0.71535		0.26889	0.31866	0.27021	0.79496
0.20791	0.25899	0.20917	0.71516		0.26895	0.31959	0.27027	0.79498
0.20795	0.25963	0.20921	0.71434		0.26903	0.31992	0.27034	0.79426
0.20801	0.26057	0.20927	0.71494		0.26911	0.32216	0.27041	0.79421
0.20805	0.26207	0.20931	0.71515		0.26917	0.3206	0.27048	0.79408
0.2081	0.26264	0.20936	0.7142		0.26923	0.32187	0.27055	0.7939
0.20814	0.26216	0.2094	0.71474		0.26927	0.32083	0.27062	0.79351
0.20819	0.26021	0.20945	0.7141		0.26932	0.32125	0.27068	0.79285
0.20824	0.26243	0.2095	0.71507		0.26938	0.32092	0.27074	0.79308
0.20829	0.25976	0.20955	0.71521		0.26943	0.31942	0.27079	0.7929
0.20835	0.2568	0.2096	0.71556		0.26951	0.32008	0.27085	0.79302
0.20839	0.25485	0.20965	0.7135		0.26956	0.31821	0.27092	0.79316
0.20843	0.25437	0.20969	0.71389		0.26962	0.31754	0.27097	0.79232
0.20847	0.25547	0.20974	0.7146		0.26969	0.3188	0.27103	0.79104
0.20853	0.2534	0.20978	0.7152		0.26975	0.32006	0.27108	0.79038
0.20857	0.2537	0.20982	0.71426		0.26982	0.31868	0.27115	0.78996
0.20863	0.2552	0.20986	0.71335		0.26989	0.31788	0.27121	0.79031
0.20866	0.25591	0.20992	0.71331		0.26996	0.31571	0.27129	0.78967
0.2087	0.25564	0.20997	0.71264		0.27002	0.31548	0.27135	0.78973
0.20876	0.2562	0.21001	0.7129		0.27008	0.31475	0.27141	0.78999
0.2088	0.25527	0.21006	0.71323		0.27014	0.3143	0.27147	0.79023
0.20885	0.25628	0.21012	0.7135		0.27018	0.31467	0.27154	0.78998
0.20889	0.2585	0.21017	0.71251		0.27024	0.31527	0.27161	0.79041
0.20893	0.25825	0.21022	0.71191		0.2703	0.31391	0.27166	0.78946
0.20899	0.25845	0.21026	0.71191		0.27036	0.31173	0.27172	0.79002
0.20903	0.25866	0.21031	0.7112		0.27041	0.31262	0.27179	0.7905
0.20908	0.25923	0.21035	0.71174		0.27048	0.31343	0.27185	0.79059
0.20913	0.25916	0.2104	0.71209		0.27055	0.31458	0.27191	0.79035
0.20917	0.25688	0.21045	0.71206		0.27062	0.31233	0.27198	0.79171
0.20923	0.25693	0.2105	0.71246		0.27069	0.31314	0.27205	0.79151
0.20928	0.25665	0.21054	0.71155		0.27077	0.31348	0.27212	0.792
0.20933	0.25938	0.2106	0.7111		0.27082	0.31292	0.2722	0.7909
0.20937	0.25914	0.21065	0.71149		0.27089	0.31384	0.27226	0.79055
0.20941	0.25955	0.21068	0.71082		0.27096	0.31399	0.27232	0.78954
0.20946	0.26082	0.21072	0.71118		0.27103	0.31675	0.27238	0.78916
0.20951	0.26014	0.21077	0.71217		0.27109	0.31829	0.27246	0.78875
0.20956	0.2628	0.21081	0.71297		0.27117	0.31697	0.27253	0.78754
0.2096	0.26191	0.21086	0.71186		0.27123	0.31788	0.27259	0.78819
0.20965	0.2604	0.21091	0.71237		0.2713	0.31919	0.27266	0.78859
0.20969	0.26371	0.21097	0.7122		0.27136	0.31791	0.27273	0.78784
0.20973	0.26089	0.21102	0.71153		0.27142	0.3187	0.27278	0.78761
0.20978	0.2612	0.21106	0.71089		0.27149	0.3169	0.27283	0.78689
0.20982	0.2604	0.21112	0.71139		0.27156	0.31497	0.27288	0.78693
0.20987	0.25816	0.21117	0.71155		0.27163	0.31473	0.27295	0.78639
0.20993	0.25758	0.21122	0.71037		0.27169	0.31371	0.27301	0.78608
0.20998	0.25658	0.21127	0.71153		0.27173	0.31463	0.27308	0.7857
0.21004	0.25695	0.21131	0.71106		0.27178	0.30972	0.27313	0.78554
0.21009	0.25642	0.21136	0.71118		0.27184	0.30914	0.27319	0.78587
0.21014	0.2577	0.21141	0.71041		0.2719	0.30869	0.27326	0.78586
0.21018	0.26052	0.21145	0.71113		0.27195	0.3073	0.27332	0.78441
0.21024	0.26152	0.21149	0.71115		0.27201	0.30464	0.27338	0.78339
0.21029	0.26084	0.21154	0.71031		0.27208	0.30417	0.27344	0.78242
0.21034	0.25979	0.21159	0.70903		0.27214	0.30312	0.2735	0.78209
0.21038	0.25847	0.21163	0.70883		0.27218	0.30191	0.27356	0.78191
0.21041	0.2574	0.21169	0.70726		0.27224	0.29916	0.27362	0.78122
0.21047	0.25658	0.21175	0.70803		0.27228	0.29571	0.27367	0.78064
0.21051	0.25524	0.21179	0.70737		0.27233	0.29696	0.27373	0.77956
0.21056	0.25208	0.21183	0.70738		0.27239	0.2963	0.27379	0.77896
0.2106	0.25063	0.21187	0.70607		0.27248	0.29519	0.27385	0.78
0.21064	0.24811	0.21192	0.70621		0.27255	0.29512	0.2739	0.78046
0.21069	0.24812	0.21197	0.7073		0.27261	0.29379	0.27395	0.78058
0.21075	0.24664	0.21201	0.70686		0.27265	0.29241	0.274	0.7803
0.2108	0.24512	0.21206	0.70692		0.2727	0.29048	0.27405	0.78061
0.21086	0.24592	0.21211	0.70604		0.27275	0.29057	0.2741	0.78049
0.21091	0.24612	0.21217	0.70645		0.27279	0.29108	0.27415	0.77982
0.21095	0.24467	0.21221	0.70544		0.27284	0.29206	0.27421	0.77898
0.21099	0.2435	0.21226	0.70503		0.2729	0.29036	0.2743	0.7778
0.21104	0.24435	0.2123	0.70481		0.27296	0.29047	0.27436	0.77776
0.21109	0.24464	0.21235	0.70325		0.27301	0.28938	0.27442	0.77709
0.21113	0.24547	0.2124	0.70341		0.27308	0.28899	0.27448	0.77575
0.21116	0.24451	0.21245	0.70248		0.27315	0.28901	0.27454	0.77603
0.2112	0.24655	0.21249	0.70132		0.27319	0.29029	0.27459	0.77571
0.21124	0.24897	0.21254	0.70073		0.27325	0.28869	0.27466	0.77513
0.21131	0.24973	0.21259	0.70092		0.27333	0.28525	0.27471	0.7745
0.21135	0.24974	0.21265	0.70055		0.27338	0.28334	0.27476	0.7737
0.2114	0.25159	0.21269	0.70169		0.27343	0.28339	0.27483	0.77278
0.21144	0.25135	0.21273	0.70206		0.27349	0.2824	0.27489	0.77278
0.21149	0.24858	0.21277	0.70255		0.27356	0.28041	0.27496	0.77365
0.21153	0.24664	0.21281	0.70303		0.27363	0.28339	0.27503	0.77327
0.21159	0.24599	0.21285	0.70252		0.27369	0.28235	0.27509	0.7733
0.21164	0.24478	0.2129	0.70281		0.27376	0.28472	0.27513	0.77381
0.21167	0.24597	0.21294	0.70193		0.27382	0.28372	0.2752	0.77355
0.21172	0.24396	0.21298	0.70257		0.27387	0.28458	0.27527	0.77215
0.21175	0.24564	0.21303	0.70199		0.27393	0.28277	0.27533	0.76998
0.2118	0.24757	0.21308	0.70202		0.27399	0.28367	0.27538	0.77021
0.21184	0.24638	0.21313	0.70273		0.27406	0.28369	0.27544	0.76938
0.21189	0.2465	0.21317	0.70368		0.27412	0.28518	0.27549	0.76865
0.21193	0.24522	0.21322	0.70474		0.27417	0.28339	0.27553	0.76738
0.21199	0.24753	0.21327	0.70502		0.27423	0.28252	0.27558	0.76621
0.21205	0.24854	0.21332	0.70499		0.27429	0.28333	0.27565	0.76574
0.21209	0.24789	0.21337	0.70487		0.27436	0.28461	0.27571	0.76483
0.21215	0.24889	0.21342	0.70532		0.27442	0.28381	0.27578	0.76423
0.2122	0.24921	0.21348	0.70711		0.27448	0.28283	0.27585	0.764
0.21224	0.24898	0.21353	0.70741		0.27454	0.28166	0.27591	0.76478
0.21227	0.24766	0.21357	0.70868		0.2746	0.2845	0.27597	0.76491
0.21232	0.24904	0.21361	0.70942		0.27466	0.28461	0.27604	0.76426
0.21237	0.25226	0.21365	0.71		0.27475	0.28498	0.27612	0.76467
0.21241	0.25402	0.2137	0.71033		0.27482	0.2855	0.2762	0.76404
0.21246	0.25696	0.21373	0.71157		0.27487	0.28478	0.27626	0.76335
0.2125	0.25591	0.21378	0.71308		0.27494	0.28294	0.27632	0.7628
0.21255	0.25595	0.21383	0.71503		0.27502	0.28112	0.27638	0.7623
0.21259	0.25532	0.21389	0.71474		0.27509	0.28245	0.27644	0.76165
0.21264	0.25689	0.21394	0.71572		0.27514	0.2824	0.27651	0.76084
0.21268	0.25652	0.21398	0.71577		0.2752	0.28247	0.27657	0.75984
0.21273	0.25702	0.21402	0.71642		0.27526	0.28147	0.27664	0.75914
0.21277	0.25424	0.21407	0.71672		0.27532	0.28211	0.2767	0.75979
0.21281	0.25355	0.21412	0.71827		0.27537	0.28	0.27676	0.75963
0.21287	0.2542	0.21415	0.71794		0.27543	0.27875	0.27681	0.75849
0.21292	0.25593	0.21421	0.71929		0.27549	0.2795	0.27687	0.75846
0.21296	0.25424	0.21426	0.71785		0.27555	0.27808	0.27693	0.75803
0.213	0.25555	0.21431	0.71821		0.27562	0.27843	0.27699	0.75807
0.21306	0.25635	0.21434	0.71801		0.27567	0.27712	0.27705	0.75781
0.21311	0.25565	0.21439	0.71969		0.27573	0.27764	0.27709	0.75676
0.21316	0.25542	0.21444	0.71903		0.27579	0.27727	0.27715	0.75709
0.2132	0.25454	0.21448	0.72034		0.27583	0.27758	0.27721	0.75788
0.21323	0.25642	0.21453	0.71963		0.27589	0.27514	0.27726	0.75865
0.21328	0.2561	0.21457	0.72041		0.27594	0.27393	0.2773	0.75839
0.21332	0.25541	0.21461	0.72089		0.27598	0.27333	0.27736	0.7583
0.21338	0.25333	0.21466	0.72124		0.27604	0.27406	0.27741	0.75866
0.21342	0.25258	0.21471	0.72037		0.27609	0.27413	0.27747	0.75834
0.21347	0.25236	0.21475	0.71985		0.27614	0.27399	0.27752	0.75765
0.21352	0.25148	0.2148	0.71959		0.2762	0.27337	0.27757	0.7564
0.21358	0.25039	0.21485	0.7189		0.27627	0.27231	0.27763	0.75676
0.21363	0.25107	0.21492	0.71961		0.27631	0.27207	0.2777	0.75666
0.21368	0.25111	0.21496	0.72176		0.27637	0.27267	0.27775	0.75769
0.21373	0.25145	0.21501	0.7213		0.27642	0.27333	0.27781	0.75809
0.21379	0.25141	0.21507	0.72147		0.27647	0.27185	0.27788	0.75765
0.21383	0.25189	0.21511	0.72008		0.27654	0.27131	0.27795	0.75728
0.21388	0.25106	0.21515	0.71913		0.2766	0.2707	0.27801	0.75754
0.21392	0.25195	0.2152	0.71802		0.27666	0.27047	0.27807	0.7559
0.21396	0.25297	0.21525	0.71737		0.27673	0.26844	0.27814	0.75551
0.21401	0.2517	0.21529	0.71751		0.2768	0.26507	0.2782	0.75501
0.21404	0.25072	0.21534	0.71693		0.27688	0.26534	0.27825	0.75478
0.21408	0.24945	0.21538	0.71612		0.27695	0.26394	0.27829	0.7548
0.21412	0.24824	0.21543	0.71445		0.27699	0.26291	0.27835	0.75506
0.21417	0.24954	0.21547	0.71455		0.27703	0.2594	0.2784	0.75531
0.21421	0.24867	0.21551	0.71372		0.27708	0.25819	0.27846	0.75624
0.21424	0.24985	0.21556	0.71229		0.27714	0.2588	0.27853	0.75696
0.21428	0.24879	0.21558	0.71108		0.27721	0.25964	0.2786	0.75676
0.21433	0.24763	0.21562	0.71026		0.27727	0.25727	0.27865	0.75622
0.21437	0.24416	0.21566	0.70935		0.27732	0.25873	0.27871	0.75719
0.21441	0.24374	0.21569	0.70882		0.27739	0.25621	0.27878	0.75616
0.21445	0.24175	0.21572	0.70783		0.27744	0.25482	0.27883	0.75728
0.21449	0.24313	0.21577	0.70733		0.27749	0.25493	0.27887	0.757
0.21454	0.24386	0.21582	0.70571		0.27754	0.25366	0.27894	0.75678
0.21459	0.24365	0.21585	0.70543		0.27762	0.25308	0.27901	0.75686
0.21464	0.24097	0.2159	0.70429		0.27768	0.25119	0.27906	0.75699
0.21468	0.24084	0.21596	0.70344		0.27774	0.24812	0.27911	0.75568
0.21471	0.23795	0.21599	0.70541		0.27781	0.24627	0.27918	0.75416
0.21475	0.23641	0.21605	0.70461		0.27787	0.24412	0.27924	0.75409
0.2148	0.23281	0.2161	0.70175		0.27791	0.24354	0.27929	0.75469
0.21485	0.22995	0.21614	0.7002		0.27797	0.24344	0.27934	0.7557
0.21489	0.22836	0.2162	0.69982		0.27803	0.24233	0.27941	0.75589
0.21494	0.22911	0.21624	0.69932		0.27809	0.24224	0.27947	0.75587
0.21498	0.22741	0.21629	0.69947		0.27814	0.24152	0.27953	0.75575
0.21503	0.22556	0.21634	0.69779		0.2782	0.24047	0.27959	0.75547
0.21508	0.22488	0.21639	0.69594		0.27827	0.24211	0.27965	0.75544
0.21513	0.22282	0.21643	0.69639		0.27832	0.24149	0.2797	0.75598
0.21518	0.2231	0.21649	0.6957		0.27837	0.24101	0.27975	0.75689
0.21522	0.2244	0.21653	0.69486		0.27845	0.24029	0.27981	0.75623
0.21527	0.22592	0.21658	0.69481		0.27852	0.24125	0.27989	0.75601
0.21532	0.22384	0.21663	0.6937		0.27857	0.24138	0.27995	0.75496
0.21538	0.22222	0.2167	0.693		0.27862	0.2407	0.28002	0.75524
0.21542	0.22217	0.21674	0.69243		0.27867	0.24063	0.28008	0.75312
0.21546	0.22126	0.21678	0.69207		0.27872	0.24107	0.28014	0.75237
0.21551	0.21988	0.21681	0.69131		0.27878	0.23959	0.2802	0.7517
0.21556	0.21879	0.21686	0.69113		0.27885	0.23901	0.28027	0.75247
0.21559	0.21861	0.21689	0.69008		0.2789	0.23918	0.28032	0.75328
0.21562	0.2178	0.21693	0.68918		0.27896	0.23648	0.28038	0.75309
0.21567	0.21675	0.21697	0.68971		0.27901	0.2361	0.28043	0.75311
0.21572	0.21787	0.21702	0.68944		0.27906	0.23707	0.28049	0.75409
0.21576	0.21997	0.21706	0.69058		0.27912	0.23654	0.28056	0.75348
0.2158	0.21804	0.2171	0.69151		0.27919	0.23431	0.28062	0.75177
0.21584	0.21666	0.21715	0.69115		0.27924	0.23517	0.28067	0.75105
0.21589	0.21558	0.21721	0.69116		0.27929	0.23413	0.28074	0.7508
0.21595	0.21535	0.21724	0.69121		0.27934	0.23326	0.28079	0.75058
0.21599	0.21461	0.21729	0.69106		0.2794	0.23331	0.28084	0.7506
0.21604	0.2144	0.21735	0.69074		0.27947	0.23522	0.2809	0.75103
0.21609	0.21706	0.2174	0.69051		0.27955	0.23604	0.28096	0.74945
0.21612	0.22026	0.21745	0.69192		0.27961	0.23362	0.28101	0.74804
0.21616	0.22204	0.21749	0.69322		0.27968	0.23633	0.28107	0.74747
0.21622	0.22321	0.21753	0.69307		0.27973	0.23554	0.28112	0.74613
0.21626	0.22203	0.21756	0.69459		0.27979	0.23513	0.28118	0.74473
0.2163	0.224	0.21761	0.69496		0.27985	0.23554	0.28125	0.74423
0.21635	0.22391	0.21765	0.69722		0.27991	0.23676	0.28131	0.74437
0.21639	0.22517	0.21769	0.698		0.27997	0.23639	0.28136	0.74243
0.21642	0.22754	0.21773	0.699		0.28002	0.23423	0.28142	0.74208
0.21646	0.22907	0.21778	0.69977		0.28006	0.23317	0.28147	0.74146
0.2165	0.23142	0.21782	0.70049		0.28011	0.23247	0.28152	0.74179
0.21655	0.23323	0.21787	0.70023		0.28016	0.23204	0.28158	0.74172
0.2166	0.23582	0.21791	0.70201		0.28023	0.23085	0.28164	0.74085
0.21664	0.2368	0.21796	0.70263		0.28029	0.23045	0.28169	0.74012
0.2167	0.23731	0.218	0.70365		0.28035	0.23258	0.28175	0.73951
0.21674	0.2383	0.21806	0.70471		0.28041	0.23277	0.2818	0.73964
0.21678	0.241	0.21811	0.70495		0.28046	0.23353	0.28185	0.73911
0.21683	0.24169	0.21815	0.70405		0.28051	0.2316	0.28191	0.73848
0.21687	0.23951	0.21819	0.7054		0.28056	0.22984	0.28199	0.73758
0.21692	0.23704	0.21823	0.70553		0.28062	0.22758	0.28206	0.73676
0.21696	0.23417	0.21828	0.70766		0.28068	0.22892	0.28212	0.73722
0.217	0.23321	0.21833	0.7069		0.28074	0.22749	0.28217	0.73809
0.21703	0.23191	0.21838	0.70743		0.2808	0.23079	0.28223	0.73767
0.21708	0.23186	0.21843	0.7068		0.28086	0.23109	0.28229	0.73703
0.21713	0.23358	0.21846	0.70703		0.28093	0.22956	0.28234	0.73725
0.21718	0.23062	0.21849	0.70779		0.28099	0.22949	0.28239	0.73766
0.21722	0.23038	0.21853	0.70936		0.28105	0.22647	0.28246	0.73865
0.21727	0.22843	0.21858	0.70954		0.28111	0.22458	0.2825	0.73885
0.21731	0.23055	0.21863	0.70964		0.28116	0.22289	0.28256	0.73802
0.21734	0.23021	0.21867	0.70882		0.2812	0.22184	0.2826	0.7381
0.21739	0.23082	0.2187	0.70889		0.28126	0.22336	0.28265	0.73821
0.21743	0.23076	0.21874	0.70965		0.28131	0.22254	0.2827	0.73871
0.21748	0.22996	0.21878	0.7096		0.28137	0.22238	0.28276	0.73857
0.21754	0.22768	0.21882	0.71014		0.28142	0.22264	0.28281	0.7386
0.21759	0.22642	0.21887	0.70975		0.28147	0.22409	0.28287	0.73824
0.21763	0.22746	0.21892	0.70968		0.28151	0.22416	0.28293	0.73859
0.21767	0.22981	0.21895	0.71004		0.28157	0.22289	0.28299	0.73813
0.21771	0.22871	0.219	0.70843		0.28161	0.22238	0.28304	0.73804
0.21775	0.22857	0.21904	0.70855		0.28166	0.22142	0.2831	0.73775
0.21781	0.23045	0.21911	0.70729		0.28173	0.22246	0.28316	0.73817
0.21785	0.23148	0.21917	0.70709		0.28178	0.22107	0.28321	0.73885
0.21789	0.23375	0.2192	0.70674		0.28185	0.22038	0.28326	0.73872
0.21793	0.235	0.21925	0.70692		0.2819	0.22012	0.28333	0.73914
0.21798	0.23729	0.21929	0.70634		0.28195	0.21747	0.28339	0.73943
0.21803	0.23872	0.21933	0.70748		0.28201	0.21647	0.28345	0.74
0.21808	0.23943	0.21936	0.70717		0.28207	0.21757	0.2835	0.73987
0.21813	0.23786	0.21941	0.70598		0.28214	0.21808	0.28355	0.73938
0.21817	0.23721	0.21947	0.70176		0.28219	0.21965	0.28361	0.73944
0.21821	0.23924	0.21952	0.70087		0.28225	0.22044	0.28366	0.73869
0.21824	0.24041	0.21956	0.70096		0.2823	0.22127	0.28372	0.73878
0.21828	0.24012	0.2196	0.70317		0.28237	0.22162	0.28378	0.7386
0.21831	0.23874	0.21964	0.70132		0.28242	0.22128	0.28384	0.73825
0.21836	0.23957	0.21968	0.70082		0.28247	0.22143	0.2839	0.74017
0.2184	0.23896	0.21973	0.7003		0.28252	0.22287	0.28396	0.74071
0.21843	0.24091	0.21977	0.69938		0.28258	0.22603	0.28401	0.74138
0.21847	0.24104	0.21981	0.69992		0.28263	0.22516	0.28406	0.7416
0.21852	0.23973	0.21986	0.69998		0.2827	0.22526	0.2841	0.74214
0.21857	0.23926	0.2199	0.70099		0.28277	0.22751	0.28415	0.74263
0.21862	0.23829	0.21994	0.70088		0.28283	0.22725	0.28421	0.74383
0.21867	0.23905	0.21998	0.70024		0.28288	0.22949	0.28426	0.74351
0.21872	0.23475	0.22003	0.69993		0.28294	0.2277	0.28431	0.74276
0.21877	0.23333	0.22007	0.69913		0.28298	0.22667	0.28438	0.74219
0.21881	0.23362	0.22011	0.69855		0.28303	0.2251	0.28443	0.74186
0.21884	0.23311	0.22017	0.69814		0.28308	0.22495	0.2845	0.74042
0.21889	0.23473	0.2202	0.69751		0.28314	0.22402	0.28456	0.74063
0.21893	0.23671	0.22024	0.69739		0.2832	0.22551	0.28461	0.73893
0.21896	0.23753	0.22027	0.69711		0.28327	0.22288	0.28468	0.73765
0.21901	0.23855	0.22031	0.69697		0.28332	0.22292	0.28474	0.73762
0.21905	0.238	0.22036	0.69644		0.28338	0.22043	0.28479	0.73759
0.21909	0.23802	0.22041	0.69461		0.28344	0.21889	0.28484	0.73739
0.21913	0.23641	0.22046	0.69599		0.28349	0.22122	0.28491	0.73796
0.21918	0.23746	0.2205	0.69293		0.28355	0.22112	0.28497	0.73837
0.21923	0.2393	0.22055	0.694		0.28361	0.2215	0.28502	0.73731
0.21927	0.24003	0.2206	0.69362		0.28366	0.22023	0.28509	0.73694
0.21931	0.23817	0.22064	0.69272		0.28372	0.22159	0.28516	0.73646
0.21935	0.23615	0.22068	0.69187		0.2838	0.21965	0.28522	0.7369
0.21939	0.23388	0.22073	0.69194		0.28384	0.21911	0.28527	0.73664
0.21945	0.23398	0.22076	0.69049		0.28391	0.22056	0.28533	0.73755
0.21949	0.23448	0.22081	0.69269		0.28396	0.22013	0.28538	0.73798
0.21953	0.23399	0.22085	0.69178		0.28402	0.22132	0.28543	0.73835
0.21957	0.23368	0.2209	0.69069		0.28406	0.21965	0.28548	0.73939
0.21962	0.23267	0.22093	0.69035		0.28412	0.21884	0.28555	0.73973
0.21966	0.23115	0.22097	0.68999		0.28418	0.22099	0.2856	0.73997
0.21971	0.22973	0.22102	0.6889		0.28424	0.21917	0.28565	0.73979
0.21976	0.23001	0.22107	0.68842		0.28429	0.21939	0.28571	0.73959
0.21979	0.23011	0.22112	0.68792		0.28434	0.21901	0.28577	0.73739
0.21982	0.23041	0.22116	0.68672		0.2844	0.2186	0.28582	0.73811
0.21987	0.23232	0.2212	0.68586		0.28446	0.21512	0.28587	0.73837
0.21991	0.23307	0.22125	0.68558		0.28453	0.21483	0.28593	0.73891
0.21995	0.23147	0.2213	0.6859		0.28458	0.21275	0.28599	0.73831
0.21999	0.23425	0.22134	0.68567		0.28464	0.21488	0.28604	0.73754
0.22003	0.23459	0.22138	0.6852		0.28469	0.2151	0.2861	0.73686
0.22007	0.2357	0.22141	0.68455		0.28473	0.2128	0.28615	0.73744
0.22014	0.2336	0.22146	0.68473		0.28479	0.21109	0.2862	0.73681
0.22019	0.23235	0.22149	0.68274		0.28484	0.21176	0.28625	0.73575
0.22023	0.23363	0.22153	0.6818		0.28489	0.21149	0.28632	0.73623
0.22026	0.23305	0.22159	0.68246		0.28495	0.20781	0.28636	0.73605
0.2203	0.23585	0.22164	0.68276		0.28501	0.20879	0.28642	0.73596
0.22035	0.23612	0.22169	0.68272		0.28506	0.20854	0.28649	0.73652
0.22039	0.23627	0.22174	0.68304		0.2851	0.20896	0.28654	0.73582
0.22043	0.23549	0.22178	0.68239		0.28514	0.20679	0.2866	0.7341
0.22047	0.23496	0.22182	0.68298		0.2852	0.20597	0.28668	0.73412
0.2205	0.23273	0.22187	0.68222		0.28526	0.20698	0.28673	0.73434
0.22055	0.23063	0.22191	0.68076		0.28532	0.204	0.28678	0.73414
0.2206	0.23126	0.22195	0.68147		0.28539	0.20461	0.28684	0.73452
0.22065	0.23108	0.222	0.68171		0.28547	0.20605	0.28689	0.73466
0.22071	0.23089	0.22204	0.68323		0.28553	0.20341	0.28695	0.7347
0.22074	0.23051	0.22209	0.6813		0.28559	0.20216	0.287	0.73424
0.22079	0.22929	0.22213	0.68122		0.28563	0.19913	0.28706	0.73536
0.22084	0.22759	0.22217	0.67928		0.28567	0.20076	0.28712	0.73599
0.22088	0.2259	0.22222	0.67884		0.28573	0.20016	0.28716	0.73596
0.22092	0.22457	0.22227	0.67894		0.28578	0.20185	0.28721	0.73543
0.22096	0.22049	0.22231	0.67966		0.28585	0.20052	0.28726	0.73546
0.22101	0.21664	0.22236	0.67821		0.28591	0.19846	0.28733	0.73578
0.22105	0.21535	0.22239	0.67774		0.28596	0.19851	0.2874	0.73659
0.2211	0.21291	0.22243	0.67854		0.286	0.19687	0.28745	0.73696
0.22114	0.21295	0.22246	0.67805		0.28605	0.1966	0.2875	0.73691
0.22118	0.21072	0.2225	0.67757		0.28609	0.19484	0.28755	0.73587
0.22121	0.20951	0.22254	0.67822		0.28615	0.19582	0.28759	0.73668
0.22125	0.20938	0.22258	0.67828		0.2862	0.19793	0.28766	0.73718
0.22129	0.2108	0.22262	0.67844		0.28625	0.20043	0.28772	0.73762
0.22132	0.21123	0.22266	0.6776		0.28632	0.19877	0.28779	0.73794
0.22137	0.20896	0.22271	0.67746		0.2864	0.19938	0.28783	0.73736
0.22141	0.21077	0.22275	0.67682		0.28645	0.19739	0.28789	0.7394
0.22144	0.21009	0.22279	0.67629		0.2865	0.19756	0.28796	0.74015
0.22149	0.20755	0.22282	0.67652		0.28655	0.19649	0.28802	0.74036
0.22152	0.20779	0.22287	0.67429		0.28661	0.19475	0.28806	0.74024
0.22158	0.20708	0.22292	0.67207		0.28668	0.19642	0.28812	0.73966
0.22163	0.2079	0.22296	0.67218		0.28675	0.19719	0.28816	0.74002
0.22167	0.2057	0.223	0.6716		0.28679	0.19656	0.28822	0.74075
0.22171	0.20475	0.22305	0.67083		0.28684	0.1969	0.28827	0.74119
0.22175	0.2033	0.2231	0.67052		0.28688	0.19618	0.28832	0.7414
0.22179	0.20072	0.22313	0.66913		0.28695	0.19493	0.28837	0.74096
0.22184	0.20068	0.22317	0.66863		0.28699	0.19717	0.28841	0.74172
0.22189	0.20353	0.22321	0.66689		0.28704	0.19785	0.28846	0.74136
0.22193	0.20691	0.22327	0.66787		0.28709	0.19639	0.28853	0.74174
0.22197	0.20755	0.22331	0.6675		0.28715	0.19601	0.28858	0.74178
0.222	0.20645	0.22334	0.66746		0.2872	0.19776	0.28864	0.74217
0.22205	0.20704	0.22337	0.66674		0.28726	0.19663	0.2887	0.74245
0.22209	0.20697	0.22341	0.66473		0.28731	0.1986	0.28875	0.74326
0.22212	0.20699	0.22346	0.66496		0.28735	0.20035	0.28882	0.74217
0.22217	0.20695	0.2235	0.66571		0.28741	0.20383	0.28888	0.7416
0.22221	0.20599	0.22353	0.66518		0.28745	0.20622	0.28892	0.74121
0.22225	0.2057	0.22358	0.66507		0.28752	0.20651	0.28898	0.74083
0.22229	0.20541	0.22363	0.66521		0.28757	0.20877	0.28903	0.7411
0.22233	0.20344	0.22367	0.66291		0.28761	0.2137	0.28908	0.74104
0.22238	0.20449	0.2237	0.6623		0.28767	0.21421	0.28914	0.74124
0.22241	0.20532	0.22374	0.66313		0.28773	0.21359	0.28919	0.74165
0.22247	0.20601	0.22378	0.66533		0.2878	0.21205	0.28923	0.7408
0.22251	0.20498	0.22382	0.66511		0.28785	0.21316	0.28928	0.74131
0.22255	0.20479	0.22387	0.66465		0.2879	0.21234	0.28933	0.74087
0.22258	0.20577	0.22391	0.6631		0.28796	0.21201	0.28938	0.74152
0.22263	0.20661	0.22396	0.66514		0.28799	0.21314	0.28944	0.74281
0.22267	0.20583	0.22401	0.66511		0.28805	0.21188	0.28948	0.74252
0.2227	0.20521	0.22405	0.66502		0.2881	0.21058	0.28953	0.74296
0.22274	0.20481	0.22409	0.66394		0.28814	0.20883	0.28959	0.74215
0.22279	0.20243	0.22413	0.66303		0.28818	0.2079	0.28963	0.74145
0.22284	0.20287	0.22418	0.66155		0.28824	0.20894	0.28968	0.7402
0.22287	0.20367	0.22422	0.66096		0.2883	0.2087	0.28973	0.73955
0.22292	0.20345	0.22426	0.65915		0.28834	0.21047	0.2898	0.73721
0.22296	0.20079	0.22431	0.65833		0.2884	0.20945	0.28986	0.73566
0.22301	0.2017	0.22436	0.65731		0.28847	0.20927	0.28991	0.73653
0.22306	0.20431	0.2244	0.65713		0.28854	0.2074	0.28996	0.73603
0.22309	0.20529	0.22445	0.65549		0.28859	0.20839	0.29002	0.73546
0.22313	0.20527	0.2245	0.65604		0.28864	0.20575	0.29008	0.73439
0.22317	0.20401	0.22454	0.65566		0.28868	0.20715	0.29013	0.73396
0.22322	0.20484	0.22457	0.65467		0.28875	0.20508	0.29019	0.7338
0.22326	0.20364	0.22462	0.6546		0.28881	0.20581	0.29025	0.73436
0.2233	0.20239	0.22467	0.65427		0.28887	0.20591	0.29031	0.73428
0.22334	0.2019	0.2247	0.65473		0.28893	0.20646	0.29037	0.73367
0.22339	0.20221	0.22475	0.65493		0.28897	0.20644	0.29042	0.73282
0.22343	0.20071	0.22477	0.65321		0.28903	0.20558	0.29047	0.73202
0.22346	0.19868	0.22481	0.65337		0.28908	0.206	0.29053	0.73301
0.22351	0.1959	0.22486	0.65162		0.28912	0.20436	0.29058	0.73331
0.22355	0.19333	0.22491	0.65077		0.28917	0.20684	0.29063	0.73344
0.22358	0.19143	0.22495	0.65017		0.28922	0.20467	0.29069	0.73325
0.22362	0.19353	0.22499	0.64898		0.2893	0.2046	0.29075	0.73307
0.22366	0.19539	0.22502	0.64823		0.28938	0.20665	0.2908	0.73377
0.22369	0.19565	0.22505	0.64706		0.28944	0.20569	0.29086	0.73344
0.22374	0.19542	0.22509	0.64449		0.28948	0.20767	0.29092	0.73299
0.22378	0.19397	0.22513	0.64529		0.28956	0.20586	0.29097	0.73362
0.22382	0.19381	0.22517	0.64547		0.2896	0.20614	0.29104	0.73259
0.22387	0.19391	0.22521	0.64449		0.28965	0.20672	0.2911	0.73211
0.22391	0.19382	0.22525	0.64385		0.28972	0.20187	0.29114	0.73052
0.22394	0.19365	0.2253	0.64319		0.28976	0.2019	0.29118	0.73001
0.22397	0.19519	0.22533	0.64296		0.2898	0.19977	0.29125	0.73054
0.22402	0.19549	0.22537	0.64252		0.28985	0.20013	0.2913	0.73039
0.22405	0.19473	0.2254	0.64382		0.28991	0.20088	0.29134	0.73022
0.22409	0.1927	0.22545	0.64344		0.28997	0.20229	0.2914	0.73059
0.22414	0.19153	0.22549	0.64211		0.29003	0.20605	0.29146	0.72982
0.22419	0.19319	0.22554	0.64206		0.29008	0.20789	0.29152	0.72994
0.22423	0.19164	0.22558	0.64126		0.29013	0.20334	0.29157	0.72997
0.22428	0.19206	0.22563	0.64091		0.29017	0.20343	0.29164	0.73087
0.22431	0.19229	0.22568	0.63968		0.29021	0.20406	0.29171	0.72947
0.22437	0.19262	0.22573	0.64035		0.29027	0.20402	0.29176	0.72906
0.22441	0.19239	0.22577	0.64179		0.29033	0.20204	0.29181	0.72875
0.22444	0.1922	0.22581	0.64047		0.29039	0.20208	0.29186	0.72867
0.2245	0.19143	0.22586	0.64082		0.29044	0.20336	0.29192	0.72843
0.22455	0.18966	0.2259	0.64069		0.29049	0.20215	0.29196	0.72779
0.2246	0.18925	0.22594	0.64076		0.29055	0.20377	0.29201	0.72701
0.22464	0.18894	0.22598	0.64042		0.29061	0.20087	0.29206	0.7275
0.22468	0.1902	0.22603	0.63955		0.29066	0.19888	0.29211	0.72756
0.22472	0.1891	0.22606	0.64001		0.29071	0.2001	0.29217	0.72744
0.22476	0.18836	0.22609	0.63797		0.29076	0.19965	0.29221	0.7276
0.2248	0.18867	0.22613	0.63884		0.29081	0.20195	0.29226	0.72744
0.22482	0.18621	0.22617	0.63796		0.29087	0.19943	0.29231	0.72771
0.22487	0.18383	0.22622	0.63641		0.29091	0.1988	0.29237	0.72749
0.22491	0.18232	0.22626	0.63283		0.29095	0.20085	0.29243	0.72764
0.22496	0.1826	0.22632	0.63265		0.291	0.19896	0.29247	0.72809
0.22499	0.18206	0.22636	0.63187		0.29106	0.20073	0.29252	0.72789
0.22504	0.18323	0.22639	0.63155		0.29111	0.20126	0.29258	0.72712
0.22508	0.18345	0.22644	0.63162		0.29117	0.20256	0.29262	0.72904
0.22513	0.18043	0.22649	0.63058		0.29121	0.20282	0.29266	0.72903
0.22518	0.18219	0.22653	0.63208		0.29125	0.20328	0.29271	0.72908
0.22522	0.18283	0.22657	0.63173		0.2913	0.20589	0.29277	0.72801
0.22526	0.18331	0.22662	0.63188		0.29135	0.20545	0.29282	0.72724
0.2253	0.18323	0.22667	0.63052		0.29141	0.2049	0.29286	0.72756
0.22534	0.18224	0.2267	0.62966		0.29146	0.20403	0.29291	0.72796
0.22538	0.18205	0.22674	0.62885		0.2915	0.20492	0.29296	0.72923
0.22543	0.18028	0.22677	0.629		0.29155	0.20255	0.29302	0.7299
0.22547	0.1797	0.22681	0.62702		0.29161	0.20059	0.29308	0.72964
0.2255	0.1792	0.22685	0.6276		0.29167	0.19676	0.29312	0.73021
0.22554	0.17797	0.22689	0.62671		0.29173	0.19575	0.29317	0.7296
0.22558	0.18133	0.22693	0.62578		0.29178	0.19429	0.29323	0.72899
0.22562	0.17967	0.22697	0.62408		0.29183	0.19456	0.2933	0.72694
0.22566	0.17793	0.22701	0.62447		0.29189	0.19372	0.29335	0.72642
0.22569	0.17924	0.22705	0.62412		0.29195	0.19306	0.29341	0.72551
0.22573	0.18024	0.22709	0.62424		0.29201	0.19402	0.29346	0.72545
0.22577	0.18132	0.22712	0.62507		0.29207	0.1928	0.29353	0.72585
0.22581	0.18093	0.22716	0.62458		0.29211	0.19429	0.29359	0.72529
0.22586	0.18196	0.2272	0.62513		0.29216	0.19682	0.29363	0.7244
0.22588	0.18159	0.22724	0.62458		0.29222	0.19591	0.29369	0.72368
0.22592	0.18341	0.22729	0.62402		0.29227	0.19658	0.29374	0.72359
0.22596	0.18515	0.22733	0.62384		0.29233	0.19804	0.29379	0.7235
0.22599	0.18524	0.22736	0.62466		0.29239	0.19492	0.29385	0.72331
0.22603	0.18459	0.2274	0.62703		0.29244	0.19657	0.29391	0.72302
0.22607	0.18279	0.22744	0.62618		0.29249	0.19573	0.29398	0.72302
0.22611	0.18352	0.22748	0.62358		0.29254	0.19632	0.29404	0.72255
0.22616	0.18303	0.22752	0.62333		0.29259	0.19529	0.29409	0.72233
0.22619	0.18456	0.22755	0.62302		0.29264	0.19717	0.29415	0.72136
0.22623	0.18482	0.22761	0.62382		0.2927	0.19547	0.2942	0.72121
0.22627	0.18223	0.22766	0.62335		0.29276	0.19478	0.29423	0.72192
0.22634	0.18221	0.2277	0.62033		0.29282	0.19387	0.29428	0.72147
0.22638	0.1817	0.22774	0.6189		0.29287	0.19216	0.29433	0.72148
0.22642	0.18308	0.22779	0.61688		0.29293	0.19311	0.29437	0.72207
0.22646	0.17868	0.22782	0.61551		0.293	0.19326	0.29442	0.72136
0.22649	0.17821	0.22788	0.61495		0.29304	0.19244	0.29447	0.72124
0.22653	0.17811	0.22793	0.61508		0.29308	0.19165	0.29452	0.7208
0.22658	0.17611	0.22796	0.61272		0.29313	0.19342	0.29457	0.72178
0.22662	0.17656	0.22801	0.60913		0.29317	0.19369	0.29462	0.72159
0.22667	0.17666	0.22803	0.60797		0.29323	0.19165	0.29468	0.72122
0.22671	0.17526	0.22807	0.60778		0.29329	0.1911	0.29475	0.72125
0.22675	0.17186	0.22811	0.6051		0.29334	0.19314	0.2948	0.72059
0.2268	0.16923	0.22815	0.60318		0.29338	0.19045	0.29484	0.71897
0.22685	0.16649	0.2282	0.60182		0.29343	0.19198	0.29489	0.71789
0.22689	0.16473	0.22824	0.60002		0.29348	0.19083	0.29494	0.71728
0.22692	0.16206	0.22829	0.59936		0.29352	0.19101	0.295	0.7165
0.22696	0.16387	0.22834	0.59716		0.29356	0.19063	0.29505	0.7168
0.22701	0.16131	0.2284	0.59746		0.2936	0.18933	0.29511	0.71728
0.22707	0.16069	0.22844	0.59617		0.29367	0.18975	0.29516	0.71723
0.22711	0.15862	0.22848	0.59374		0.29374	0.19031	0.29522	0.71909
0.22714	0.1607	0.22852	0.59298		0.29381	0.18941	0.29527	0.7191
0.22718	0.16227	0.22856	0.59249		0.29386	0.1871	0.29533	0.71754
0.22721	0.1592	0.22859	0.59258		0.29392	0.18837	0.29539	0.71806
0.22726	0.15754	0.22863	0.59271		0.29396	0.18607	0.29545	0.71699
0.2273	0.15642	0.22866	0.59107		0.29402	0.18808	0.2955	0.71668
0.22734	0.15476	0.2287	0.59147		0.29408	0.1856	0.29556	0.71608
0.22739	0.1531	0.22874	0.59161		0.29413	0.18755	0.29563	0.71635
0.22743	0.15172	0.22878	0.58868		0.29419	0.18563	0.29567	0.71693
0.22747	0.14992	0.22882	0.58777		0.29424	0.18374	0.29572	0.71688
0.2275	0.14815	0.22887	0.58752		0.29429	0.18247	0.29577	0.71649
0.22755	0.14524	0.22891	0.58676		0.29435	0.18051	0.29583	0.71603
0.22759	0.14586	0.22895	0.58546		0.29439	0.17904	0.29587	0.71634
0.22762	0.1452	0.22899	0.58342		0.29444	0.17821	0.29592	0.71483
0.22764	0.14377	0.22903	0.58169		0.2945	0.17865	0.29597	0.71504
0.22767	0.14404	0.22907	0.58138		0.29456	0.17821	0.29602	0.71558
0.22771	0.14621	0.2291	0.58146		0.2946	0.17765	0.29607	0.71519
0.22774	0.14642	0.22913	0.58111		0.29464	0.17947	0.29613	0.71568
0.22778	0.14369	0.22917	0.58027		0.29468	0.17859	0.29617	0.71581
0.22782	0.14153	0.2292	0.5799		0.29473	0.17525	0.29623	0.71542
0.22786	0.14004	0.22923	0.58027		0.2948	0.17363	0.29628	0.7153
0.22789	0.13975	0.22927	0.58003		0.29485	0.17251	0.29633	0.71456
0.22793	0.13925	0.22931	0.5791		0.29491	0.17063	0.29638	0.71406
0.22797	0.1411	0.22936	0.57786		0.29496	0.16954	0.29644	0.71348
0.22801	0.14234	0.2294	0.57859		0.29501	0.17142	0.29648	0.71397
0.22805	0.14315	0.22944	0.57752		0.29506	0.16963	0.29652	0.71439
0.2281	0.14216	0.22947	0.57767		0.29512	0.16921	0.29657	0.71324
0.22813	0.14338	0.2295	0.57761		0.29516	0.16775	0.29661	0.71396
0.22818	0.14521	0.22954	0.57642		0.29521	0.16572	0.29668	0.71416
0.22822	0.14477	0.22958	0.57613		0.29526	0.16546	0.29673	0.71441
0.22825	0.14482	0.22961	0.57665		0.29531	0.15892	0.29678	0.71445
0.22828	0.14329	0.22966	0.57564		0.29536	0.15691	0.29683	0.71463
0.22832	0.14403	0.2297	0.57661		0.29541	0.15692	0.29688	0.71469
0.22836	0.14202	0.22974	0.57794		0.29545	0.15644	0.29694	0.71346
0.22839	0.14177	0.22978	0.58018		0.2955	0.15343	0.297	0.71316
0.22843	0.14305	0.22981	0.57914		0.29554	0.15304	0.29704	0.71287
0.22846	0.14298	0.22985	0.57838		0.29559	0.15384	0.29709	0.71299
0.22851	0.14053	0.22989	0.57861		0.29565	0.1529	0.29713	0.71287
0.22855	0.14178	0.22993	0.57964		0.29569	0.15224	0.29717	0.7136
0.22859	0.14244	0.22997	0.57771		0.29573	0.15175	0.29723	0.71287
0.22864	0.14249	0.23001	0.57692		0.29579	0.14971	0.29729	0.71296
0.22869	0.14058	0.23005	0.57637		0.29585	0.15208	0.29732	0.71275
0.22872	0.13989	0.2301	0.57618		0.2959	0.15382	0.29737	0.71254
0.22877	0.14202	0.23014	0.57467		0.29596	0.15258	0.29742	0.71168
0.22881	0.14245	0.23018	0.5775		0.29601	0.15052	0.29748	0.71143
0.22885	0.14213	0.23023	0.57626		0.29606	0.15179	0.29754	0.71242
0.22889	0.145	0.23027	0.57704		0.2961	0.15278	0.2976	0.71175
0.22894	0.14576	0.23032	0.57794		0.29615	0.15344	0.29765	0.71218
0.22898	0.14688	0.23036	0.57965		0.29621	0.15082	0.29769	0.71187
0.22901	0.14805	0.23039	0.58108		0.29626	0.15351	0.29773	0.71339
0.22904	0.14814	0.23042	0.58159		0.29632	0.1535	0.29779	0.71247
0.22908	0.14797	0.23045	0.58336		0.29636	0.15233	0.29783	0.7123
0.2291	0.14918	0.23049	0.58444		0.29641	0.14966	0.29787	0.70952
0.22915	0.15223	0.23053	0.58529		0.29645	0.14601	0.29792	0.70881
0.22919	0.15304	0.23056	0.58347		0.29649	0.1461	0.29797	0.70838
0.22923	0.1542	0.23061	0.58327		0.29653	0.14404	0.29803	0.70855
0.22927	0.15646	0.23065	0.58544		0.29659	0.14358	0.29807	0.70874
0.22931	0.15956	0.2307	0.58553		0.29665	0.14313	0.29812	0.7079
0.22936	0.1606	0.23073	0.58428		0.29672	0.14281	0.29819	0.70776
0.22939	0.16096	0.23077	0.58596		0.29677	0.1432	0.29824	0.70665
0.22943	0.16442	0.23081	0.58555		0.29681	0.14234	0.29829	0.70485
0.22947	0.16327	0.23085	0.58729		0.29685	0.1433	0.29834	0.70421
0.22951	0.16284	0.2309	0.58656		0.29691	0.14536	0.2984	0.70281
0.22954	0.16444	0.23093	0.58728		0.29695	0.14548	0.29845	0.70263
0.22958	0.16227	0.23098	0.58804		0.29701	0.14575	0.29851	0.70246
0.22963	0.16397	0.23101	0.58828		0.29706	0.14538	0.29857	0.70274
0.22967	0.16673	0.23105	0.58773		0.29711	0.1447	0.29862	0.70225
0.22971	0.16746	0.23109	0.58611		0.29717	0.14631	0.29867	0.70279
0.22975	0.16866	0.23114	0.5891		0.29723	0.14595	0.29873	0.70286
0.22979	0.16871	0.23118	0.58856		0.29727	0.14631	0.29877	0.70292
0.22982	0.16934	0.23122	0.58868		0.29732	0.14487	0.29882	0.70372
0.22986	0.17009	0.23125	0.58698		0.29738	0.14208	0.29888	0.70506
0.22989	0.1703	0.23129	0.58749		0.29743	0.14524	0.29895	0.70378
0.22993	0.16849	0.23134	0.58782		0.29748	0.14351	0.299	0.7031
0.22998	0.1697	0.23138	0.58853		0.29753	0.14561	0.29906	0.70262
0.23002	0.17098	0.23142	0.58561		0.29758	0.14883	0.29911	0.70367
0.23007	0.16894	0.23146	0.58162		0.29764	0.14813	0.29916	0.70393
0.23013	0.16854	0.23151	0.58039		0.29771	0.15023	0.29921	0.70329
0.23018	0.16851	0.23155	0.57985		0.29777	0.15128	0.29925	0.70284
0.23022	0.16825	0.23159	0.57772		0.29783	0.15198	0.29931	0.7036
0.23026	0.16675	0.23163	0.57674		0.29788	0.15353	0.29936	0.70361
0.23031	0.16614	0.23168	0.57607		0.29794	0.15567	0.29941	0.70347
0.23034	0.16641	0.23173	0.57518		0.29798	0.15537	0.29947	0.70396
0.23038	0.16724	0.23178	0.57648		0.29804	0.15585	0.29952	0.70474
0.23042	0.16553	0.23181	0.57653		0.29809	0.15989	0.29956	0.70464
0.23045	0.16337	0.23184	0.57681		0.29815	0.16114	0.29962	0.70442
0.2305	0.16696	0.23188	0.57639		0.29821	0.16151	0.29967	0.70463
0.23055	0.16694	0.23191	0.57641		0.29825	0.16104	0.29972	0.70499
0.23059	0.16684	0.23196	0.57461		0.29829	0.1628	0.29976	0.70585
0.23063	0.16883	0.232	0.57413		0.29834	0.16148	0.29981	0.70455
0.23067	0.16669	0.23204	0.57378		0.29837	0.16126	0.29985	0.70418
0.23071	0.16596	0.23209	0.57449		0.29842	0.16034	0.29989	0.70315
0.23075	0.16463	0.23213	0.57218		0.29847	0.15947	0.29993	0.70334
0.23078	0.16477	0.23217	0.57022		0.29851	0.1557	0.29998	0.70284
0.23082	0.16369	0.23221	0.5681		0.29855	0.15732	0.30003	0.70353
0.23085	0.16416	0.23225	0.56637		0.2986	0.15572	0.30008	0.7033
0.23089	0.16274	0.2323	0.56584		0.29864	0.15502	0.30013	0.70268
0.23092	0.16227	0.23232	0.56576		0.29869	0.15454	0.30018	0.70298
0.23096	0.16133	0.23235	0.56538		0.29873	0.15758	0.30022	0.70326
0.23099	0.16271	0.23239	0.56461		0.29878	0.1575	0.30027	0.70246
0.23103	0.16089	0.23241	0.56316		0.29882	0.15512	0.30033	0.70222
0.23106	0.15974	0.23246	0.56484		0.29887	0.15192	0.30038	0.70109
0.2311	0.15833	0.23249	0.56469		0.29893	0.15042	0.30044	0.70129
0.23114	0.15456	0.23253	0.56452		0.29899	0.1515	0.3005	0.70207
0.23119	0.15425	0.23257	0.56375		0.29903	0.14935	0.30056	0.7016
0.23123	0.15207	0.23261	0.56249		0.29908	0.15137	0.30061	0.70085
0.23127	0.1517	0.23264	0.56199		0.29914	0.14749	0.30065	0.70227
0.23131	0.15202	0.23268	0.55952		0.29919	0.14613	0.3007	0.70255
0.23135	0.14981	0.23273	0.55694		0.29925	0.14481	0.30074	0.70255
0.23138	0.14889	0.23277	0.55711		0.2993	0.14749	0.3008	0.70256
0.23142	0.14814	0.23282	0.55712		0.29935	0.14737	0.30086	0.7028
0.23146	0.14794	0.23285	0.55497		0.2994	0.1461	0.30091	0.70313
0.2315	0.14944	0.23289	0.55411		0.29945	0.14591	0.30095	0.70348
0.23153	0.14765	0.23293	0.5545		0.2995	0.14754	0.301	0.70336
0.23157	0.14873	0.23298	0.55622		0.29955	0.14767	0.30105	0.70365
0.23162	0.15093	0.23301	0.55649		0.29959	0.14602	0.30111	0.70427
0.23166	0.15034	0.23304	0.55593		0.29964	0.14286	0.30118	0.70301
[truncated: 35,672 more rows]

## Sheet: Fig. 5
EMDB ID	Unmasked map-model FSC-0.5 (Å)							Q-score
	Average map of two half-maps	DeepEMhancer	LocScale	LocSpiral	phenix.auto_sharpen	phenix.resolve_cryo_em	EMReady	Average map of two half-maps	DeepEMhancer	LocScale	LocSpiral	phenix.auto_sharpen	phenix.resolve_cryo_em	EMReady
0043	4	3.8	3.97	3.92	4	3.71	3.18	0.413	0.382	0.437	0.404	0.442	0.431	0.485
0071	6.25	7.19	7.16	7.03	6.25	6.19	6.18	0.257	0.161	0.249	0.227	0.316	0.289	0.279
0199	3.41	3.18	3.59	3.22	3.41	3.06	2.5	0.599	0.612	0.62	0.615	0.659	0.633	0.716
0257	4.32	3.91	4.23	4.27	4.4	3.71	3.28	0.369	0.374	0.381	0.38	0.511	0.486	0.519
0567	4.34	3.91	3.93	4.08	4.34	3.71	3.4	0.389	0.398	0.394	0.434	0.492	0.477	0.521
4975	6.78	6.19	6.13	5.97	6.78	4.36	4.38	0.334	0.308	0.334	0.329	0.4	0.413	0.403
7055	7.76	7.54	7.63	7.48	7.76	7.6	7.45	0.228	0.128	0.22	0.177	0.25	0.227	0.224
8436	8.94	-	7.87	8.32	8.96	8.31	8	0.092	-	0.157	0.211	0.233	0.197	0.135
10041	4.01	3.67	3.76	3.81	4	3.47	2.99	0.491	0.502	0.497	0.511	0.562	0.55	0.638
10045	4.11	3.9	4.26	3.78	4.11	3.84	3.51	0.386	0.466	0.408	0.491	0.577	0.587	0.545
10089	8.28	7.65	7.34	7.62	8.25	7.33	7.36	0.199	0.09	0.173	0.184	0.213	0.18	0.181
10273	6.97	6.76	6.48	6.12	7	6.63	4.58	0.286	0.219	0.283	0.291	0.339	0.316	0.307
10617	4.38	4.15	4.33	4.32	4.38	3.87	3.52	0.354	0.328	0.369	0.408	0.457	0.423	0.439
10800	4.24	4.23	5.95	4.14	4.24	4.05	3.83	0.39	0.413	0.409	0.427	0.503	0.488	0.54
10803	3.47	3.34	3.4	3.15	3.47	3.07	2.81	0.503	0.536	0.538	0.565	0.627	0.608	0.654
11488	3.95	3.39	3.58	3.74	3.95	3.34	2.78	0.457	0.42	0.471	0.424	0.48	0.448	0.536
20847	4	3.67	3.73	3.83	4	3.73	3.13	0.479	0.471	0.485	0.512	0.522	0.512	0.599
20865	3.66	3.17	3.24	3.24	3.65	3.12	2.53	0.598	0.574	0.602	0.593	0.614	0.603	0.687
21012	4.13	3.98	6.85	4.06	4.13	3.7	3.29	0.319	0.395	0.323	0.457	0.529	0.503	0.486
21535	7.95	7.72	6.97	6.85	7.95	7.18	6.14	0.203	0.151	0.196	0.225	0.276	0.269	0.267
22131	4.06	3.32	3.43	3.74	4.3	3.28	2.42	0.587	0.544	0.585	0.559	0.593	0.578	0.659
22260	4.13	3.61	3.85	4.09	4.13	3.62	2.53	0.565	0.553	0.565	0.526	0.593	0.556	0.668
22359	3.74	3.19	3.32	3.45	3.71	3.14	2.32	0.578	0.551	0.591	0.56	0.612	0.567	0.642
22513	8.21	8.24	7.35	8.05	8.21	8.21	7.47	0.428	0.423	0.44	0.477	0.545	0.531	0.557
22829	4.05	3.42	3.7	4.02	4.06	3.12	2.25	0.477	0.462	0.491	0.451	0.56	0.53	0.585
Average	5.1656	4.71375	5.042	4.892	5.1776	4.614	4.0732	0.39924	0.394208	0.40872	0.41752	0.4762	0.45608	0.49088

## Sheet: Fig. 6
EMDB ID	CC_box							CC_mask							CC_peaks
	Average map of two half-maps	DeepEMhancer	LocScale	LocSpiral	phenix.auto_sharpen	phenix.resolve_cryo_em	EMReady	Average map of two half-maps	DeepEMhancer	LocScale	LocSpiral	phenix.auto_sharpen	phenix.resolve_cryo_em	EMReady	Average map of two half-maps	DeepEMhancer	LocScale	LocSpiral	phenix.auto_sharpen	phenix.resolve_cryo_em	EMReady
0043	0.8921	0.6758	0.7048	0.7266	0.6356	0.4397	0.8485	0.7823	0.7192	0.761	0.755	0.7229	0.6779	0.7785	0.7605	0.6693	0.7068	0.6066	0.5535	0.4549	0.7766
0071	0.8761	0.6415	0.5533	0.7024	0.6715	0.334	0.8716	0.6456	0.5522	0.5313	0.5859	0.5721	0.449	0.6712	0.6541	0.5672	0.5534	0.6994	0.5024	0.3122	0.679
0199	0.6879	0.7306	0.678	0.7873	0.5579	0.4365	0.8925	0.8932	0.7904	0.7619	0.8595	0.8499	0.7435	0.8679	0.6065	0.7221	0.6782	0.7086	0.5168	0.43	0.8479
0257	0.7086	0.7377	0.6323	0.7524	0.611	0.4538	0.9193	0.7357	0.7416	0.6781	0.7662	0.7857	0.7139	0.8485	0.5725	0.7076	0.6327	0.6102	0.491	0.4739	0.8441
0567	0.598	0.7476	0.6782	0.804	0.7224	0.6116	0.8773	0.6392	0.6964	0.6251	0.7351	0.7919	0.7552	0.7942	0.5086	0.7129	0.6814	0.8046	0.6777	0.6193	0.8077
4975	0.7308	0.7437	0.6654	0.7302	0.7698	0.458	0.8032	0.6016	0.668	0.6126	0.6385	0.7074	0.6342	0.6421	0.5373	0.6247	0.6718	0.4997	0.624	0.4393	0.5478
7055	0.8125	0.6879	0.6352	0.7178	0.743	0.4006	0.861	0.7649	0.6819	0.6911	0.6788	0.7562	0.5916	0.7774	0.5895	0.5662	0.6423	0.5108	0.5465	0.3113	0.6325
8436	0.4865	-	0.7814	0.7729	0.8619	0.4277	0.8691	0.4684	-	0.6409	0.7173	0.8118	0.6574	0.6949	0.1633	-	0.7888	0.4836	0.7158	0.31	0.6518
10041	0.7506	0.7165	0.7828	0.7704	0.6915	0.58	0.8003	0.7662	0.7807	0.7632	0.8091	0.8231	0.7719	0.8548	0.6403	0.657	0.7836	0.6736	0.6246	0.5731	0.6751
10045	0.6781	0.7717	0.641	0.8055	0.8191	0.7094	0.8467	0.5842	0.7414	0.6105	0.7652	0.8464	0.8363	0.7638	0.5779	0.749	0.643	0.8055	0.7757	0.7079	0.7796
10089	0.8574	0.6589	0.6539	0.7852	0.7702	0.3839	0.8699	0.7415	0.6317	0.5998	0.6689	0.6931	0.5405	0.7295	0.6645	0.5975	0.665	0.5556	0.5685	0.3141	0.6818
10273	0.8318	0.6783	0.6682	0.7809	0.7696	0.3331	0.8604	0.6998	0.6153	0.6215	0.6854	0.6723	0.4698	0.6985	0.6708	0.6126	0.6688	0.5675	0.5932	0.2668	0.6931
10617	0.8607	0.719	0.6708	0.7265	0.7585	0.422	0.9187	0.7177	0.7208	0.68	0.7329	0.7704	0.6479	0.8233	0.6853	0.691	0.6717	0.5306	0.6425	0.4436	0.7938
10800	0.8474	0.7152	0.684	0.7386	0.6244	0.4263	0.9171	0.7859	0.7255	0.7291	0.7455	0.7286	0.6314	0.8388	0.7371	0.7022	0.6841	0.7353	0.5258	0.4279	0.844
10803	0.769	0.7754	0.7688	0.7941	0.729	0.5179	0.9196	0.7555	0.768	0.7576	0.7907	0.8207	0.6963	0.8557	0.7156	0.7633	0.7689	0.7354	0.6924	0.53	0.8658
11488	0.7881	0.7174	0.738	0.7145	0.8149	0.4906	0.8625	0.7978	0.7289	0.7388	0.755	0.8092	0.676	0.8001	0.7189	0.7101	0.7386	0.598	0.7385	0.5098	0.8028
20847	0.6121	0.7009	0.6902	0.7755	0.5449	0.482	0.872	0.752	0.7175	0.7076	0.79	0.6899	0.6929	0.8182	0.477	0.6913	0.6903	0.7705	0.4498	0.4787	0.8116
20865	0.837	0.786	0.7461	0.8224	0.8624	0.6147	0.9068	0.8177	0.7784	0.7606	0.809	0.8456	0.7499	0.8592	0.7949	0.7791	0.748	0.8224	0.8211	0.6198	0.8677
21012	0.8769	0.7623	0.7031	0.7878	0.8533	0.4896	0.9433	0.7781	0.7766	0.7043	0.7928	0.8492	0.6886	0.8654	0.7851	0.7558	0.7033	0.6923	0.7843	0.5084	0.8668
21535	0.8148	0.7125	0.5929	0.7693	0.7564	0.3924	0.8745	0.6343	0.6069	0.5342	0.6425	0.6849	0.5335	0.6942	0.6136	0.5999	0.5969	0.578	0.606	0.3007	0.6779
22131	0.7345	0.7661	0.764	0.7929	0.7313	0.5658	0.9065	0.8022	0.7615	0.7642	0.7953	0.808	0.7259	0.8555	0.6917	0.7556	0.7644	0.702	0.6904	0.5853	0.8603
22260	0.687	0.7735	0.7383	0.7933	0.7188	0.5664	0.907	0.8315	0.7686	0.757	0.7918	0.8384	0.7481	0.8487	0.6568	0.7587	0.7408	0.7024	0.6728	0.5736	0.8545
22359	0.791	0.6696	0.6512	0.7455	0.6978	0.3998	0.8545	0.8379	0.74	0.7177	0.8023	0.8068	0.6688	0.8183	0.674	0.6719	0.6524	0.5976	0.592	0.4151	0.8059
22513	0.7602	0.6731	0.6227	0.5471	0.6918	0.3372	0.7383	0.7497	0.762	0.7281	0.7909	0.8602	0.7585	0.8398	0.5143	0.5326	0.6245	0.338	0.5203	0.2766	0.5099
22829	0.7821	0.7682	0.691	0.7324	0.7729	0.5842	0.8817	0.6514	0.7193	0.6666	0.668	0.781	0.7369	0.8087	0.6517	0.728	0.6982	0.5686	0.7089	0.5752	0.8224
Average	0.762848	0.722058	0.685424	0.75502	0.727196	0.474288	0.872892	0.729372	0.716367	0.685712	0.742864	0.773028	0.671836	0.793888	0.626472	0.680233	0.687916	0.635872	0.62538	0.4583	0.760016

## Sheet: Fig. 7a, b
PDB ID	Chain ID	deposited maps		DeepEMhancer		phenix.auto_sharpen		EMReady
		Residue match (%)	Sequence match (%)	Residue match (%)	Sequence match (%)	Residue match (%)	Sequence match (%)	Residue match (%)	Sequence match (%)
6GIY	A	27.4	3.8	20.7	7.4	26.7	6.4	45.9	6
6GIY	B	31.7	4.3	24.9	9	32.2	9	35.3	10.7
6GIY	C	42.3	8.8	33.7	6.8	46.6	8	59.1	23.7
6GIY	D	58.5	58.2	47.9	40.3	64	32.7	86.8	59.3
6GIY	E	71.1	23.1	70.4	27.9	55	19.9	86.8	77.8
6GIY	F	61.4	6.3	73	42.3	66.9	16.8	83.6	59.2
6GIY	G	51.6	26.2	44.6	28.3	46.6	25.1	61.9	32.4
6GIY	H	49.1	16.5	51.4	33.3	45.5	37.1	70.7	64.3
6GIY	I	49.8	26.5	51.8	48.4	62.4	26.8	89.4	50.4
6GOV	G	33.1	7	18.6	9.4	40.7	37.1	40.1	7.2
6GOV	L	52.8	31.6	22.2	25	44.4	50	61.1	36.4
6GOV	U	77.8	44.7	77	23.7	82.6	40	89.1	73.7
6GOV	V	54.1	60.5	58.6	27.9	66.4	27.4	84.1	51.4
6GOV	W	71.1	3.1	52.2	6.4	72.2	9.2	71.1	71.9
6GOV	X	36.6	34.2	34.8	27.3	41.1	46.3	82.3	64.4
6GOV	Y	40.3	33.3	44.2	27.7	44.2	27.2	61.5	53.6
6GVE	A	47.8	5	58.5	15.7	56.1	5.3	82.5	22.3
6GVE	B	52.4	7.8	47.6	9.2	51.7	5.5	75.2	34.2
6GVE	C	69.3	7.7	73.3	9.1	61.3	10.9	77.3	8.6
6GVE	D	42.1	9.9	45.1	6.6	52.8	9.6	84.3	37.7
6GVE	E	51.6	19	47.5	13.1	49.9	7.1	59.3	24
6GVE	F	38.6	23.8	46	3.9	46.6	22.9	84.3	29.2
6GVE	G	54.5	7.5	41.1	13	38.9	8.9	72.4	38.5
6GVE	H	69.3	9.6	53.3	45	73.3	16.4	76	19.3
6GVE	I	61.4	8.2	55.8	10.1	48.1	6.8	82.8	61.3
6GVE	J	48	5.9	45.1	2.8	48	5.2	77.7	37.9
6GVE	K	50.7	6.4	44.5	9.3	47.5	6.2	76	6.2
6GVE	L	39.8	4.7	31.3	6	35.7	7.9	75.5	16.6
6GVE	M	70.7	15.1	54.7	12.2	62.7	10.6	80	3.3
6GVE	N	43.3	32.9	50.1	10.7	43.6	19	84.9	46.5
6GVE	O	57	8.9	48.4	6.7	56.1	14.8	76.6	12.8
6GVE	P	70.7	7.5	64	12.5	60	8.9	73.3	9.1
6GY6	A	75.3	8	-	-	77.3	40.8	89.3	31.9
6GY6	B	75.7	23	-	-	66.3	60.3	91.4	81.9
6GY6	C	74.8	16.8	-	-	72.9	44	76.4	58.4
6GY6	D	75.6	4.7	-	-	76.7	46.8	88.8	62.7
6GY6	E	72.3	33.3	-	-	78.1	28.8	89.3	48.8
6GY6	F	71.5	21.8	-	-	74.8	31.5	92.3	59.6
6GY6	G	77.8	34.6	-	-	81.7	25.7	92.6	82.4
6GY6	H	85.8	49.7	-	-	82	37.5	89.6	50.8
6GY6	I	78.1	7	-	-	77.3	31.2	92.1	49.1
6GY6	J	76.2	5.8	-	-	78.4	28	89.9	42.4
6GY6	K	79	26.2	-	-	79	56.6	92	83
6GY6	L	55	8.1	-	-	83.1	82.9	92.9	64.6
6GY6	M	77	41.3	-	-	72.9	29.3	91.8	30.4
6GY6	N	80.8	35.2	-	-	79.6	75.8	94.1	85.2
6GY6	O	81.1	6.9	-	-	84.3	66	92	76.5
6GY6	P	72.3	17	-	-	75.6	32.6	92.3	61.7
6GY6	Q	78.6	10.8	-	-	70.4	16.3	90.4	49.1
6GY6	R	77.3	29.1	-	-	79.2	14.5	91.8	50.4
6GY6	S	72.9	5.6	-	-	71.2	14.6	90.7	41.1
6GY6	T	72.1	8	-	-	75.6	38.8	90.4	43.9
6GY6	U	77.2	45.2	-	-	81.1	42.7	92.9	82.2
6GY6	V	80.5	51.5	-	-	83.4	87.9	91.7	68.1
6GY6	W	84.3	35.8	-	-	77.2	39.5	90.5	79.4
6GY6	X	80.2	22.1	-	-	79.6	39	91.1	49
6GY6	Y	57.1	32.6	-	-	79	30.7	92.3	84
6GY6	Z	84	39.4	-	-	71.9	5.3	58.6	53.5
6HCY	A	83	82.3	78.7	61.5	77.8	75.5	97	83.2
6HCY	B	83	59.7	92	71.8	78.2	47.2	96.8	84.6
6HCY	C	84.9	72.4	89.9	79.8	72.5	53.8	96.1	83.8
6HRA	A	82.9	42.4	87.1	50.7	81.5	30.6	84.4	48.5
6HRA	B	52.1	34.8	49.3	41.9	46.3	32.8	72.7	60
6HRA	C	77	27.1	80.2	47.3	86.6	17.9	69.5	58.5
6HRA	D	66.7	16.7	92.6	100	88.9	100	96.3	100
6HV8	A	40.3	6.7	29.3	2.6	32.4	7.2	51.6	7.8
6HV8	B	22.7	4.3	16.8	2.9	32.4	8.3	52.4	7.4
6NT5	A	73.6	6	61.3	14	77.7	22.9	87.7	30.1
6NT5	B	76.7	8.5	67.5	11.7	77.4	14.6	87.7	36.7
6O0H	A	47.2	41.6	-	-	46	25.3	72.3	40.1
6O0H	B	46.7	28.7	-	-	54.8	21.7	74.1	44.3
6O0H	C	47.7	33.8	-	-	55.1	24.6	73.8	48.3
6O0H	D	45	15.2	-	-	45.8	11.1	71.9	36.3
6KMF	A	30.4	18.8	35.4	9.8	35.4	8	82.3	23.8
6KMF	B	55.5	11.2	43.3	19.2	48.7	9.1	82.2	27.1
6KMF	C	40.7	15.3	47.8	9.9	28.8	7.2	78.3	32.2
6KSW	A	58.3	36.5	83.2	56	75.4	46	83.2	76.6
6KSW	B	76.8	28.4	76	37.2	61.6	16.1	90.8	78.1
6KSW	C	76.6	52.4	82.3	54.5	86.4	62.8	90.4	37.7
6L53	A	68.4	11.7	51.6	18.8	65.7	11.6	82.5	27.2
6L7E	A	77.9	56.2	73	46.1	79.1	65.9	93.4	79.6
6L7E	B	80.5	58.2	55.4	52.4	78.5	68.4	92.9	68.8
6L7E	C	83.6	57.6	56.6	48.3	75.9	61.7	87	61.2
6L7E	D	67.7	58.9	56	54.2	79.8	56.8	70.1	69.3
6L7E	E	82.6	57.5	47.4	52.5	79.5	57.5	93.1	62.5
6LN8	A	50	52.6	43.5	52.1	68.5	43.8	70.4	74.4
6LTH	I	91.7	10.9	76.7	46.7	96.7	30.2	91.7	76.4
6LTH	L	80	74.3	73.8	66	86.9	77.3	92.7	90.5
6LTH	M	77.2	59	66.4	47.1	75.3	26.2	91.1	88.6
6LTH	N	73.6	66.7	82.4	82.3	75.5	28.9	92	86.2
6LTH	O	82.5	80.2	77.2	39.4	78.8	51.2	91.7	90.9
6LTH	P	87	47.6	70.3	44	86.2	54.9	95.8	53.7
6LTH	Q	81.9	43	71.4	36	81.9	45.3	89.5	30.9
6LTH	R	95.7	83.6	80	76.8	94.3	86.4	95.7	92.5
4CI0	A	86.2	50.3	76.9	42.6	78.4	48.7	95.8	85.6
4CI0	B	12.7	17.2	41.2	10.6	31.1	11.3	75.4	49.4
4CI0	C	60	22.6	43.2	29.8	24.3	13.2	94.3	64.8
5FN2	A	45	7	32.2	9.8	48.3	6.5	73.5	9.2
5FN2	B	81.7	9.8	62.1	13.4	80.4	4.5	81.4	6.9
5FN2	C	78.6	16.2	61.3	7.4	78.2	11.1	81.9	22.1
5FN2	D	76	5.3	70	5.7	79	6.3	83	7.2
5LZP	0	64.7	23	75.3	51.2	71.2	38.6	93.5	85.1
5LZP	2	76.3	45.1	85.1	57.9	71.2	35.3	35.8	35.1
5LZP	4	73	36.9	80.9	41.4	74	57.2	92.1	82.8
5LZP	6	55.8	57.5	86	67	50.2	89.8	91.2	89.8
5LZP	8	79.1	43.5	80	9.9	81.4	30.3	88.8	61.8
5LZP	A	88.3	70.9	81.1	58.9	74.8	53	96.8	78.1
5LZP	B	62.6	35.8	36	71.4	72.4	41.3	83.6	60.9
5LZP	C	74	49.1	92.4	74.3	85.7	38.7	95.5	77.9
5LZP	D	41.5	11.1	64.1	41.7	61.8	38.8	78.8	64.3
5LZP	E	81.1	53.3	84.2	64.7	85.6	47.9	94.6	78.6
5LZP	F	75.7	56.5	77.5	70.9	83.8	34.9	97.7	94.9
5LZP	G	87.8	59	91.4	79.3	88.7	66	90.1	81.5
5LZP	H	53.5	44.3	37.2	11.2	56.7	4.9	80.5	46.2
5LZP	I	88.3	55.3	87.9	54.1	87	57.7	96	86.9
5LZP	J	50.7	43.1	37.2	67.5	65.1	36.4	76.7	51.5
5LZP	K	83.3	39.5	75.7	50	90.5	56.7	97.7	82.9
5LZP	L	51.8	41.7	82.9	64.1	83.8	44.1	97.7	98.6
5LZP	M	67.8	24.8	50.9	22.9	64.5	47.8	85	47.3
5LZP	N	85	35.2	73.5	65.7	73.9	46.2	92.3	82.9
5LZP	O	67.3	47.3	88.3	69	88.3	39.1	97.3	83.9
5LZP	P	81.6	56	82.1	78.1	85	76.9	93.2	85.8
5LZP	Q	47.7	15.7	45.3	53.6	57.5	4.9	83.2	52.8
5LZP	R	81.6	51.6	84.8	59.3	89.7	74.5	98.2	85.8
5LZP	S	55.8	16.7	48.8	10.5	55.3	10.1	81.4	52
5LZP	T	84.8	52.9	83.4	69.9	84.8	86.2	95.5	89.7
5LZP	U	86.1	44.8	84.3	68.6	81.6	36.8	96.9	95.4
5LZP	W	76.7	42.4	67.4	48.3	75.3	55.6	92.6	83.4
5LZP	Y	65.1	48.6	74	46.5	74.4	48.1	93	83
6F1V	f	74.2	5.6	69.6	6.6	63	20.8	85.4	7.1
6F1V	m	83.9	6.6	65.4	21.1	78.3	18.2	91.2	3.5
6G1K	A	65.1	35.1	69.1	25.9	72.2	32.5	88.3	63.6
6G1K	B	66.5	37.6	72.5	46.8	69.1	40.8	90.1	64.9
6G1K	C	64.4	54.4	69.1	38.2	72.1	45.2	87.2	61.1
6G1K	D	67.4	29.5	68.8	49.1	70.8	51.2	88.9	71.9
6QEL	A	56.7	16.5	33.8	5.9	57.3	6.6	83.3	36.8
6QEL	B	74.2	40.9	57.3	37.6	76.6	38.1	88.8	76.2
6QEL	C	68.2	14.3	60.2	26.6	63.6	49.3	94.2	71.2
6QEL	D	78	32.6	48.5	33.8	70.8	43.2	87.2	69.8
6QEL	E	64.8	15	47.9	6.1	70.2	16.7	55.5	41.5
6QEL	F	41.3	7.1	20.9	8.6	47.4	10.4	56.4	35.1
6QEL	G	70.3	7.5	43.2	3	65.5	22.7	83.8	22.9
6QEL	H	69.6	32.7	60.8	8.3	74.3	53.4	89	40.3
6QEL	I	50.2	17.6	49.4	8.5	61.2	43.4	90.7	74
6QEL	J	73.4	10.3	54.9	26.2	67.9	13.7	89	82
6QEL	K	60.8	5.6	41.4	6.1	54.9	6.9	88.2	65.6
6QEL	L	51.1	7.4	31.6	10.7	70.5	7.2	79.7	22.8
6RO4	A	73	46.9	63.1	33.3	77.9	35	87.5	64.8
6RO4	B	76.4	30.6	58.8	43.8	69.3	34	73	69.6
6RO4	C	57.8	39	37.8	36.3	51.6	33.7	81.6	51.4
6RO4	D	63.9	17.9	54.3	26.3	59.6	15	80.4	55.1
6RO4	E	69.6	5.5	61.2	9	66.7	22.2	95.4	76.1
6RO4	F	74.2	4.3	66.1	65.9	71	47.7	87.1	63
6RO4	G	50	9	25.4	14.7	47.8	35.9	64.9	25.3
6RO4	J	73.7	28.6	73.7	35.7	52.6	40	94.7	27.8
6RO4	K	46.4	15.4	39.3	9.1	32.1	11.1	85.7	33.3
6ROW	A	62.4	10.8	64.1	11.8	64.1	13.1	77.5	19.7
6ROW	B	60.9	6.1	57	7.1	52	6.2	91.1	8.7
6ROW	C	62.8	9	64.7	4.5	54.5	5.3	91.1	14.9
6ROW	D	64.5	5.2	49.6	11.4	56.9	18	88.7	27.7
6ROW	E	36.5	9.2	20.7	3.2	37.1	6.3	45.8	2.9
6ROW	F	37.9	7.2	22.5	6.1	31.7	5.4	50.5	6.1
6ROW	G	42.2	2.7	34.7	1.7	55.5	13.5	67.6	9.4
3J26	A	89.2	47.9	82.1	38.6	84.6	17.2	86.6	48.2
3J26	B	80.1	31.7	77.6	31	81.5	12.1	62.4	36
3J26	C	88.4	6.7	84.1	39.8	83.5	27.8	64.8	52.6
3J26	D	67.3	6.4	83.5	17.2	82.3	27.5	64.2	51.5
3J26	E	81.3	37.3	81.5	30.4	79.1	7.2	90.4	51.6
3J26	F	78.5	53.6	82.3	64.8	81.9	44.2	95.7	73.9
3J26	G	83.7	67.5	79.5	30	88.4	31	86.2	40.9
3J26	H	79.5	17.1	76.8	40	78.1	8.3	94.1	67.8
3J26	I	73.4	33.2	78.3	26.1	81.9	28.6	93.5	50.9
3J26	J	79.5	39.6	87.4	54.7	79.3	45.4	94.7	68
3J26	K	87.6	61.6	65.7	57.8	89.8	5.5	94.1	48.7
3J26	L	88.8	56.1	86.6	45	92.9	14	91.1	63.1
3J26	M	82.7	42.6	74.8	24.7	89	19.5	71.7	48.4
3J26	N	63.5	16.5	66	6.7	62.4	30.1	57.5	55.3
3JCF	A	81.9	22.4	81.7	34	80.8	23.4	95.4	74.8
3JCF	B	88.8	41.9	74.8	33	83.1	53.8	87.7	63.7
3JCF	C	82.5	44.4	81.1	54.1	76.8	27.2	86.8	79.5
3JCF	D	79.1	44.6	61.3	38.8	77.9	41.9	94.6	83.9
3JCF	E	79.1	48.9	81.4	30.6	79.1	42.8	87.1	77.3
5H3O	A	52.2	57.9	45.9	34.2	60.6	57.6	89.2	57.6
5H3O	B	53.5	16.5	48.4	33.2	55.7	55.3	88.6	61.3
5H3O	C	52.7	51.3	50.8	45.9	58	44.9	88.4	74.1
5H3O	D	54.5	54.7	50.6	32.2	58.6	55.2	82.9	69.5
5YX9	A	68.6	26.3	73.6	26.2	77.6	30.9	88.1	69.7
5YX9	B	74.5	9.9	73.3	31.1	79.3	36.4	88.9	48.5
5YX9	C	67.4	14.3	74.2	12.2	79.6	39.9	88.9	47.3
5YX9	D	71.9	19.6	70.2	26.8	76.1	21.2	89.9	61.9
5YYS	A	18.7	4.6	26.5	7.4	22.9	5.9	44.3	20.1
5YYS	B	16	5.4	29.1	5.9	28.1	4.8	49.3	8.5
5YYS	C	19.1	5.8	29.2	6.8	32.2	6.1	47	10.5
5YYS	D	22.8	7.6	31.2	7.9	30.2	29.4	46.2	8.5
5YZ0	A	34	5.5	36.5	8.7	34.9	7.4	65.3	5.8
5YZ0	B	40.7	6.3	41.2	6.6	44.1	4.9	72.2	8
5YZ0	C	60.5	6.8	39.8	4.9	53.6	5.2	62.4	6.6
5YZ0	D	62.9	9.5	38.7	5.7	62.6	9	49.1	5.8
5Z1W	A	81.8	33.9	78.1	31.3	66.2	35.2	90	90.4
5Z1W	B	82.1	38.6	79.5	75.4	73	55.6	89.5	88.5
5Z1W	C	75.3	31	76.5	40.9	75.8	30.2	89.7	92.5
5Z1W	D	78.3	36	83	62.4	75.1	54.7	90.4	92.8
6B5B	A	22.7	6.2	17	6.9	34.5	6	17.6	5.2
6B5B	B	27.4	6.5	18.2	5.5	28	8.3	33	4.7
6B5B	C	23.8	4.7	12.8	5.2	31.1	8.9	36.2	8
6B5B	F	77.9	9.4	69.1	12.8	89.7	6.6	66.2	6.7
6C9I	B	89.2	100	-	-	87.1	96.7	92.1	100
6C9I	C	83.3	99.1	-	-	87	83.3	91.3	99.2
6C9I	I	85	95	-	-	86.4	93.4	92.1	100
6C9I	K	87.7	78.5	-	-	87.7	93.4	92	98.4
6C9I	R	77	100	-	-	91.4	99.2	92.1	99.2
6D6Q	A	86.4	66.1	72.1	40.6	82.2	18.2	82.9	60.9
6D6Q	B	69.7	43.5	79.7	49	83.8	60.4	92.9	82.6
6D6Q	C	83.4	24.9	78.5	37.5	86	14	97.7	88.8
6D6Q	D	90.4	28.7	80.8	47	92.8	51.8	77.9	54.3
6D6Q	E	68.9	47.2	62.6	64.8	79.7	33.8	92.7	77.4
6D6Q	F	76.2	28.6	69	37.9	69.8	14.8	92.5	88
6D6Q	G	29.1	33.3	35.9	20	57.4	18.4	79.7	39.2
6D6Q	H	67.8	45.9	51.6	8.7	75.8	40.2	87.5	77.5
6D6Q	I	29	3.8	21.9	7.5	33.3	9.8	70.5	31.8
6D6Q	K	30.6	21.1	20.8	53.7	27	4.8	56	33.5
6D6Q	L	39.7	7.4	32.4	4.5	63.2	11.6	75	11.8
6D6Q	M	37.2	16.3	29.5	20.1	38.8	10.9	76.4	63.3
5TQW	A	47.7	5.6	27	7.9	42.2	5.5	41.1	6.9
5TQW	B	41.8	3.8	25.9	6.2	45.2	4.7	46.8	6.1
5WC0	A	40.4	2.7	43.3	10.9	58.9	6.2	74.9	7.3
5WC0	B	66.1	6	58.8	2.5	68.2	5.8	84.8	15.3
5WC0	C	62.8	6.3	61.7	7.6	62.8	5.2	73.3	8.9
5WC0	D	64.3	16.3	63.2	7.4	76.5	12.7	74.7	9.7
5WC0	E	57.8	10	55.6	7.1	67.5	4.8	83.4	7.4
5WC0	F	46.6	3.1	42.2	9.4	43.3	7.5	55.2	4.6
5WFE	A	53.8	19.1	48.5	7.1	53.8	23.4	78.2	46.8
5WFE	B	60.2	7.7	43	9.2	32.6	8.8	79.6	16.7
5WFE	C	29.7	6.6	30.5	5.1	32.4	6	53.9	5.8
5WFE	E	60.6	8.8	38.3	0	41.5	12.8	57.4	33.3
5WFE	F	43.6	12.2	13.8	15.4	46.8	36.4	74.5	38.6
5WFE	G	22.2	33.3	33.3	44.4	25.9	42.9	48.1	38.5
5WFE	H	31.8	35.7	40.9	50	25	63.6	88.6	35.9
5WFE	I	28.6	27.3	-	-	39	36.7	58.4	31.1
5WFE	J	46.7	53.6	45	40.7	55	36.4	71.7	37.2
5WFE	K	39.6	7.9	38.5	64.9	53.1	5.9	59.4	1.8
5WFE	L	57.4	3.7	38.3	5.6	53.2	4	72.3	25
5WP6	A	61.4	23.3	56.6	40	52.5	32.7	82.3	59.8
5WP6	B	63.1	25.3	56.5	46.7	58.8	24.7	82.8	60.6
5WP6	C	59.9	39.3	54.6	41.7	59.7	43.9	80.5	64.4
5WP6	D	65.3	29.5	55.9	24.7	63.2	43.4	78.2	66.1
6DZ7	A	73.7	45.6	76.3	56.8	76.3	37	90.1	57.6
6DZ7	B	69.5	42.6	76.5	22.6	69	41.9	88	61.8
6MLU	A	50.3	9.1	36.6	3.6	47.1	8.3	63.4	7.2
6MLU	B	54.9	2.4	48.4	8.1	58.8	12.2	67.3	20.4
6MRU	A	90.9	57.1	89.5	66.3	90.9	52.9	96.5	92.7
6MRU	B	93	86.8	90.5	61.2	90.2	64.6	96.1	79.6
6MRU	C	84.2	95.4	88.1	88.4	91.2	47.7	95.8	93.8
6MRU	D	88.8	73.1	82.1	41	89.5	69	95.8	84.6
6MRU	E	89.8	71.9	78.6	64.3	88.4	56.3	96.5	39.6
6MRU	F	88.1	43	91.9	85.5	88.1	86.1	97.2	84.5
6MRU	G	89.1	85	89.5	68.2	91.6	26.1	95.4	90.4
6MRU	H	86.3	68.3	76.1	47	89.1	86.2	96.8	17.4
6MRU	I	93.3	38.7	91.6	68.6	90.2	88.7	96.5	88
6MRU	J	90.5	96.1	90.9	87.6	86.3	52.4	68.8	54.1
6MRU	K	93	37.7	90.9	84.6	89.8	60.9	95.8	50.9
6MRU	L	90.2	85.2	87.7	70.8	91.2	91.9	96.5	84.7
6MRU	M	86.7	71.3	88.8	73.9	88.8	55.3	96.8	80.4
6N23	A	91.2	77.9	86.8	75.9	37.7	57.7	98.6	97.8
6N23	B	90.6	80.2	74.4	82.6	89.5	85.5	91.2	96.4
6N23	C	88.2	64.7	87.3	89	92.8	80.7	88.7	92.9
6N23	D	77.4	85.8	93.7	87.1	92.6	78	97	91.8
6N23	E	84.8	49	92.3	88.7	92	78.7	97.5	92.1
6NIL	A	58.8	6.7	50.3	2.2	62.1	2.7	76.3	46.7
6NIL	B	37.9	5.7	36.4	0	32.1	15.6	62.9	36.4
6NIL	C	40.6	9.3	56.4	37.3	54.1	34.7	81.2	26.9
6NIL	D	44.1	6.4	54.8	29.9	44.6	6.3	76.8	21.3
6NIL	E	35.7	8	35.7	62	49.3	7.2	60	45.2
6NIL	F	48.1	43.8	40.6	46.3	48.9	36.9	77.4	3.9
6NIL	G	41.8	9.5	40.1	8.5	55.4	3.1	76.3	25.2
6NIL	H	32.9	6.5	31.4	11.4	40.7	5.3	60.7	36.5
6NIL	I	45.9	27.9	36.8	6.1	54.1	27.8	77.4	6.8
6NIL	J	54.2	7.3	44.1	9	63.3	5.4	88.1	46.8
6NIL	K	38.6	3.7	30.7	16.3	40.7	19.3	46.4	55.4
6NIL	L	27.8	13.5	45.9	34.4	57.9	3.9	66.9	36
6AHR	A	29.6	56.4	30.5	48.1	31.7	45.4	48.7	43.4
6AHR	B	27.4	7.5	29.7	7.8	37.9	8.9	68.7	12.8
6AHR	C	47.3	7	41.2	4	44.5	4.9	57.1	1
6AHR	D	49.7	6.9	43.4	9.5	44.1	3.1	82.1	5
6AHR	E	42.9	6.3	62.6	3.3	47.6	5.7	83	5.7
6AHR	F	39.5	9.8	26.4	2.9	31.8	0	56.6	11
6AHR	G	55.7	1.4	57.3	4	50.4	4.5	74	9.3
6AHR	H	50.4	31.1	62	6.7	62.8	30.3	73.6	22.5
6AHR	I	48.3	7	36.4	15.1	51.3	6.6	71.2	26.2
6AHR	J	59.5	9.5	48.2	18.5	38.1	7.4	72.5	34.6
6AHR	K	64.5	39.7	48.8	76.3	61.2	52.7	73.6	6.7
6AHR	L	43.1	7.7	43.9	5.7	53.3	7.3	77.6	26.7
6JNA	A	75.7	48.6	61.1	56.2	69.5	71.5	85.9	78.3
6K1H	B	90.3	44.4	64	63.9	84.6	41.1	95.1	92.3
6K1H	C	76.2	61.1	82.4	38.2	55.3	8.6	89.7	29
6K1H	E	86.2	30.5	74.9	55.1	85	32.9	95.1	88.9
6K1H	F	83.9	43.2	70	49.2	78.8	27.4	87.5	73.6
6K1H	Y	87.4	30.6	73.7	37.9	86.2	31.5	48.2	47.1
6K1H	Z	82.1	40.6	80.6	22.3	69.2	45.5	89.7	22.9
6RWL	A	68.5	60.5	-	-	65.6	60.5	96.7	82
6RWL	B	64.3	47.5	-	-	73	45.7	80.6	51.2
6RWL	C	46.1	19.1	-	-	59.1	20.2	83.4	49.1
6RWL	D	72.5	27.3	-	-	73.9	50.3	93.2	80.3
6RWL	E	87.2	46.3	-	-	85.1	42.5	97.9	100
6RWL	F	65.2	6.7	-	-	85.5	25.4	94.2	66.2
6RWL	I	71.1	62	-	-	71.9	83	86.3	94
6RWL	J	59.5	63.3	-	-	63.5	47.5	88.1	71.6
6RWL	K	62.7	9.1	-	-	54.9	31.1	75.1	53.8
6RWL	L	76.8	5	-	-	70	35.9	90.3	58.8
6RWL	M	89.4	54.8	-	-	85.1	52.5	97.9	100
6RWL	N	69.6	31.2	-	-	71	44.9	94.2	67.7
6RWL	Q	77.3	100	-	-	77.3	58.8	86.4	52.6
6RWL	S	77.3	58.8	-	-	77.3	52.9	95.5	42.9
6RWL	T	50	40	-	-	70	42.9	85	47.1
6RWL	W	85	47.1	-	-	70	50	95	42.1
6RWX	a	67.8	53.3	63.3	67.9	79.1	23.6	94.4	77.2
6RWX	A	85.2	74.5	84.1	64.2	82.5	46.2	96.3	90.7
6RWX	b	72.3	39.1	66.1	19.7	74.6	29.5	96	85.9
6RWX	B	94.2	77	85.2	72	77.2	50.7	98.9	91.4
6RWX	c	75.1	26.3	73.4	71.5	81.9	68.3	91.5	92.6
6RWX	C	94.2	89.3	79.9	53.6	82	85.8	95.8	95
6RWX	d	71.8	33.9	70.1	58.1	85.9	30.9	94.4	85.6
6RWX	D	76.2	88.2	82.5	78.2	92.6	75.4	97.4	91.8
6RWX	e	79.7	47.5	77.4	48.9	82.5	46.6	94.4	85
6RWX	E	93.7	72.3	76.2	75	88.9	63.1	93.7	89.8
6RWX	f	78	70.3	76.3	63.7	77.4	29.2	89.3	74.1
6RWX	F	90.5	81.9	74.6	53.2	90.5	52.6	96.8	85.2
6RWX	g	80.8	51.7	69.5	56.9	59.9	7.5	96.6	80.1
6RWX	G	87.8	84.3	84.1	61.6	77.2	61	96.3	94
6RWX	h	72.3	60.2	58.8	38.5	75.1	38.3	95.5	89.3
6RWX	H	93.7	74.6	83.1	52.9	86.2	78.5	85.7	81.5
6RWX	i	74	51.9	66.1	59.8	77.4	44.5	96	84.1
6RWX	I	94.2	77.5	86.8	34.8	79.9	86.1	95.8	84
6RWX	j	76.8	61	67.2	65.5	83.1	26.5	94.4	82.6
6RWX	J	83.1	85.4	78.8	62.4	96.8	79.8	96.3	88.5
6RWX	k	83.6	64.9	70.6	58.4	63.8	59.3	93.8	83.7
6RWX	K	87.8	86.1	82.5	66.7	93.1	61.9	96.8	91.3
6RWX	l	82.5	82.9	68.4	62.8	81.4	19.4	96	93.5
6RWX	L	92.6	77.1	80.4	77.6	82	65.8	97.9	90.3
6RWX	m	83.6	39.2	73.4	63.1	64.4	45.6	96	82.9
6RWX	M	91.5	92.5	79.9	69.5	86.8	76.2	97.4	90.8
6RWX	n	75.7	70.9	74	39.7	74.6	65.2	96	90.6
6RWX	N	91	18.6	81.5	33.8	86.8	60.4	97.4	86.4
6RWX	o	74.6	65.2	70.6	51.2	75.7	58.2	97.7	74.6
6RWX	O	92.1	81	75.7	72	89.4	84.6	94.2	92.7
6RWX	p	69.5	55.3	65.5	54.3	79.7	63.8	94.9	84.5
6RWX	P	95.2	99.4	83.6	73.4	94.2	71.3	97.4	90.8
6RWX	q	80.8	59.4	74	53.4	78	50	95.5	91.7
6RWX	Q	93.1	75.6	82	89	78.3	43.2	98.4	95.7
6RWX	r	85.3	59.6	61	71.3	80.8	35	95.5	81.7
6RWX	R	87.3	83.6	85.7	59.3	92.6	71.4	94.2	92.7
6RWX	s	75.1	21.8	68.9	46.7	72.9	39.5	95.5	96.4
6RWX	S	88.4	79.6	77.8	72.8	86.8	63.4	91.5	83.8
6RWX	t	80.8	65.7	60.5	43	80.2	44.4	94.9	91.7
6RWX	T	95.2	71.7	83.1	46.5	86.8	35.4	76.2	57.6
6RWX	u	74	7.6	74.6	68.9	76.3	68.1	96.6	88.3
6RWX	U	76.2	89.6	84.7	63.8	88.4	86.2	96.8	90.7
6RWX	v	80.2	47.9	74.6	51.5	78	48.6	94.4	90.4
6RWX	V	88.9	86.3	83.6	57.6	93.1	81.8	97.9	83.8
6RWX	w	73.4	48.5	70.1	45.2	61.6	67	96.6	90.1
6RWX	W	94.7	57	79.4	75.3	93.1	86.9	81.5	53.9
6RWX	x	75.1	59.4	65.5	40.5	75.1	26.3	95.5	85.2
6RWX	X	93.7	68.9	81	81.7	92.1	82.2	97.9	83.8
6S2F	A	12.6	5.5	12.9	9.2	14.6	3.4	28.4	4.9
6S2F	B	16.3	6.6	14.1	1.9	24.3	7.7	39.5	4.1
6S2F	D	34.8	4.3	32.6	4.7	25.8	5.9	43.2	7
6S2F	E	69.2	0	46.2	8.3	46.2	8.3	53.8	7.1
6S3K	A	68.2	18.7	46.2	17.7	55.5	10.7	68.1	58.2
6S3K	B	65.1	24.7	47.8	17.2	50.1	23.3	83.8	65
6SJ7	A	22.5	5	15.5	10.9	27.9	9.1	50.7	23.3
6SJ7	B	27.4	8	12.9	14	20.5	6.9	48.2	13.7
6SJ7	C	48.1	0	6.3	0	49.4	0	49.4	7.7
6SJ7	D	86.5	75.6	75	5.1	88.5	34.8	94.2	40.8
6SJB	B	54.4	16.1	56.2	39.1	49.9	25.2	86.3	49.6
6SJB	C	57.2	25.3	79.6	39.3	49	15.5	91.6	71.4
6SJB	D	44.7	7.5	51.8	8.1	36.2	11.1	75	13.6
6SJB	X	7.4	40	-	-	5.9	25	42.6	27.6
6SOF	A	21.7	6.4	15	2.8	11.1	1.2	33	5.9
6SOF	B	25.3	12.2	28.4	2.2	19.1	3.2	43.2	2.9
6SOF	C	20.3	4.8	19.5	2.9	19.7	6.3	45.5	4
6SOF	D	43.2	10	13.6	0	31.5	7.8	49.4	5
6SOF	E	66.7	0	52.4	27.3	52.4	9.1	76.2	12.5
6SOF	F	66.7	10	46.7	0	53.3	12.5	66.7	25
6SOF	G	47.6	20	47.6	20	61.9	30.8	47.6	0
6SOF	H	63.3	0	50	0	46.7	14.3	76.7	13
6SOF	I	38.1	37.5	33.3	0	52.4	0	52.4	0
6SOF	J	56.7	11.8	46.7	7.1	56.7	5.9	76.7	8.7
6SOF	K	52.4	0	42.9	11.1	71.4	13.3	71.4	13.3
6SOF	L	60	0	40	0	46.7	0	50	13.3
6SZA	A	40.5	5.6	-	-	43.2	5.8	44.5	3.3
6SZA	B	32	10.4	-	-	41.8	8	41.8	3.5
6SZA	C	32.2	5.8	-	-	35.8	7.6	42.8	6.3
6SZA	D	35.8	8.1	-	-	37.4	8.3	38.5	11.4
6SZA	E	32.4	9	-	-	37.6	9.9	39.9	8.3
6SZA	F	31.4	8.6	-	-	37.8	6	38.9	5.9
6T7S	J	36.8	7.1	41.5	6.6	32.7	7.4	35.7	9
6T7S	K	29	9.4	40.4	8.7	32.3	6.9	56.8	7.4
6T7S	L	22.8	7.7	35.6	7.1	25	5	59.1	12
6TAQ	A	68.3	31.2	65.9	11.1	65.2	7.5	82.9	39.7
6TAQ	B	66.5	48.6	34.1	8.9	54.9	11.1	87.2	36.4
6TAQ	C	62.8	12.6	43.9	8.3	68.9	6.2	62.2	33.3
6TAQ	D	64.6	4.7	33.5	5.5	56.7	11.8	90.9	46.3
6TG9	A	11.1	6.7	14.4	43.1	14.9	14.2	58.5	55.9
6TG9	B	35.1	44.5	28.8	53.5	37.5	60.5	63.9	43.8
6TG9	C	69.6	47.6	37.2	9.1	60.8	23.3	87.2	74.4
6TG9	D	63.8	25	55.1	50	72.5	48	53.6	13.5
6TG9	E	14.6	44.6	27.4	28.5	13.1	7.3	68.6	54.1
6TG9	F	31	20.3	36.5	44.4	39.8	50.5	63.1	56.3
6TG9	G	64.9	42.7	53.4	22.8	66.2	9.2	80.4	59.7
6TG9	H	76.8	43.4	47.8	6.1	65.2	31.1	59.4	14.6
6TQE	A	82.2	33.6	57.9	37.1	67.2	28.6	95.9	85.4
6TQE	B	78.2	44.4	62	21.4	64.2	32.2	94.8	69.9
6TSW	A	43.3	4	62.2	9.4	69.4	7.4	87.6	36.9
6TSW	B	35	5.8	22.9	33.8	42.1	30.4	82.2	43.9
6TSW	C	43.8	5.4	40.1	7.6	52.2	5.2	79.1	44.7
6TTF	A	76.3	65.3	72.6	58.4	74.7	63.5	91.4	80.6
6TTF	B	73	61.1	71.6	42.4	80.7	55.9	92.6	72.7
6TTF	C	72.8	58	66.1	60.3	71.4	61.3	89.1	74.7
6TTF	D	73.9	50	66	24.8	74.5	68.1	97.3	79.4
6TY4	A	20	7.3	8.2	3.9	22.9	7	25.8	4.4
6TY4	B	18	8	7.7	6.2	21.9	1.5	35.6	5
6XT9	A	16.4	4.3	24	8.8	20.6	6.8	60.1	22
6XT9	D	80.8	63.1	60.9	34.9	77.5	16.6	85.9	95.9
6XT9	H	70.6	34.9	39.4	81.5	74.4	17.6	84.4	64.9
6XT9	I	25.7	7.1	14.6	4.5	15.9	4.1	49.5	6.8
6XT9	J	92.7	5.9	74.5	9.8	83.6	100	87.3	6.2
6YGH	A	81.9	38.3	66.5	60.8	69.1	65.4	92	87.9
6YGH	B	71.4	49.6	71.4	50.4	65.1	27.2	78.1	80
6YGH	C	69.1	41.7	63.4	87.6	72.3	73.9	92.7	92.1
6YGH	D	63.7	48	65.3	54.8	68.9	64.7	93.3	89.4
6YGH	E	61.5	12.5	53.8	28.6	69.2	22.2	61.5	37.5
6YGI	A	83.1	73.2	79.1	70.1	77	92.1	89.9	48.9
6YGI	B	65.6	44.4	70.2	47.2	75.5	25.4	82.1	42.7
6YGI	C	78.8	43.9	76.3	96.6	71.2	45.9	87.2	50
6YGI	D	70.4	22.4	75.7	67	75.7	47	86.2	47.3
6YMX	a	53	30.6	50.6	16.8	56.4	47.5	56.8	37.2
6YMX	A	76.1	49.4	90.7	52.4	93	62.1	96.5	80.5
6YMX	b	61.9	41.1	60.6	36.4	42.4	44	80.1	36.5
6YMX	B	79.8	59.1	90.1	65.9	87.2	63.8	86.9	87.3
6YMX	c	43.3	8.6	41.4	7.2	47.4	3.1	71.3	19.9
6YMX	C	88.6	61.9	79.7	74.6	88.3	47.6	43.9	29
6YMX	d	37.6	2.3	17.1	0	5.1	0	49.6	1.7
6YMX	D	71.4	60.5	84.7	56.2	79.8	68.7	87.9	92.7
6YMX	e	75.8	76.3	50.8	41.5	81.2	5.8	89.8	79.1
6YMX	E	41.1	72.4	31.9	81.4	34.6	84.4	50.3	61.3
6YMX	f	88.9	4.5	63.6	3.2	70.7	7.1	82.8	7.3
6YMX	F	81.1	6.7	78.4	43.1	79.7	40.7	100	83.8
6YMX	G	73	66.3	87.3	76.4	93.7	93.2	97.6	91.9
6YMX	h	70.6	2.8	58.8	50	76.5	64.1	58.8	90
6YMX	H	83.9	79.5	74.2	63.8	81.7	67.1	80.6	66.7
6YMX	i	81.1	9.3	79.2	40.5	96.2	3.9	75.5	5
6YMX	I	88.9	70.8	75.9	78	90.7	77.6	83.3	100
6YMX	L	88.4	31.2	88.4	70.9	85.2	51.8	97	83.3
6YMX	m	84.2	12.5	71.1	63	63.2	16.7	86.8	63.6
6YMX	M	69.6	32.2	75.9	62.5	87.2	56	77.8	48.2
6YMX	N	87	60.9	80.8	75.6	92.5	80.1	54.5	46.7
6YMX	O	82.7	33.7	90.3	65.6	87.9	32.6	93.5	82.8
6YMX	P	40	44.6	31.9	100	30.8	96.5	42.2	62.8
6YMX	Q	90.7	35.3	84	38.1	78.7	40.7	94.7	85.9
6YMX	R	96	94.2	92.1	72.4	93.7	78	100	93.7
6YMX	S	88.2	78	81.7	57.9	87.1	71.6	91.4	84.7
6YMX	T	88.9	52.1	83.3	97.8	92.6	88	96.3	78.8
6YMX	U	68.2	83.3	84.1	100	86.4	94.7	100	93.2
6YMX	V	90.2	67.4	92.2	66	92.2	61.7	100	76.5
6Z3Y	A	75.6	12	66.5	31.2	70.4	11.8	84.2	58
6Z3Y	B	79	23.3	70.2	23.6	65.3	6.7	81.1	20.4
6Z6G	A	69.1	65.1	60.4	53.8	68.5	47.4	78	71.7
6Z6G	H	61.5	62.5	46.2	0	61.5	37.5	84.6	36.4
6Z6G	U	80	50	60	33.3	60	50	80	37.5
6Z6G	X	25	0	100	0	100	100	100	0
6ZIY	1	36.4	11.3	16.5	8.3	34.3	6.7	74.6	12.9
6ZIY	2	59	6.7	44.4	8.9	59.6	6.6	71.9	27.3
6ZIY	3	14.9	6.2	4.8	5.6	19.5	5.4	51.2	7
6ZIY	4	62.8	19.1	47.9	23.9	66.7	12.9	87.5	59.2
6ZIY	5	63.8	7.2	33.2	10.8	58.7	6.1	74	6.9
6ZIY	6	53	30.7	64.5	7.5	33.7	35.7	77.1	60.9
6ZIY	7	69.3	8	55.1	32.9	51.2	6.2	84.3	3.7
6ZIY	9	54.4	2	26.7	33.3	46.1	8.4	81.7	6.1
6ZIY	A	82.1	62.5	55.6	21.5	64.1	12	65	72.4
6ZIY	H	76.5	23	62.6	26.2	68.3	28.6	64.6	36
6ZIY	J	89.4	52.4	56.2	15.6	90	27.8	70.6	29.2
6ZIY	K	90.5	30.2	69.5	16.7	82.1	9	95.8	62.6
6ZIY	L	68.1	9	36.2	11.4	69.8	15.4	68.1	10.4
6ZIY	M	77.9	15.1	49.9	23.6	82.2	11.7	74.1	27.2
6ZIY	N	82.7	47.9	58.8	16.7	80.1	43.3	84.1	42.3
6ZWM	A	59.6	29.3	43.7	36.6	52	31.4	74.1	68.5
6ZWM	B	56.9	55.2	49.9	41.8	56.5	29.4	73.4	85.7
6ZWM	C	19.4	6.5	11	8.6	12.9	4.9	31.3	9
6ZWM	D	12.5	10	17.2	1.8	22.9	11	55.5	7.9
6ZWM	E	48.4	19.6	33.8	23.5	26.9	24	66.1	47.3
6ZWM	F	69.8	41.3	55.6	31.1	61.3	30.5	89.1	76.7
6OF4	A	76	48.2	72.1	52.3	83.1	54.6	86.9	79.2
6OF4	B	69.9	32.5	52.1	26.9	72.5	18	86.2	59.1
6OF4	D	78.7	47.2	74.9	52.6	76.5	55	88	84.5
6OF4	E	66.7	25.9	67.8	11.5	65.5	21.7	83.5	50.1
6P47	A	54.1	6.9	61.1	41.8	50.5	21	76.6	35.3
6P47	B	56	11.1	58.6	46.8	54.1	10.5	73.8	39.8
6P6W	A	73.8	5.9	-	-	63.3	9.7	81.2	3.2
6P6W	B	72.1	9.7	-	-	56.8	13.1	68.1	10.3
6P6W	C	63.8	4.8	-	-	58.1	9	82.5	6.3
6P6W	D	76	24.7	-	-	56.8	9.2	82.1	4.3
6PYH	A	15.3	4.1	17.9	4.9	16.8	4.5	45.9	17
6PYH	B	56.1	9.4	50.9	3.4	47.4	11.1	78.9	4.4
6PYH	D	15.9	5.5	2.4	5.3	13.7	4.6	59.1	6.4
6U62	A	68.2	43.7	64.7	57.4	68.3	52.9	91.4	73.5
6U62	B	87.9	78.6	91.6	70.3	93	81.2	97.7	93.1
6U62	C	87.5	68.7	88.3	77.4	85.8	85.1	94	75.8
6U62	D	82.4	3.4	41.7	15.6	87	28.7	87	70.2
6U62	E	79	29.6	74.2	84.8	70.2	54	87.9	77.1
6U62	F	77.5	38.7	49.2	64.4	55	4.5	84.2	38.6
6U62	H	57.3	3.9	32.6	6.9	41.6	5.4	62.9	7.1
6U9E	A	23	9	48.5	10.2	47.9	9.3	80.8	7.6
6U9E	B	62.4	4.8	62.4	6	49.6	10.6	88.7	11
6U9E	C	27.8	3.7	51.5	6.7	51.3	7.4	77.2	12.9
6U9E	D	75.2	3	44.4	27.1	60.2	8.8	96.2	10.9
6U9E	E	41.7	7.4	39.5	6.1	29.5	8.1	83	25.4
6U9E	F	71.4	13.7	75.9	10.9	55.6	14.9	88	12
6UAN	A	87	23.4	74.5	28.5	87.4	4	93.9	56.2
6UAN	B	52.3	5.9	38.1	5.1	65	7.1	59.2	20.1
6UAN	C	58.1	23	35.9	6.9	57.7	22	64.4	6
6UAN	Z	85.2	32.1	63	5.5	80.9	40.3	92.2	45.8
6UQG	A	64.9	30.8	49.2	42.1	52.5	54	82.8	64
6UQG	B	60.8	43.5	50.8	37.9	52.8	44.6	82.8	68.1
6UQG	C	64.7	40.8	50.9	39.3	54.2	33.1	80.6	71.7
6UQG	D	60.9	31.3	52.6	44.8	60.6	45.5	83.4	63.8
6UT4	A	83.5	32.8	58.9	25.9	84	43.7	95.9	83.8
6UT4	B	80.8	28	76.1	53.6	81.6	44.6	95.8	72.1
6UT4	C	77.6	58.1	72.9	39.6	68.2	57.6	94.3	86.7
6UT4	D	80.7	39.2	68.7	47.1	80.2	30.9	94.5	68.5
6UT4	E	86.3	55.3	66.8	42.6	81.1	40.6	96.4	74.7
6UT4	F	83.1	42	80	46.2	81.5	33	91	61.7
6UWM	A	63.8	7.8	47.5	7.6	68.3	9.3	61.5	5.9
6UWM	B	67.4	10.7	52.9	9.4	71	8.3	69.7	7.1
6UWM	C	70.6	12.8	42.1	8.6	65.6	8.3	67.4	10.7
6UWM	D	68.3	6.6	42.5	10.6	60.6	7.5	57	25.4
6V0C	A	39.4	40.9	45.6	17.2	49.3	31	75.5	62.1
6V0C	B	41	27.9	44.1	22.9	57.9	17.2	77.5	57.7
6V0C	C	49	10.3	48	15	44.8	30.8	75.6	37
6V0C	D	34.7	11.8	43	18.2	51.8	16.2	75	67.9
6V0C	E	40.9	27.4	41.7	25.6	51.1	21.2	75.5	57.6
6V0C	F	40.5	19.6	35.9	29.4	43.4	26.9	73.7	53.5
6V1I	A	86.1	79.7	67.2	53.3	84.7	65.5	92.7	68.5
6V1I	B	76.6	42.9	75.2	42.7	80.3	66.4	93.4	78.9
6V1I	C	54.7	54.7	71.5	76.5	81.8	71.4	92.7	81.9
6V1I	D	77.4	72.6	83.2	61.4	80.3	38.2	91.2	64
6V1I	E	79.6	45.9	86.1	82.2	85.4	81.2	93.4	82
6V1I	F	83.9	41.7	83.9	44.3	77.4	65.1	92.7	81.9
6V1I	G	83.2	37.7	84.7	63.8	78.8	43.5	94.2	83.7
6V1I	H	80.3	60	78.1	36.4	84.7	58.6	93.4	64.8
6V1I	I	79.6	67.9	67.2	45.7	84.7	57.8	92	78.6
6V1Q	A	77.7	12.2	79.9	42.8	75.7	44	90.3	78.6
6V1Q	B	81.2	22	82.3	66.1	83.1	68.5	91.8	73.7
6V9W	A	63.3	23.8	64.5	24.4	73	41.5	84.6	68.7
6V9W	B	61.6	18.2	53.9	35.4	62.6	46.3	83.1	64.1
6V9W	C	72.2	16.5	56.1	34.6	73.5	35.1	74.2	64.1
6V9W	D	63.8	6.6	64.2	19.6	72.4	25.9	80.7	44.6
6VTL	A	35.7	10.1	37.7	9.5	22.6	8.9	67.3	33
6VTL	B	27.6	8.1	29.1	6.2	22.2	6.1	73.5	11.3
6VTL	C	35.7	6.9	29.1	6.9	25.8	10.4	72	27.4
6VWH	A	32.4	2.3	-	-	28.7	2.6	39	0
6VWH	B	16.4	7.6	-	-	6.7	11.1	24.1	6.2
6VXF	A	58.4	37	54.2	32.4	61.1	38.6	78.6	57.2
6VXF	B	59.6	38.9	59.5	39.3	60	38.3	82.7	63.4
6VXM	A	71.8	49.7	82.7	74.7	71.1	84.8	93.9	91.5
6VXM	B	70.4	32.3	74.7	70	79.4	59.5	94.6	97.7
6VXM	C	84.5	57.7	66.4	67.4	80.9	74.1	91.7	94.9
6VXM	D	83.8	73.3	82.7	65.5	83.4	76.6	93.1	89.9
6VXM	E	79.4	17.7	83.8	66.4	83	84.8	93.1	91.1
6VXM	F	82.3	62.7	79.4	70.5	64.3	84.3	93.5	87.3
6VXM	G	83	36.5	83.4	66.2	81.6	55.3	76.2	84.4
6VYF	A	66	31.2	52.5	74.9	70.4	73	85.9	53.9
6VYF	B	69.2	53.2	57.9	74.4	66.2	72.4	86.1	75.5
6VYF	C	60.9	53.6	49.8	63.7	63.7	55.6	89.1	77.4
6VYF	D	68.8	61.3	58.3	50.4	65.5	56.5	90.5	71.6
6VZ1	A	78.6	60.4	76.9	51.3	78.1	49.2	92.7	81.1
6VZ1	B	84.2	50.3	78.8	35.2	77.6	35.4	92.2	86.5
6W4O	A	34.4	6.8	63.3	4.9	50.8	6.2	71.1	4.4
6W4O	B	54	8.8	30.2	7.9	48.4	11.5	72.2	5.5
6W4O	C	49.2	4.8	33.3	4.8	57.1	5.6	63.5	2.5
6W4O	D	43.9	7.4	43.9	5.6	50.4	12.9	73.2	2.2
6W4O	E	49.6	3.3	48.8	3.3	57.7	7	69.9	7
6W4O	F	51.6	7.9	49.2	8.3	58.2	5.6	59.8	8.2
6W4O	G	46.1	0	28.9	8.1	52.3	9	59.4	6.6
6W4O	I	52.4	6.1	48.4	9.8	55.6	4.3	66.7	4.8
6W4O	J	57.9	4.1	54	7.4	63.5	2.5	74.6	9.6
6W4O	K	35.8	2.3	48.8	10	38.2	4.3	67.5	3.6
6W4O	L	40.7	2	52	6.2	49.6	3.3	52	9.4
6W4O	M	43.4	5.7	53.3	6.2	63.9	5.1	47.5	1.7
6W4O	O	40.6	5.9	46.1	8.9	37.5	6.4	55.3	2.5
6W6V	A	41.2	36.4	52	42.5	43.2	47.2	63.3	41.4
6W6V	B	62.3	10.1	64.7	14.5	44.6	20.1	81.2	63.2
6W6V	D	60.4	8.6	50.5	12.1	49.5	6.7	90.1	53.4
6W6V	E	78.1	15.2	60.4	40.2	69.8	57.6	82.2	92.8
6W6V	F	60.1	18.9	36.1	42.1	41.1	12.3	82.3	26.2
6W6V	G	81.7	35.9	84.1	79.2	81.7	57.3	89.7	64.6
6W6V	H	48.8	29.5	52.8	22.7	67.2	8.3	81.6	20.6
6W6V	I	70	15.3	68.3	41.6	64.6	7	87.7	62.4
6W6V	J	64.2	32.4	63.1	29.2	53.6	42	94.2	46.4
6W6V	L	78.5	49.5	69.4	88.1	78.5	91.6	88.4	91.6
6X0L	i	20	50	40	25	40	25	90	11.1
6X0L	I	50	40	30	66.7	40	25	70	0
6X0L	j	80	0	40	50	60	0	100	40
6X0L	J	90	55.6	50	60	30	66.7	80	25
6X0L	O	32	4.1	26.1	3.8	45.8	6.4	66	13.9
6X0L	P	26.8	8.7	27.4	4.6	16.9	6.2	41.4	7.7
6X0L	R	38.6	9.1	34.2	7.7	42.1	4.2	66.7	5.3
6X0V	E	76.1	85.7	63	13.8	76.1	74.3	63	6.9
6X0V	F	67.4	3.1	52.6	18	80	6.6	88.4	6
6X0V	G	85.7	86.7	71.4	76	48.6	17.6	94.3	100
6X0V	H	65.7	8.7	65.7	13	74.3	19.2	88.6	0
6XD3	H	76.9	50	78.5	54.9	78.5	43.1	90.8	62.7
6XD3	I	86.5	46.5	74.4	27.8	85.4	58.3	95.4	93.7
6XD3	J	58.6	31.6	50.8	35.1	63.3	30.3	68	49.5
6XGQ	a	65.3	12.3	-	-	81.5	15.8	96	68.9
6XGQ	A	77.3	40.7	-	-	86.7	45.1	95.8	76.3
6XGQ	b	87.1	11.1	-	-	83.1	10.7	97.6	71.1
6XGQ	B	83.6	33.2	-	-	83.9	27.4	98.9	95.1
6XGQ	c	81.5	32.7	-	-	75	17.2	96.8	78.3
6XGQ	C	81	34.6	-	-	85.3	37.2	94.6	78.4
6XGQ	d	88.7	38.2	-	-	86.3	15	47.6	6.8
6XGQ	D	83.9	46.3	-	-	83.6	42	96.6	80.4
6XGQ	e	78.2	52.6	-	-	83.1	19.4	45.2	10.7
6XGQ	E	68.8	30.5	-	-	77.6	26.3	75.9	64.6
6XGQ	F	90.7	60.3	-	-	77.9	28	97.2	71.7
6XGQ	g	62.9	9	-	-	79.8	8.1	44.4	3.6
6XGQ	G	81.3	24.1	-	-	74.4	30.8	94	80.8
6XJX	A	88.7	35.8	79.5	48.3	72.2	24.8	93.4	60.3
6XJX	B	84	71.4	68	2.9	86	67.4	82	7.3
6XJX	C	86.1	66.2	76.2	27	85.4	25.6	92.7	85
6XJX	D	88.2	2.2	78.4	2.5	92.2	6.4	86.3	6.8
6XJX	E	91.5	57.1	85.6	64.9	85.6	48.9	90.8	78.4
6XJX	F	85.7	23.8	75.5	8.1	93.9	10.9	87.8	7
6XJX	G	92.7	66.2	90.7	51.5	91.3	55.5	85.3	74.2
6XJX	H	83.7	65.9	71.4	28.6	85.7	4.8	85.7	73.8
6XJX	Q	59.1	3.7	40.9	8	61.9	15.4	68.4	6.4
6XJX	R	56	6.1	31.3	7.7	55	5	54	6.4
6XMP	A	64.3	41.4	67.6	44.6	54.1	39.6	92.4	80.2
7JK2	A	82	36.5	81.3	79.8	89.5	61.3	96	14.3
7JK2	B	55.1	38.9	42.1	53.3	51.2	50.7	80.4	65.1
7JK2	C	58.8	37.4	56	49	49.4	55.8	86.5	52.9
7JK2	D	79.6	54.4	80.7	87.9	88.7	60.4	97.1	92.5
7JK2	E	66.3	7.6	69.6	66.1	60.1	44.4	89.2	75.5
7JK2	G	69.9	34.2	73.9	31.6	64.8	54.4	97.3	85.1
7JK2	H	45.5	100	51.5	100	57.6	100	75.8	100
7JPK	A	63.2	73.9	53.1	59.8	64.6	50.7	83	71.6
7JPK	E	63.9	56.5	60.9	28.2	69.2	53.8	65.7	58.6
7JPK	F	81.6	48.9	71.1	52.5	77	43.9	81	65.5
7JW1	a	41.9	8.5	-	-	38.7	6.5	77.8	17.1
7JW1	A	51.6	9	-	-	27.6	7.8	72.4	4
7JW1	b	59	3.1	-	-	48.3	10.1	89.3	11
7JW1	B	29.7	4.1	-	-	28.1	9.8	92	45.5
7JW1	c	32.7	5.4	-	-	33.5	8.5	86.8	25.8
7JW1	C	51.6	3.4	-	-	56.9	5.6	88.3	31.5
7JW1	d	42	3.9	-	-	61.9	5.3	91.5	47.7
7JW1	D	56	9.9	-	-	53.1	25.2	89.3	27.4
7JW1	e	58.3	40.1	-	-	66.8	43.3	94.5	58.1
7JW1	E	70.6	32.5	-	-	68.1	16.9	88.9	25.4
7KDT	A	90.4	56.2	57.2	50.6	80.1	34.2	92.3	75.9
6M39	A	65	15.9	68.1	26	64.1	17.3	81.4	66.2
6M39	B	68.9	24.3	68.7	43.2	62.2	24.7	82.2	65.6
6M39	C	63.1	22.3	66.4	33.9	63.5	26.9	88.7	56.6
7BSS	A	63.5	79.2	57.2	63.8	60.9	65.2	66.9	66.1
7BSS	C	78.4	41.3	68.8	28.7	76.9	15.7	93.2	74.2
7BTO	A	59.1	24.5	56.5	4.9	62.7	24.8	81.9	32
7BTO	B	64.2	21.9	50.1	9.8	54.2	13.4	85.5	37.4
7BTO	D	56.4	5.4	42.3	10.1	58.3	5.3	80.4	58
7BTO	E	60.7	10.1	34.4	7.1	57.1	9.7	71.8	6
7BTO	F	32.8	9.1	43.6	3.7	42.2	15.2	72.7	50.8
7BTO	G	39.9	6.9	42.9	9.6	40.4	10.8	75.5	35
7BTO	I	16.9	4.6	19.3	6.8	18	4.3	27.6	4.7
7CGN	A	79.8	19	68.5	6.8	82.9	18.3	85.6	66.4
7CGN	B	46	4.1	57	32.7	45.6	11.7	73.8	6.7
7CGN	C	58.5	3.6	45.7	16.3	72.3	8.8	75.5	18.3
7CGN	D	82.9	31	70.4	31.5	81.7	24.3	79.8	62.4
7CGN	E	47.5	4.8	42.2	4.5	32.7	23.3	59.3	6.4
7CGN	F	42.6	12.5	36.2	11.8	53.2	6	74.5	5.7
7CGN	G	25.7	5.4	32.6	25.5	44.4	7.8	38.2	3.6
7CGN	H	37.5	7.4	23.6	8.8	27.1	10.3	26.4	5.3
7CGN	I	38.2	7.3	10.4	13.3	38.9	5.4	9.7	7.1
7CGN	J	21.5	0	22.9	9.1	24.3	0	22.2	53.1
7CGN	K	42.4	3.3	29.9	7	38.9	3.6	50	29.2
7CGN	L	39.6	1.8	13.2	5.3	40.3	3.4	41.7	10
Average		64.2235	31.8569	58.0909	34.6215	64.2732	32.8622	79.7462	50.3673

## Sheet: Fig. 7c, d
PDB ID	Chain ID	deposited maps		DeepEMhancer (combinatorial)		phenix.auto_sharpen		EMReady
		Residue match (%)	Sequence match (%)	Residue match (%)	Sequence match (%)	Residue match (%)	Sequence match (%)	Residue match (%)	Sequence match (%)
6GIY	A	60.3	11.1	35.3	4.9	57	6.9	62.5	5.2
6GIY	B	54.9	5.3	45.6	6.8	51.3	5.4	59.2	6.7
6GIY	C	48.9	6.4	46.9	8.5	53.7	3.7	70.6	6.5
6GIY	D	72.3	18.7	72.7	8.8	71.7	3.6	82	7.8
6GIY	E	68.8	4.7	65	5.4	66.9	23.6	90.7	56
6GIY	F	71.1	5.4	67.5	8.6	68.5	8	90.7	44
6GIY	G	64.9	10.8	58.6	5.8	62.8	9	77.7	9.3
6GIY	H	61.7	5.8	54.7	6.2	66	9.6	79.3	5.7
6GIY	I	65.9	10.2	62.4	6.7	68.5	12.7	84.6	31.9
6GOV	U	74.8	5.8	76.1	6.3	84.3	15.5	92.6	59.6
6GOV	W	74.4	4.5	46.7	9.5	68.9	1.6	73.3	1.5
6GOV	X	59.4	6.9	69	6.1	66.4	7.6	84.9	6.8
6GVE	A	68.5	9.5	75.1	5.1	68.5	5.6	78.9	2.3
6GVE	B	60.2	6.8	62.1	5.1	60.2	5.7	82.4	5.7
6GVE	C	64	10.4	68	15.7	58.7	20.5	81.3	11.5
6GVE	D	67.1	4.9	68.8	4.7	65	5.9	86.9	7.2
6GVE	E	74.2	6.4	65	4.6	70.6	10.1	88.1	20.5
6GVE	F	67.7	10.1	71.2	9.2	74.5	7.6	88.1	31.3
6GVE	G	63	9	65.8	5.7	65.8	7.1	75.5	5.8
6GVE	H	62.7	23.4	60	2.2	61.3	19.6	78.7	15.3
6GVE	I	65.6	6.3	64.1	6	62.3	4.3	85.2	19.5
6GVE	J	63.3	7.4	63.3	6.4	64.3	6.3	83.4	7.5
6GVE	K	68.2	3.9	63.8	8.4	64.4	5.1	83.4	6.4
6GVE	L	67.4	6.5	58.3	5.9	68.7	8.2	79.3	6.7
6GVE	M	61.3	10.9	61.3	6.5	66.7	14	80	10
6GVE	N	71.8	6.6	70.3	6.8	69.1	7.3	87.5	4.4
6GVE	O	69.4	8.1	68.8	15.5	68	7	83.4	7.5
6GVE	P	53.3	7.5	68	3.9	64	16.7	77.3	10.3
6GY6	A	72.1	4.6	-	-	73.7	7.4	89.6	26.6
6GY6	B	68.9	8.2	-	-	78.7	15.4	88.2	8.1
6GY6	C	74.8	13.9	-	-	75.9	9.7	90.7	5.1
6GY6	D	73.2	9	-	-	73.7	6.3	91.5	28.4
6GY6	E	73.7	4.1	-	-	71.5	5.4	90.7	29.6
6GY6	F	74.5	2.9	-	-	73.7	7.4	89.9	33.2
6GY6	G	74.6	22.2	-	-	71	6.2	90.8	34.2
6GY6	H	75.7	12.9	-	-	78.1	13.6	92	45.3
6GY6	I	71.8	4.2	-	-	76.2	7.2	90.7	32
6GY6	J	71.2	8.8	-	-	76.7	11.1	90.1	23.4
6GY6	K	74.6	14.3	-	-	74.9	5.5	92	46.9
6GY6	L	76.3	18.6	-	-	73.7	7.6	89.1	32.6
6GY6	M	72.6	6	-	-	76.7	6.8	89	6.5
6GY6	N	75.7	18	-	-	73.4	4.8	90.2	24.6
6GY6	O	75.1	6.3	-	-	74	8	89.9	11.2
6GY6	P	71.5	9.6	-	-	74.5	5.9	89.6	32.7
6GY6	Q	74.2	10.7	-	-	79.2	6.9	89	5.5
6GY6	R	75.1	7.3	-	-	73.7	3.7	91.5	19.5
6GY6	S	74.2	6.3	-	-	72.9	5.3	88.8	31.5
6GY6	T	74	9.3	-	-	74.8	7.3	90.1	47.7
6GY6	U	76.6	15.4	-	-	78.7	19.2	89.6	40.9
6GY6	V	75.4	15.7	-	-	78.4	11.3	89.1	39.2
6GY6	W	76	21.8	-	-	71.9	5.8	90.2	35.1
6GY6	X	72.8	13.4	-	-	73.7	6	90.2	40.7
6GY6	Y	75.4	16.5	-	-	76.9	10	91.4	42.7
6GY6	Z	74	12.8	-	-	76.3	8.1	89.9	18.1
6HCY	A	87.6	21.7	86	27.5	88.5	23.6	94.7	72.6
6HCY	B	89.7	33.8	83.5	6	88.8	37.7	95.6	57.3
6HCY	C	91.3	38.9	89.7	19.9	86.5	20.2	95.6	73.6
6HRA	A	84.2	8.5	81.7	11.4	77.9	6.7	93.9	59.8
6HRA	B	68.3	14.7	70.6	16.9	59.7	6.4	78.9	22.4
6HRA	C	80.2	24.7	85.6	21.9	75.4	12.1	94.1	66.5
6HRA	D	63	5.9	77.8	28.6	70.4	10.5	85.2	13
6KMF	A	59.2	6.4	59.5	5.9	60.4	6.8	84.5	6.7
6KMF	B	65.6	8.6	64.7	8.3	62.3	6.2	82.8	5.7
6KMF	C	63.8	7	64.7	10.6	63.2	9.9	75.4	7.5
6LTH	Q	63.8	6	44.8	12.8	69.5	8.2	86.7	11
6LTH	R	91.4	48.4	77.1	31.5	90	9.5	87.1	27.9
4CI0	A	90.9	19.1	88.3	5.9	87.3	25.6	94.3	56.5
4CI0	B	87.7	32.5	86.8	7.1	86	6.1	94.3	72.1
4CI0	C	89.3	34	88.2	26.3	86.8	18.1	94.6	62.6
5FN2	A	57.9	3.9	55.5	4.1	52	6.4	72.8	5.2
5FN2	C	60.9	6.8	63.4	9.7	66.7	8	82.3	12
5FN2	D	51	11.8	65	15.4	54	3.7	77	18.2
5LZP	A	91.9	59.8	91.4	65	93.2	72.5	94.6	71.4
5LZP	C	86.1	49	89.7	45	92.8	60.4	94.2	72.9
5LZP	E	91.4	60.1	92.3	53.7	93.2	66.2	94.6	76.7
5LZP	F	91.9	61.3	91	14.4	91.4	72.9	95.5	69.8
5LZP	G	89.6	49.7	86.5	25.5	90.5	64.7	95.5	79.2
5LZP	I	88.8	35.9	90.1	32.8	92.8	60.4	93.3	81.2
5LZP	K	91.4	53.7	90.5	35.8	92.3	62.9	95.5	78.8
5LZP	L	90.1	51	94.1	73.7	92.8	73.3	95	72.5
5LZP	N	85.5	50	85.9	37.8	86.8	10.3	89.3	68.4
5LZP	O	91.5	53.9	88.3	41.6	91	74.4	96	73.8
5LZP	P	88	44.7	87.6	47.8	90.6	77.4	90.6	74.1
5LZP	R	89.7	57	89.2	27.6	90.6	47.5	94.6	85.8
5LZP	T	90.1	51.7	91.5	48.5	89.7	56	94.2	68.6
5LZP	U	91	60.1	88.8	55.1	90.6	62.9	96	79.4
6F1V	f	64	6.8	62.5	5.1	56.7	6.4	74.9	7.1
6QEL	A	70.9	8.5	37.6	7.1	70.7	5.7	83.3	22.7
6QEL	B	74.4	3.6	68.3	5.3	79.1	9.1	87.4	36
6QEL	C	76	13.7	50.7	5.3	80.9	23.4	90.2	22.9
6QEL	D	73	6.5	60.7	5.2	76.6	5.9	91.5	31.4
6QEL	E	79	6.6	56.2	6	77.2	6.7	86.9	23.6
6QEL	F	57.5	5.5	49.4	5.9	57.1	5.9	63.6	4.9
6RO4	F	48.4	10	45.2	10.7	69.4	7	85.5	50.9
6RO4	G	68.7	3.3	48.5	9.2	72.4	9.3	73.9	8.1
3J26	A	83.3	8	87	9	84.3	5.6	90.6	8.7
3J26	B	79.3	7.2	83.5	17.7	78.3	9.8	83.5	6.4
3J26	C	81.5	6.8	87.8	7	80.1	8.1	84.4	8.2
3J26	D	74.4	7.7	83.5	6.4	82.9	8.3	85.8	6.4
3J26	E	85	7.9	88.2	4.9	77.4	6.1	91.9	7.5
3J26	F	81.5	5.1	86.8	8.4	81.9	5.5	89.6	8.4
3J26	G	85	8.6	85.2	8.5	81.5	8.7	89.2	6
3J26	H	87.6	16.6	80.7	11.2	79.7	12.1	87.6	5.6
3J26	I	84.3	15.2	88.8	7.3	82.7	9.3	92.9	50
3J26	J	79.1	6	84.4	21.4	87.8	19.5	89	4.9
3J26	K	84.4	10.3	89.4	24	86.2	7.1	90.2	8.1
3J26	L	82.7	13.3	83.7	17.9	78.7	7	93.7	33.6
3J26	M	86.4	6.8	84.8	12.8	83.9	14.3	87.8	4.5
3J26	N	78.5	7.7	75.4	15.4	78.5	8.8	86.2	7.4
3JCF	A	76.5	8.2	83.7	9.9	82.2	17.8	92.3	43.5
3JCF	B	78.2	10.6	85.4	8.1	78.2	12.8	93.7	58.4
3JCF	C	77.9	9.6	85.7	21.7	82.2	26.5	91.1	41.8
3JCF	D	73.9	11.2	84.8	16.6	83.1	10.7	92.8	39.2
3JCF	E	75.6	7.2	83.4	6.9	79.7	20.9	91.7	42.2
5YZ0	C	53.9	7.7	55.2	7	53.3	3.6	65.7	12.2
5YZ0	D	50.9	4.9	46.9	6.7	53.8	5.3	63.8	5.4
6D6Q	B	65.1	8.9	77.6	7	78	11.2	88	21.7
6D6Q	C	78.9	8.6	81.5	7.9	88.3	17.9	94	48.6
6D6Q	D	86.5	20	86.5	35	86.5	36.1	93.8	55.9
6D6Q	E	74.1	7.1	70.3	7.5	78	9.4	93.7	56
6D6Q	I	53	11.3	31.7	12.1	63.4	7.8	82.5	6.6
5WFE	B	64.9	10.5	58.4	7.4	60.9	3.5	69.9	6.7
5WFE	E	68.1	6.2	63.8	5	62.8	10.2	72.3	4.4
5WFE	F	69.1	15.4	72.3	11.8	59.6	3.6	75.5	9.9
5WFE	K	55.2	11.3	52.1	4	56.2	20.4	67.7	10.8
5WFE	L	56.4	9.4	58.5	14.5	54.3	3.9	54.3	9.8
6MLU	A	63.4	5.2	69.9	5.6	66.7	7.8	81.7	16
6MLU	B	61.4	5.3	71.9	11.8	69.9	8.4	82.4	11.9
6MRU	A	89.8	7.4	88.4	8.3	89.1	24.8	94.4	67.7
6MRU	B	89.1	7.1	89.1	35.4	90.9	19.3	93.7	54.7
6MRU	C	87.7	22.4	88.4	34.5	91.6	15.3	94	71.3
6MRU	D	88.1	10.4	85.6	9	91.9	7.6	92.3	68.4
6MRU	E	87.4	16.9	85.6	4.9	90.9	16.2	92.6	56.1
6MRU	F	88.1	28.7	87.4	8	89.1	11.8	94.4	71.7
6MRU	G	89.5	23.9	87.4	8.8	89.8	16	94	79.1
6MRU	H	88.8	29.2	89.1	10.2	89.8	29.7	93.3	35.7
6MRU	I	88.1	17.1	90.9	19.7	89.5	16.9	93.3	76.3
6MRU	J	87	17.7	91.2	44.2	88.4	7.9	93.3	64.7
6MRU	K	87.7	16.4	90.5	13.6	89.8	40.2	94	69
6MRU	L	87.7	23.2	89.5	19.6	90.9	17.8	93.3	57.1
6MRU	M	89.1	29.5	88.8	9.1	88.8	24.5	92.6	68.2
6N23	A	86.8	7.3	84	6.9	89.3	26.2	93.9	57.5
6N23	B	85.1	16.2	82.6	10	87.3	7.9	94.5	60.3
6N23	C	87.9	8.5	87.6	27.4	88.7	6.5	95.9	71.3
6N23	D	88.2	25.9	84.6	5.2	85.7	25.4	95.3	67.1
6N23	E	89.3	30.9	84	7.5	89.5	7.1	95	60.3
6AHR	D	60	5.7	67.6	8.2	53.1	16.9	82.8	50.8
6AHR	E	62.6	9.8	70.1	5.8	70.7	17.3	83.7	20.3
6AHR	G	58	7.9	65.6	4.7	50.4	6.1	78.6	8.7
6AHR	H	69.4	8.3	68.6	3.6	67.8	14.6	85.1	35.9
6AHR	I	57.6	11.8	55.1	10	62.7	7.4	73.7	10.3
6AHR	J	65.2	8.1	68.4	8.3	65.2	5	77.7	6.2
6AHR	K	55.4	9	54.5	4.5	51.2	12.9	75.2	35.2
6AHR	L	65.5	9.3	63	11.4	61	4.1	69.9	8.3
6JNA	A	70.6	4.7	76.8	6.8	74	15.5	88.3	38.9
6K1H	B	76.1	7.4	79.4	23.5	82.6	7.8	92.3	64.9
6K1H	C	76.6	7.7	79.1	17.1	86.4	41.9	92.3	56.7
6K1H	E	80.2	8.1	75.7	24.1	83.4	12.6	92.7	59.4
6K1H	F	75.8	26.1	79.5	14.7	81.7	26.9	92.7	58.1
6K1H	Y	80.2	8.6	76.1	22.3	79.8	8.1	93.1	75.2
6K1H	Z	79.1	19.9	82.1	19.2	84.2	47.4	91.6	60.4
6RWL	A	88.9	28.8	-	-	84.8	11.8	93.7	45.5
6RWL	E	83	5.1	-	-	76.6	5.6	83	0
6RWL	F	87	10	-	-	82.6	21.1	89.9	12.9
6RWL	I	87.8	29.1	-	-	86.3	9.9	91.1	27.6
6RWL	M	74.5	20	-	-	85.1	2.5	95.7	66.7
6RWL	N	81.2	3.6	-	-	69.6	10.4	91.3	66.7
6RWX	a	76.8	14	48.6	2.3	81.4	5.6	94.4	59.3
6RWX	A	90.5	29.2	84.7	10	90.5	24.6	95.8	68
6RWX	b	80.2	4.9	81.4	8.3	84.7	44.7	96	78.8
6RWX	B	92.1	47.1	88.9	9.5	88.4	24	93.7	46.9
6RWX	c	82.5	31.5	78.5	3.6	81.4	6.9	94.4	62.9
6RWX	C	86.8	28	88.4	13.2	89.9	61.2	95.2	72.8
6RWX	d	80.2	25.4	76.8	6.6	77.4	5.1	93.8	62.7
6RWX	D	87.3	20.6	89.4	8.9	89.9	24.1	97.9	90.8
6RWX	e	83.6	4.7	76.8	6.6	83.1	30.6	93.8	61.4
6RWX	E	86.8	17.7	87.3	32.7	89.4	27.2	92.6	37.7
6RWX	f	86.4	30.7	79.1	16.4	76.3	6.7	91.5	57.4
6RWX	F	87.8	15.1	88.9	15.5	87.8	18.7	93.1	50.6
6RWX	g	85.9	20.4	77.4	5.1	79.7	7.8	93.2	50.3
6RWX	G	89.9	31.2	89.9	32.9	89.4	20.1	92.6	34.3
6RWX	h	79.7	17.7	81.9	6.9	81.4	9	95.5	66.3
6RWX	H	91.5	14.5	89.4	9.5	93.1	33.5	93.7	49.7
6RWX	i	82.5	41.8	75.1	16.5	79.7	5	95.5	59.2
6RWX	I	91.5	48.6	89.9	13.5	89.9	28.2	93.7	74
6RWX	j	80.8	6.3	77.4	5.8	78	17.4	94.4	36.5
6RWX	J	84.7	39.4	88.4	12	88.4	28.1	95.8	72.4
6RWX	k	75.7	8.2	85.3	23.8	78	29.7	92.7	54.3
6RWX	K	89.4	35.5	86.2	6.7	91	26.7	94.2	72.5
6RWX	l	85.3	23.8	82.5	15.1	80.8	7	91.5	41.4
6RWX	L	92.1	27	86.8	27.4	88.4	31.1	95.2	56.7
6RWX	m	79.1	8.6	81.9	20.7	78	15.9	92.1	52.1
6RWX	M	91	27.3	89.4	30.8	89.9	14.1	95.2	71.7
6RWX	n	83.6	9.5	73.4	6.2	79.7	12.1	94.4	52.7
6RWX	N	89.9	30	90.5	20.5	92.1	21.8	94.7	66.5
6RWX	o	84.7	4	81.4	13.2	79.7	23.4	93.2	55.2
6RWX	O	87.8	16.3	85.2	2.5	89.4	26.6	95.8	73.5
6RWX	p	80.2	7	81.9	16.6	77.4	7.3	94.4	49.1
6RWX	P	88.9	36.9	89.9	12.9	91.5	37.6	94.7	73.2
6RWX	q	83.1	4.1	86.4	21.6	75.7	9	94.9	46.4
6RWX	Q	89.4	39.1	89.9	20	89.4	20.7	96.3	73.1
6RWX	r	85.3	23.8	84.2	21.5	80.8	7	94.4	38.3
6RWX	R	89.4	35.5	89.4	39.1	84.1	21.4	93.7	64.4
6RWX	s	84.7	11.3	74.6	7.6	76.8	6.6	92.7	36.6
6RWX	S	89.4	13.6	91.5	10.4	89.9	12.9	95.8	66.9
6RWX	t	81.4	23.6	81.9	9.7	84.7	25.3	93.8	68.7
6RWX	T	91.5	24.3	88.9	27.4	90.5	7	95.2	55.6
6RWX	u	82.5	6.8	75.7	5.2	83.6	6.8	94.4	50.3
6RWX	U	88.9	12.5	89.9	20	89.4	40.8	93.7	65.5
6RWX	v	83.1	6.8	84.7	22.7	76.3	4.4	96	65.3
6RWX	V	88.4	13.8	88.9	9.5	89.4	21.3	94.2	70.2
6RWX	w	80.2	20.4	82.5	17.1	86.4	22.9	94.4	71.9
6RWX	W	91	41.9	89.9	31.2	89.4	28.4	93.1	63.1
6RWX	x	80.2	9.2	74.6	3	83.6	4.7	93.8	51.2
6RWX	X	87.8	27.7	87.8	7.8	88.9	20.2	93.7	71.8
6S2F	D	47.7	6.3	40.2	7.5	42.4	5.4	50	6.1
6S2F	E	42.3	9.1	34.6	11.1	46.2	8.3	42.3	0
6SJ7	C	60.8	6.2	55.7	18.2	55.7	2.3	73.4	8.6
6SJB	C	70	6.8	80.9	7.6	73.1	6.5	92.5	26.6
6SJB	D	64.5	8.1	61	6.6	64.7	8.3	85.6	20.2
6SOF	A	48.1	8.1	46.6	6	47.8	7	57.7	4.8
6SOF	B	43.8	9.9	51.9	8.3	50	3.7	58	12.8
6SOF	C	52.3	5.3	49	6.5	52	8.8	57.3	6.6
6SOF	D	51.2	8.4	46.3	8	50	12.3	65.4	4.7
6SOF	E	66.7	14.3	71.4	0	57.1	41.7	76.2	6.2
6SOF	F	43.3	15.4	63.3	5.3	56.7	5.9	70	28.6
6SOF	G	47.6	10	61.9	15.4	52.4	9.1	76.2	6.2
6SOF	H	60	22.2	50	6.7	50	20	53.3	12.5
6SOF	I	66.7	35.7	57.1	16.7	47.6	20	66.7	0
6SOF	J	53.3	25	50	20	63.3	21.1	60	22.2
6SOF	K	81	11.8	61.9	0	66.7	14.3	61.9	0
6SOF	L	70	4.8	56.7	5.9	46.7	0	66.7	15
6T7S	J	51.7	7.3	52.8	3.9	49.2	5.7	62.7	6
6T7S	K	55.7	6.3	54	8.6	51.4	8.3	62.5	8.4
6T7S	L	47.6	6.1	53.2	7.5	51	4.4	61.1	5.9
6TAQ	A	67.1	2.7	68.3	11.6	76.8	18.3	89.6	30.6
6TAQ	B	72	11	74.4	12.3	73.8	8.3	85.4	26.4
6TAQ	C	72.6	5.9	74.4	5.7	75.6	21	86.6	6.3
6TAQ	D	72.6	10.1	80.5	9.1	78	32	90.2	35.1
6TG9	A	75	7.7	69	7.5	72.1	8.8	86.6	7.5
6TG9	B	78.9	10.3	68.4	7.7	74.2	8.7	81.3	5.7
6TG9	C	77	12.3	77.7	14.8	85.1	11.1	93.2	51.4
6TG9	D	79.7	30.9	84.1	34.5	73.9	33.3	72.5	16
6TG9	E	71	7	68.5	7.7	78.3	5.9	84.9	6
6TG9	F	76.7	11.6	61.3	7.6	76.9	10	79.5	17.1
6TG9	G	79.7	21.2	81.1	15	84.5	35.2	93.9	52.5
6TG9	H	62.3	7	69.6	20.8	59.4	19.5	69.6	8.3
6TQE	A	68.6	6.2	75.6	6.5	79.2	8	91.2	32.7
6TQE	B	69.1	7.5	72.9	8.7	77.9	7.9	92.1	47.4
6TSW	B	67.3	4.5	69.4	10.7	63	11.8	85.9	4.3
6TSW	C	62.3	5.9	71.4	8	68	6.9	90.6	47.6
6TTF	A	81.3	12.2	73.2	5.1	86.8	30.7	91.6	45.2
6TTF	B	80.4	8	73	9.9	87	31.1	93	31.8
6TTF	C	82.9	8.2	80.2	9.2	86	19.9	92.2	49.8
6TTF	D	84.2	7.6	79.6	6.1	86.8	23.8	90.5	34.2
6XT9	A	36.9	6.2	38.3	5.1	40	6.2	48.5	7.6
6XT9	D	74.2	7.5	41.9	9	72	10.5	88.6	30.5
6XT9	J	70.9	7.7	56.4	6.5	78.2	7	83.6	6.5
6YGH	A	78.2	28.6	83	19.9	70.2	15.2	90.4	46.5
6YGH	B	80.2	31.2	77.6	8.1	77.1	6.1	92.2	44.6
6YGH	C	75.9	17.2	84.3	20.5	83.2	19.5	92.7	54.8
6YGH	D	73.1	10.6	81.9	20.9	75.6	8.9	92.2	53.4
6YGI	A	87.2	35.7	79.7	5.1	85.1	49.2	88.5	38.2
6YGI	B	84.8	45.3	82.8	33.6	84.8	54.7	85.4	65.1
6YGI	C	83.3	54.6	84.6	17.4	81.4	40.9	87.8	59.9
6YGI	D	83.6	37.8	76.3	6	82.9	30.2	81.6	46
6YMX	a	61.3	7.4	65.3	6.1	59.1	6.1	80.8	7.2
6YMX	A	87.9	5.8	90.5	23.8	83.3	13.4	94.4	68.1
6YMX	b	55.9	3	64.4	4.6	55.1	5.4	74.6	8.5
6YMX	B	89.8	33.9	82.7	11	86.6	14.1	95.7	86.1
6YMX	c	50.4	8.9	45.1	11.6	47.8	7	65.7	9.1
6YMX	C	87.5	43.6	86.8	44.9	88.3	45.3	92.5	56.7
6YMX	d	52.1	4.9	59.8	7.1	50.4	8.5	70.9	6
6YMX	D	81.5	6.4	88.7	54.5	79.8	33.3	94	46.8
6YMX	e	62.5	13.8	80.5	13.6	60.9	9	87.5	58.9
6YMX	E	67	12.9	52.4	9.3	66.5	8.9	68.6	3.9
6YMX	f	70.7	15.7	72.7	11.1	61.6	6.6	79.8	15.2
6YMX	F	75.7	12.5	81.1	10	68.9	9.8	93.2	29
6YMX	G	78.6	10.1	84.9	25.2	73	10.9	93.7	41.5
6YMX	h	56.9	17.2	70.6	30.6	54.9	10.7	82.4	59.5
6YMX	H	79.6	44.6	84.9	55.7	74.2	26.1	90.3	9.5
6YMX	i	49.1	15.4	73.6	7.7	73.6	2.6	90.6	39.6
6YMX	I	77.8	7.1	90.7	51	74.1	12.5	90.7	38.8
6YMX	L	87	30.9	90.5	39	89.1	39.3	91.9	54.3
6YMX	m	52.6	10	71.1	33.3	39.5	0	89.5	44.1
6YMX	M	82.4	16.9	90.3	29.2	84.9	14	95.5	67.6
6YMX	N	82.9	19.1	86.5	33.9	81.8	10.2	95.6	58.4
6YMX	O	89.1	57.9	87.5	8.8	83.5	12.6	93.1	71.9
6YMX	P	58.4	12	39.5	5.5	65.4	12.4	65.9	10.7
6YMX	Q	82.7	8.1	90.7	36.8	77.3	34.5	94.7	42.3
6YMX	R	82.5	20.2	87.3	14.5	78.6	7.1	96	78.5
6YMX	S	75.3	37.1	86	47.5	79.6	51.4	90.3	6
6YMX	T	77.8	2.4	83.3	68.9	79.6	16.3	94.4	78.4
6YMX	U	65.9	6.9	86.4	84.2	70.5	12.9	86.4	68.4
6YMX	V	76.5	20.5	84.3	41.9	70.6	22.2	82.4	14.3
6ZIY	1	56.8	8.5	41	5	66.8	7.2	78.3	3.5
6ZIY	2	66.3	6.8	59	7.6	65.7	7.7	80.3	5.6
6ZIY	5	68.4	9	67.3	9.1	67.3	6.8	86.7	15.9
6ZIY	6	72.9	10.7	69.3	11.3	69.9	9.5	83.7	47.5
6ZIY	7	62.2	6.3	59.8	5.3	56.7	8.3	83.5	27.4
6ZIY	9	73.3	9.1	59.4	5.6	65.6	5.9	80	27.1
6ZIY	A	66.7	12.8	35.9	7.1	62.4	19.2	54.7	10.9
6ZIY	H	67.4	7.1	71.1	9.6	64	9.7	81	21
6ZIY	J	69.4	12.6	62.5	14	68.1	15.6	87.5	29.3
6ZIY	K	73.7	11.4	74.7	8.5	68.4	10.8	87.4	10.8
6ZIY	L	54.7	10.6	30.1	8.8	57.2	11.8	65.6	8.1
6ZIY	M	57.8	13	50.3	13.2	63.2	12.5	71.9	12.8
6ZIY	N	71.7	12.1	64.2	13.1	70	12.7	84.1	37.6
6ZWM	C	55.5	7.9	49.2	8.9	57.7	6.5	54.9	2.3
6ZWM	D	59.2	5.3	56.1	4.5	64.9	6.8	70.2	4.5
6U62	B	88.9	30.9	91.3	43	93	46.9	94.3	38.8
6U62	E	78.2	18.6	66.9	9.6	76.6	6.3	87.9	9.2
6U62	F	70.8	5.9	73.3	11.4	65	7.7	85.8	3.9
6U62	H	56.2	2	57.3	5.9	61.8	18.2	78.7	5.7
6U9E	B	72.2	9.4	38.3	9.8	58.6	16.7	83.5	14.4
6U9E	D	75.2	8	36.8	8.2	69.2	17.4	77.4	7.8
6U9E	F	72.2	14.6	38.3	9.8	63.9	14.1	82.7	7.3
6UAN	A	63.2	8.2	70.1	17.9	68.4	3.8	81	6.4
6UAN	C	64.8	8.2	53.2	3.3	66.2	6.4	74.6	5.2
6UAN	Z	68.3	8.3	57.4	12.1	66.5	5.2	82.2	6.3
6UT4	A	85.8	20.2	86.3	26	86.8	32.7	92.8	45.1
6UT4	F	87.4	31.4	84.9	6	88.7	47.7	93.6	59.7
6UWM	A	62.4	27.5	22.6	6	62.4	18.1	62.9	6.5
6UWM	B	62.9	12.2	48	15.1	64.3	18.3	73.8	8
6UWM	C	62	12.4	50.2	5.4	62.9	18	65.2	6.9
6UWM	D	63.8	13.5	28.1	6.5	62.4	15.2	62.9	7.9
6V0C	A	73.3	7.5	55.9	6.9	73	9.2	81.1	8.9
6V0C	B	73	5.9	64.4	9.1	72.7	10.1	81.6	14.7
6V0C	C	70.8	11.9	61.4	8.8	72	5.2	79.8	6.8
6V0C	D	73.4	6.7	59.5	5.9	71.9	6	80.9	11
6V0C	E	72.7	6.3	53.5	10.3	70.2	9.6	82.1	7.5
6V0C	F	71.9	6.9	67.5	6.8	70.7	8	80.5	9.1
6V1I	A	73.7	10.9	83.9	14.8	76.6	6.7	93.4	25.8
6V1I	B	73.7	10.9	79.6	24.8	82.5	17.7	90.5	43.5
6V1I	C	74.5	15.7	81.8	12.5	77.4	9.4	92.7	58.3
6V1I	D	73.7	6.9	80.3	20	74.5	9.8	87.6	24.2
6V1I	E	73.7	19.8	77.4	24.5	79.6	37.6	94.2	38.8
6V1I	F	77.4	13.2	77.4	20.8	77.4	23.6	94.9	73.1
6V1I	G	73.7	8.9	81	21.6	79.6	11	93.4	45.3
6V1I	H	70.8	18.6	77.4	16	78.8	32.4	92	5.6
6V1I	I	75.2	16.5	79.6	23.9	76.6	29.5	91.2	26.4
6VTL	A	61.7	5.5	52.7	6	56.1	5.2	71.5	5
6VTL	B	51.6	7.8	49.3	7.3	59	5.7	70.6	6.3
6VTL	C	56.7	6.3	48.2	5.1	58.1	4.2	73.5	4
6W4O	A	60.9	7.7	64.1	1.2	55.5	2.8	78.9	12.9
6W4O	G	59.4	3.9	58.6	6.7	63.3	6.2	66.4	2.4
6W6V	D	64.6	7.3	60.4	10.9	64.2	2.9	87.7	8.1
6W6V	E	81.1	2.9	76.3	7.8	68.6	2.6	88.2	22.1
6W6V	F	63.9	7.9	65.2	10.7	63.3	7	81.6	11.6
6W6V	H	68	4.7	72.8	2.2	60	8	84	5.7
6W6V	I	73.7	19.6	70.4	8.8	70	8.2	87.7	6.6
6W6V	J	80.2	9.8	72.4	9.9	74.1	9.2	93.9	40
6X0L	R	63.2	12.5	51.8	8.5	62.3	4.2	65.8	4
6X0V	E	76.1	2.9	58.7	11.1	65.2	23.3	78.3	33.3
6X0V	G	68.6	4.2	71.4	8	68.6	16.7	85.7	3.3
6X0V	H	74.3	42.3	80	3.6	74.3	23.1	80	10.7
6XD3	H	73.8	6.2	86.2	51.8	81.5	9.4	90.8	45.8
6XGQ	A	77.9	6.2	-	-	74.8	14.4	91.8	62
6XGQ	B	78.8	7.6	-	-	81.9	6.2	90.7	56.9
6XGQ	C	83	24.6	-	-	82.2	5.5	95.8	60.1
6XGQ	D	79.3	5.7	-	-	83.3	6.1	92.6	52.6
6XGQ	E	76.2	10	-	-	77.3	8.8	91.8	46.6
6XGQ	F	77.3	17.9	-	-	75.4	7.9	94.6	66.5
6XJX	A	62.9	7.4	74.2	3.6	60.3	4.4	85.4	17.1
6XJX	B	68	2.9	66	9.1	70	8.6	68	8.8
6XJX	C	69.5	7.6	74.2	17	63.6	6.2	86.1	8.5
6XJX	D	60.8	16.1	66.7	32.4	62.7	15.6	82.4	19
6XJX	E	63.4	5.2	71.9	9.1	65.4	5	86.3	8.3
6XJX	F	73.5	0	75.5	18.9	69.4	0	71.4	0
6XJX	G	62.7	6.4	70.7	12.3	65.3	6.1	88	6.8
6XJX	H	69.4	8.8	69.4	5.9	69.4	14.7	85.7	21.4
6XJX	Q	58.3	5.6	55.3	5.9	54.5	6.5	69.2	7.5
7JK2	A	89.5	37.9	91.8	59	83.8	18.5	93.8	52.4
7JW1	e	75.7	7.9	-	-	78.3	26.6	91.1	21
7JW1	E	75.7	19.1	-	-	76.6	12.2	91.5	47.9
7BSS	C	76.9	6	83.3	11.9	82.4	5.6	94.1	51.1
7BTO	D	77.3	32.5	68.7	10.7	76.7	21.6	88.3	64.6
7BTO	E	74.8	30.3	73	19.3	72.4	22	87.7	62.2
7BTO	I	45.3	5.7	42.4	9.2	48.7	2.1	45.8	5.7
7CGN	A	73.2	8	71.6	15.2	74.3	7.9	89.1	52.4
7CGN	B	66.9	13.6	72.6	6.8	71.5	10.1	83.3	7.8
7CGN	C	72.3	8.8	67	9.5	72.3	11.8	86.2	25.9
7CGN	D	76.7	21.8	77.4	10.6	68.1	10.9	91.1	64.1
7CGN	E	60.1	7	66.9	8	70.3	7.6	84	16.7
7CGN	F	61.7	6.9	66	4.8	67	4.8	78.7	20.3
Average		73.867	15.1548	72.0997	14.5939	74.0442	15.4177	85.6158	33.8057

## Sheet: Fig. 8a, c
EMD-20028					EMD-2677
deposited map		EMReady-processed map			deposited map		EMReady-processed map
1/Resolution (Å-1)	FSC	1/Resolution (Å-1)	FSC		1/Resolution (Å-1)	FSC	1/Resolution (Å-1)	FSC
0.01831	0.7165	0.0155	0.98929		0.01152	0.57451	0.01516	0.9303
0.02213	0.71647	0.02035	0.98896		0.01705	0.57508	0.01894	0.93079
0.02479	0.71631	0.02369	0.98856		0.02018	0.5762	0.02154	0.93094
0.02718	0.71696	0.02608	0.98887		0.02252	0.57695	0.02375	0.93063
0.02908	0.71825	0.02824	0.98893		0.02444	0.57821	0.02558	0.93058
0.0307	0.71961	0.02993	0.98864		0.02611	0.58006	0.02696	0.9301
0.03246	0.72343	0.03171	0.98799		0.02762	0.58063	0.0286	0.92992
0.03363	0.72682	0.03311	0.98819		0.02902	0.58357	0.02971	0.92969
0.03503	0.73172	0.03431	0.98871		0.03003	0.58645	0.03087	0.92946
0.0363	0.73685	0.03575	0.98868		0.03132	0.5891	0.03208	0.92943
0.03733	0.73872	0.03695	0.98793		0.0324	0.59111	0.03309	0.92871
0.03836	0.74185	0.03787	0.98727		0.03329	0.59417	0.03393	0.92782
0.03942	0.74903	0.03907	0.98567		0.03423	0.59838	0.03499	0.92728
0.04033	0.7521	0.03989	0.98531		0.0351	0.60291	0.0357	0.92679
0.04141	0.75403	0.04096	0.98384		0.03597	0.6075	0.0367	0.9259
0.04222	0.75601	0.04188	0.98296		0.03683	0.61066	0.03747	0.92424
0.04305	0.75714	0.04274	0.98174		0.03756	0.61577	0.03821	0.92312
0.04361	0.76249	0.0434	0.98135		0.03832	0.62008	0.0387	0.9221
0.04467	0.76671	0.04415	0.98087		0.03882	0.62437	0.03956	0.92038
0.0455	0.77104	0.04525	0.98038		0.03979	0.62918	0.04043	0.91864
0.04606	0.7765	0.04592	0.97985		0.04046	0.63428	0.04096	0.91794
0.04683	0.78159	0.04648	0.97918		0.04094	0.63964	0.04156	0.91685
0.04744	0.78167	0.0472	0.9788		0.04161	0.64421	0.04212	0.91509
0.04809	0.78685	0.04789	0.97854		0.0422	0.65024	0.04273	0.91287
0.04886	0.79264	0.04857	0.97831		0.04278	0.65636	0.04341	0.91179
0.04943	0.79531	0.04924	0.97703		0.04342	0.66366	0.04396	0.90976
0.05008	0.80252	0.04978	0.97634		0.0439	0.66995	0.04446	0.90843
0.05072	0.79842	0.05054	0.97578		0.04455	0.67649	0.04506	0.90714
0.05128	0.79922	0.05112	0.97529		0.04508	0.68296	0.04564	0.90477
0.05182	0.80158	0.0516	0.97436		0.04549	0.68873	0.04606	0.9028
0.05235	0.79578	0.05223	0.97357		0.04608	0.69562	0.04656	0.90141
0.0529	0.78773	0.05272	0.97293		0.04651	0.70185	0.04704	0.90005
0.05343	0.78473	0.05322	0.97245		0.04695	0.70913	0.04748	0.89822
0.05394	0.78405	0.05382	0.97154		0.04751	0.71585	0.04797	0.89719
0.05458	0.77974	0.05431	0.97092		0.04792	0.72254	0.04846	0.89573
0.05525	0.78093	0.05509	0.97048		0.04853	0.72879	0.04919	0.89426
0.05558	0.78113	0.05546	0.97009		0.04901	0.73352	0.04942	0.89273
0.05597	0.78422	0.05593	0.96963		0.04937	0.73848	0.04985	0.89121
0.05647	0.78795	0.05629	0.96917		0.04966	0.74392	0.05022	0.88927
0.05682	0.79232	0.05678	0.96873		0.05015	0.74838	0.05057	0.88778
0.05737	0.79363	0.05717	0.96853		0.05044	0.75372	0.05102	0.8864
0.05805	0.78591	0.05787	0.96825		0.05102	0.75996	0.05162	0.88488
0.05835	0.77999	0.05827	0.9679		0.05151	0.76583	0.0519	0.88283
0.05881	0.78312	0.0587	0.96768		0.05181	0.77082	0.05234	0.88148
0.0593	0.78669	0.05911	0.96744		0.0522	0.7747	0.05274	0.87984
0.05975	0.79032	0.05971	0.96776		0.0527	0.7784	0.05319	0.87823
0.0601	0.79467	0.06	0.9675		0.053	0.77996	0.0535	0.87694
0.06036	0.79898	0.06038	0.96732		0.05334	0.78077	0.05376	0.87586
0.06104	0.80339	0.06078	0.96728		0.05362	0.78207	0.05424	0.87497
0.0614	0.80885	0.06133	0.96733		0.05419	0.78354	0.05465	0.87447
0.06171	0.81501	0.06169	0.96739		0.05449	0.78345	0.05496	0.87446
0.06219	0.82058	0.06205	0.96739		0.05476	0.79058	0.05532	0.87398
0.0624	0.82701	0.06243	0.96741		0.05518	0.79051	0.05558	0.87406
0.06286	0.83412	0.06272	0.96758		0.05537	0.7909	0.05592	0.87412
0.06338	0.84163	0.06312	0.96783		0.05578	0.79076	0.05631	0.87401
0.06378	0.84948	0.06385	0.96855		0.05634	0.78947	0.05685	0.874
0.06408	0.85901	0.064	0.96931		0.05657	0.78758	0.05703	0.87371
0.06442	0.86677	0.06439	0.9698		0.05687	0.78737	0.05736	0.87312
0.06486	0.87472	0.06478	0.96996		0.05719	0.78631	0.05775	0.87244
0.06519	0.88355	0.06513	0.97027		0.05755	0.78677	0.05802	0.87199
0.06561	0.8846	0.06552	0.97083		0.05786	0.78759	0.05839	0.87157
0.0658	0.88144	0.06582	0.97137		0.0582	0.78825	0.05858	0.87081
0.06619	0.88519	0.06616	0.97183		0.05841	0.78755	0.05897	0.86996
0.06641	0.89205	0.06638	0.97216		0.05869	0.78675	0.05912	0.86999
0.06681	0.89922	0.06673	0.97259		0.05894	0.78672	0.05946	0.87007
0.0673	0.90722	0.06717	0.97294		0.0593	0.7858	0.05989	0.86987
0.06763	0.91264	0.06761	0.97352		0.05974	0.78445	0.06022	0.86975
0.06801	0.91745	0.06795	0.97462		0.06	0.78415	0.06056	0.86963
0.06824	0.91747	0.06825	0.97525		0.06034	0.78396	0.06076	0.86994
0.06869	0.92034	0.0686	0.97561		0.06058	0.78432	0.06114	0.87022
0.06894	0.92042	0.06893	0.97559		0.06093	0.78442	0.0614	0.87042
0.06929	0.91397	0.06925	0.97605		0.06117	0.78398	0.06168	0.87078
0.06945	0.90908	0.06953	0.9767		0.06147	0.78392	0.0619	0.87099
0.0699	0.91174	0.06978	0.97728		0.06163	0.78443	0.06219	0.87126
0.07006	0.91284	0.07012	0.97797		0.062	0.78453	0.06243	0.87134
0.07039	0.90424	0.07031	0.97818		0.06214	0.78436	0.06266	0.87141
0.07074	0.90755	0.07066	0.97859		0.06244	0.78495	0.06293	0.87169
0.07117	0.9071	0.07113	0.97873		0.06281	0.78628	0.06341	0.87177
0.07143	0.90955	0.07142	0.9792		0.06313	0.78701	0.0636	0.87199
0.0717	0.91018	0.07172	0.97958		0.06338	0.78713	0.06386	0.87156
0.07195	0.90614	0.0719	0.98022		0.06358	0.78695	0.06407	0.87102
0.07229	0.9072	0.07231	0.98075		0.06386	0.78729	0.06438	0.87116
0.07248	0.90938	0.07251	0.98165		0.06411	0.7874	0.06458	0.8714
0.07282	0.91027	0.07274	0.98264		0.06427	0.78753	0.06482	0.8709
0.07319	0.91112	0.07311	0.98264		0.06463	0.7873	0.06515	0.87015
0.07349	0.9137	0.07354	0.98303		0.06496	0.78741	0.06547	0.87028
0.07378	0.91224	0.07377	0.9827		0.06519	0.78797	0.0657	0.87009
0.07397	0.91093	0.07405	0.98251		0.06545	0.78797	0.06592	0.86908
0.07432	0.91046	0.07422	0.98165		0.06559	0.78825	0.06614	0.86943
0.07463	0.91183	0.07465	0.98213		0.06596	0.78864	0.06649	0.86921
0.0748	0.91182	0.07481	0.98106		0.06618	0.7894	0.0666	0.86911
0.0751	0.91212	0.07515	0.98072		0.06638	0.7898	0.06693	0.8687
0.07521	0.91322	0.07528	0.98022		0.06657	0.78964	0.06701	0.86867
0.07558	0.91699	0.07549	0.98046		0.0667	0.79043	0.06726	0.86885
0.07585	0.91927	0.07588	0.98054		0.06708	0.79066	0.06757	0.86878
0.07609	0.91935	0.0761	0.98033		0.06726	0.79052	0.06776	0.86801
0.07637	0.91994	0.07639	0.97967		0.06751	0.78998	0.06802	0.86795
0.07674	0.92179	0.07671	0.98013		0.06777	0.79035	0.06835	0.86763
0.07688	0.92666	0.07692	0.98079		0.06803	0.79064	0.06847	0.86747
0.07726	0.92792	0.07722	0.98125		0.06821	0.79066	0.0688	0.86683
0.07746	0.92886	0.07749	0.98174		0.06853	0.791	0.06898	0.86748
0.0779	0.92997	0.07782	0.98175		0.06875	0.79144	0.06936	0.86785
0.07801	0.93105	0.07811	0.98153		0.06908	0.79099	0.06951	0.86695
0.07829	0.93216	0.07827	0.98113		0.06917	0.7902	0.06973	0.86653
0.07844	0.93292	0.07852	0.98057		0.06944	0.79017	0.06989	0.86678
0.07868	0.93336	0.07869	0.98033		0.06955	0.79034	0.07008	0.86658
0.07892	0.93534	0.07899	0.98012		0.06982	0.78984	0.07032	0.86675
0.07914	0.93636	0.07916	0.98085		0.06998	0.78965	0.0705	0.86691
0.07934	0.93494	0.07935	0.98131		0.07017	0.78902	0.07067	0.86656
0.07966	0.93331	0.07965	0.98023		0.0704	0.78873	0.07091	0.86622
0.07999	0.93204	0.08001	0.97953		0.07069	0.78798	0.07127	0.86577
0.0801	0.93322	0.0802	0.97968		0.07093	0.78674	0.07139	0.86495
0.08033	0.93366	0.08033	0.97944		0.07102	0.78643	0.07153	0.86447
0.08054	0.9296	0.08059	0.97923		0.07125	0.78526	0.07176	0.86393
0.08099	0.92859	0.08091	0.97874		0.07146	0.78347	0.07208	0.86355
0.08114	0.92947	0.08125	0.97836		0.07185	0.78272	0.07233	0.86358
0.08122	0.92964	0.08131	0.97806		0.07192	0.78253	0.07238	0.86351
0.08156	0.92989	0.08153	0.9779		0.07206	0.78113	0.07262	0.86294
0.08188	0.92896	0.08182	0.97778		0.07232	0.78	0.07291	0.86275
0.08208	0.92857	0.08219	0.97726		0.07265	0.78001	0.07314	0.86249
0.08232	0.92914	0.08233	0.97694		0.07278	0.77981	0.07332	0.86218
0.08253	0.92824	0.0826	0.97768		0.07301	0.77777	0.07354	0.86129
0.08267	0.92763	0.08276	0.97794		0.07319	0.77651	0.07367	0.85972
0.0829	0.9252	0.08287	0.97737		0.07328	0.77506	0.07382	0.85874
0.08305	0.92195	0.0832	0.97637		0.07356	0.77252	0.07403	0.85791
0.08327	0.91977	0.08327	0.97538		0.07364	0.7706	0.07415	0.85657
0.08356	0.91693	0.08358	0.97467		0.07386	0.76827	0.07442	0.85611
0.08383	0.91496	0.0838	0.97395		0.07411	0.7652	0.07464	0.85476
0.08415	0.91264	0.08421	0.97331		0.07438	0.7634	0.07499	0.85428
0.08431	0.9137	0.08438	0.97306		0.07462	0.76153	0.07511	0.85412
0.08454	0.91491	0.08459	0.97307		0.07478	0.76076	0.07532	0.85451
0.08458	0.91301	0.08471	0.9734		0.07494	0.75944	0.07537	0.85381
0.08471	0.91053	0.0848	0.97313		0.07499	0.75811	0.07548	0.85351
0.085	0.90828	0.085	0.9722		0.07513	0.75664	0.07571	0.85318
0.08523	0.9068	0.08527	0.97156		0.07539	0.75482	0.07593	0.85184
0.08551	0.90812	0.08554	0.97107		0.07559	0.75289	0.07617	0.85113
0.08566	0.90585	0.08576	0.97135		0.07585	0.75169	0.07634	0.8505
0.08595	0.9039	0.08592	0.97073		0.07594	0.75113	0.07654	0.85009
0.08612	0.90298	0.08622	0.97004		0.07624	0.75007	0.07674	0.8499
0.08628	0.90084	0.08634	0.96907		0.07636	0.74967	0.07686	0.84965
0.08648	0.89808	0.08654	0.9682		0.07652	0.74924	0.07705	0.84917
0.08683	0.89694	0.08681	0.96701		0.0767	0.74865	0.07732	0.84793
0.08706	0.89633	0.08712	0.96637		0.07704	0.74693	0.07757	0.84713
0.08717	0.89553	0.08728	0.96607		0.07719	0.74565	0.07768	0.84727
0.08743	0.89395	0.08746	0.96563		0.0773	0.74519	0.07788	0.84694
0.08753	0.89403	0.08764	0.96583		0.07753	0.74323	0.078	0.84619
0.08787	0.89393	0.08785	0.96513		0.07761	0.74185	0.07825	0.84523
0.08799	0.89298	0.08812	0.96456		0.07795	0.7402	0.07841	0.8447
0.08815	0.89214	0.08823	0.9637		0.07802	0.73947	0.07855	0.844
0.08832	0.8915	0.08837	0.96328		0.07815	0.73849	0.07867	0.84368
0.08853	0.89351	0.08862	0.96323		0.07833	0.73726	0.07889	0.84359
0.08858	0.89221	0.08871	0.96261		0.07849	0.73788	0.07894	0.84341
0.08886	0.89192	0.08887	0.96248		0.07856	0.73569	0.07916	0.84365
0.08898	0.89257	0.08909	0.96217		0.07879	0.73477	0.0793	0.84248
0.08919	0.89147	0.08921	0.96155		0.07889	0.73323	0.07943	0.84217
0.08939	0.88958	0.0895	0.96092		0.07912	0.73155	0.07967	0.84119
0.08972	0.8883	0.08966	0.96008		0.07926	0.73034	0.07989	0.84078
0.08996	0.88591	0.09007	0.95916		0.07962	0.73001	0.08017	0.83996
0.0901	0.88542	0.09017	0.95849		0.07975	0.72898	0.08026	0.83959
0.09031	0.88631	0.09039	0.95815		0.07992	0.72753	0.08048	0.83905
0.09039	0.88484	0.0905	0.95761		0.08004	0.72707	0.08055	0.83962
0.09062	0.88324	0.09065	0.95669		0.08014	0.72696	0.08071	0.8391
0.09083	0.88223	0.0909	0.95657		0.08039	0.7258	0.08094	0.83923
0.09099	0.88319	0.0911	0.95606		0.08054	0.72709	0.08108	0.83959
0.0912	0.88435	0.09123	0.95666		0.08068	0.72654	0.08123	0.8394
0.09135	0.88297	0.09148	0.95634		0.08089	0.72675	0.08143	0.83908
0.09167	0.88188	0.09168	0.95577		0.08102	0.72704	0.08165	0.83914
0.09177	0.88103	0.09188	0.95517		0.08127	0.7276	0.08178	0.8391
0.09194	0.88253	0.092	0.95472		0.08136	0.72748	0.08191	0.83955
0.0921	0.88266	0.09221	0.95502		0.08154	0.727	0.08208	0.8394
0.09221	0.88269	0.09232	0.95472		0.08166	0.7269	0.08217	0.8392
0.09243	0.88172	0.09245	0.95422		0.08175	0.7269	0.08232	0.83968
0.09264	0.88172	0.09275	0.95389		0.082	0.72799	0.08256	0.8397
0.09276	0.88355	0.09287	0.95401		0.08214	0.72841	0.08266	0.83985
0.09299	0.88209	0.09304	0.9546		0.08224	0.72775	0.08284	0.83958
0.09311	0.88041	0.09322	0.95405		0.08246	0.7281	0.08297	0.83998
0.09323	0.88069	0.09333	0.95337		0.08255	0.72835	0.08306	0.83993
0.09352	0.87933	0.09357	0.95309		0.0827	0.72816	0.08332	0.83998
0.0937	0.87682	0.09378	0.95232		0.08292	0.72789	0.0835	0.84018
0.09382	0.87536	0.09392	0.95159		0.08307	0.72746	0.08359	0.84001
0.09401	0.87415	0.0941	0.95109		0.0832	0.72802	0.08378	0.83985
0.09435	0.87415	0.09436	0.95058		0.08339	0.72737	0.08403	0.8408
0.09439	0.87523	0.09457	0.95006		0.08365	0.72781	0.08415	0.84079
0.0945	0.87308	0.09462	0.94921		0.08368	0.72756	0.08421	0.84065
0.09459	0.87254	0.09468	0.94797		0.08377	0.72824	0.08427	0.84058
0.09483	0.87616	0.09492	0.94814		0.0839	0.72894	0.08451	0.84139
0.095	0.8762	0.09506	0.94978		0.08408	0.72933	0.08461	0.84152
0.09532	0.87704	0.09535	0.95019		0.08427	0.73051	0.08492	0.84225
0.09539	0.87623	0.09555	0.95019		0.08451	0.73088	0.08503	0.84229
0.09554	0.87604	0.09561	0.95033		0.08456	0.73073	0.08511	0.8421
0.09572	0.87443	0.09584	0.95049		0.08474	0.73098	0.08531	0.84192
0.0959	0.87565	0.09593	0.94984		0.08485	0.73076	0.08541	0.84197
0.09612	0.87861	0.09622	0.94983		0.08505	0.73179	0.08566	0.8423
0.09619	0.87793	0.09633	0.94985		0.08522	0.73127	0.08572	0.84187
0.09641	0.87709	0.09646	0.94961		0.08529	0.73104	0.08587	0.84241
0.09667	0.87739	0.09674	0.95035		0.08551	0.7325	0.08615	0.84255
0.0967	0.877	0.09687	0.95053		0.08571	0.73362	0.0862	0.84379
0.09697	0.87605	0.09699	0.95051		0.08573	0.73301	0.08637	0.84329
0.09709	0.87397	0.09722	0.94963		0.086	0.73323	0.08653	0.84316
0.09717	0.86816	0.09731	0.94856		0.08608	0.73311	0.0866	0.84333
0.09733	0.86807	0.09742	0.94766		0.08615	0.73379	0.08672	0.8441
0.0975	0.86743	0.0976	0.94738		0.08631	0.73419	0.08689	0.8444
0.09771	0.87007	0.09776	0.94767		0.08644	0.73546	0.08704	0.8446
0.09795	0.8694	0.09804	0.94749		0.08667	0.73756	0.08728	0.84529
0.098	0.86806	0.09817	0.94741		0.08684	0.73848	0.08735	0.84649
0.09811	0.86673	0.09823	0.94706		0.08688	0.73916	0.08743	0.84602
0.0983	0.86605	0.09839	0.9473		0.08699	0.73902	0.08759	0.84626
0.09832	0.8648	0.09849	0.94742		0.08714	0.73913	0.08764	0.84561
0.09858	0.86285	0.09858	0.94715		0.08717	0.73866	0.08779	0.84453
0.09877	0.8636	0.09889	0.94565		0.08744	0.73844	0.08802	0.84482
0.09893	0.86315	0.09904	0.94635		0.08757	0.73758	0.08816	0.84455
0.09909	0.86126	0.09918	0.94649		0.08772	0.73908	0.08829	0.84443
0.0992	0.85899	0.09933	0.94565		0.08785	0.7398	0.08841	0.84552
0.09931	0.85751	0.09944	0.94518		0.08795	0.74017	0.08849	0.84545
0.09958	0.85734	0.09964	0.94483		0.08807	0.74003	0.08873	0.84549
0.09969	0.85823	0.09983	0.94497		0.0883	0.74051	0.08885	0.84557
0.09986	0.85741	0.09992	0.94536		0.08837	0.7402	0.08894	0.84524
0.10003	0.85716	0.10015	0.94589		0.08856	0.74031	0.08915	0.84553
0.10033	0.85564	0.10033	0.94636		0.08868	0.73973	0.08936	0.84573
0.10048	0.85377	0.10061	0.94602		0.08899	0.74099	0.08955	0.84518
0.10056	0.85234	0.10071	0.9456		0.08908	0.73909	0.08962	0.84443
0.10078	0.85083	0.10084	0.94534		0.08917	0.73692	0.08979	0.84353
0.10087	0.84962	0.10102	0.94403		0.08935	0.73704	0.08989	0.84417
0.10094	0.84971	0.10111	0.94343		0.08943	0.73758	0.08998	0.84456
0.10111	0.85025	0.10118	0.94481		0.08947	0.73676	0.09007	0.84428
0.10125	0.8501	0.1014	0.94509		0.08968	0.73677	0.09025	0.84505
0.10136	0.85197	0.10148	0.94509		0.08976	0.73771	0.09032	0.84515
0.10146	0.85271	0.1016	0.94593		0.08987	0.73714	0.09043	0.84549
0.10165	0.85295	0.10173	0.946		0.08995	0.73887	0.09056	0.84597
0.10177	0.85439	0.10191	0.94585		0.09014	0.73894	0.0907	0.84549
0.10189	0.85341	0.10195	0.94609		0.0902	0.73897	0.09076	0.8448
0.10208	0.85027	0.10223	0.9455		0.09037	0.73828	0.09099	0.84377
0.10223	0.85085	0.10231	0.94489		0.09049	0.73833	0.09108	0.84359
0.10242	0.85121	0.10253	0.945		0.09066	0.73694	0.09127	0.84279
0.10253	0.85217	0.10266	0.94521		0.0908	0.73718	0.09138	0.84269
0.10271	0.85253	0.10279	0.94512		0.0909	0.73806	0.09151	0.84285
0.10292	0.85131	0.10302	0.94526		0.09109	0.73682	0.0917	0.84225
0.103	0.85038	0.10317	0.94418		0.09126	0.73565	0.09181	0.84134
0.10311	0.85067	0.10321	0.9446		0.09129	0.73529	0.09186	0.84142
0.1033	0.85058	0.10343	0.94394		0.09145	0.7337	0.09207	0.84004
0.10334	0.85323	0.10349	0.94408		0.09156	0.73247	0.0921	0.8393
0.10353	0.85285	0.10358	0.944		0.09162	0.73094	0.09222	0.83856
0.10375	0.85258	0.10387	0.94398		0.09182	0.72964	0.09246	0.83838
0.10385	0.85287	0.10399	0.94466		0.09198	0.72959	0.09255	0.83814
0.10398	0.85216	0.10412	0.94434		0.09207	0.7285	0.09267	0.83707
0.10414	0.85258	0.10425	0.94446		0.09221	0.72644	0.09279	0.83594
0.10429	0.85255	0.10438	0.94385		0.09232	0.72509	0.09291	0.83554
0.10451	0.85134	0.10463	0.94327		0.09249	0.72387	0.09315	0.83604
0.10453	0.85317	0.1047	0.94361		0.09264	0.72451	0.09316	0.83555
0.10467	0.85317	0.10478	0.94406		0.09267	0.72386	0.09328	0.83592
0.10485	0.85428	0.10495	0.94394		0.09281	0.72489	0.09342	0.83542
0.10493	0.85348	0.10509	0.9443		0.09295	0.72313	0.09352	0.83433
0.10512	0.85637	0.10517	0.94536		0.09303	0.72135	0.09364	0.83357
0.10536	0.85807	0.10547	0.94581		0.09324	0.72064	0.09389	0.83261
0.10541	0.85856	0.1056	0.94568		0.0934	0.72114	0.09397	0.83338
0.10549	0.86066	0.10563	0.94638		0.09343	0.72183	0.09401	0.833
0.10563	0.86189	0.10572	0.94697		0.09352	0.72168	0.09411	0.83303
0.10578	0.86515	0.10592	0.94719		0.09366	0.72187	0.09428	0.83291
0.10591	0.86548	0.10601	0.94835		0.09378	0.72138	0.09437	0.83264
0.10608	0.86434	0.10622	0.94779		0.09392	0.72086	0.09454	0.83263
0.10624	0.86371	0.10635	0.94748		0.09406	0.72103	0.09466	0.8334
0.10636	0.86578	0.10649	0.94772		0.09419	0.72068	0.09477	0.83257
0.10657	0.86845	0.10667	0.94941		0.09431	0.71939	0.09498	0.83224
0.10665	0.8687	0.10679	0.94975		0.09448	0.71886	0.09503	0.83225
0.10689	0.86641	0.10699	0.94964		0.09459	0.71776	0.09527	0.83207
0.1069	0.86346	0.10709	0.94789		0.09475	0.71795	0.09529	0.83118
0.10699	0.86448	0.10715	0.94742		0.09477	0.71724	0.09536	0.83089
0.10708	0.86391	0.1072	0.94776		0.09483	0.71551	0.09541	0.83059
0.10727	0.86259	0.10739	0.94809		0.09496	0.7151	0.0956	0.83038
0.10729	0.86011	0.10748	0.94738		0.09509	0.71455	0.09564	0.83049
0.10742	0.85856	0.10753	0.9465		0.09511	0.71494	0.0957	0.82996
0.10767	0.85775	0.10773	0.94586		0.09525	0.71326	0.09592	0.8299
0.10777	0.85916	0.10794	0.94575		0.09547	0.7133	0.09607	0.82931
0.10791	0.8593	0.10801	0.94574		0.09553	0.71225	0.09614	0.82937
0.10806	0.85535	0.10821	0.94475		0.09569	0.71049	0.09631	0.82857
0.10816	0.8573	0.10831	0.94372		0.0958	0.71014	0.09639	0.82829
0.10829	0.85922	0.10837	0.94386		0.09587	0.70895	0.09647	0.82721
0.10848	0.8595	0.10863	0.94422		0.09604	0.7088	0.09668	0.82755
0.10863	0.86149	0.10876	0.9438		0.09618	0.70673	0.09681	0.82697
0.10875	0.86412	0.10887	0.94393		0.0963	0.70575	0.0969	0.82687
0.10889	0.86614	0.10902	0.94424		0.09643	0.70613	0.09705	0.82672
0.10893	0.86749	0.10913	0.94533		0.09654	0.70542	0.09711	0.827
0.10913	0.86765	0.10919	0.94562		0.09655	0.70534	0.09722	0.82626
0.10922	0.86905	0.10942	0.94622		0.09679	0.7045	0.09736	0.82635
0.10928	0.87505	0.10943	0.94838		0.09681	0.70472	0.09739	0.82624
0.10939	0.87545	0.10953	0.95165		0.09688	0.70363	0.09748	0.82624
0.10961	0.87079	0.10972	0.95029		0.09702	0.70344	0.09767	0.82623
0.10973	0.86951	0.10986	0.9479		0.09718	0.70325	0.09778	0.82627
0.11003	0.87259	0.11007	0.94786		0.09731	0.70237	0.09803	0.82603
0.11013	0.873	0.11028	0.94751		0.09755	0.70216	0.09815	0.8264
0.11023	0.87159	0.11038	0.94595		0.09763	0.70174	0.09824	0.8264
0.11037	0.87196	0.11053	0.94439		0.09774	0.70192	0.09837	0.82666
0.1104	0.87139	0.11057	0.94385		0.09782	0.70134	0.09839	0.82708
0.11054	0.86795	0.11065	0.94331		0.09787	0.70208	0.0985	0.82757
0.11069	0.86618	0.11084	0.94233		0.09801	0.70376	0.09865	0.82827
0.11075	0.86337	0.11094	0.94137		0.09813	0.70342	0.09872	0.82749
0.11084	0.86043	0.111	0.94138		0.09818	0.70211	0.09879	0.82795
0.11094	0.85977	0.11108	0.94061		0.09826	0.70197	0.09886	0.82689
0.11111	0.85789	0.11122	0.93954		0.09836	0.70189	0.09901	0.82707
0.1112	0.8567	0.11136	0.93847		0.0985	0.702	0.09911	0.82758
0.11139	0.85685	0.11145	0.93764		0.09858	0.70324	0.09923	0.82763
0.11151	0.85333	0.1117	0.93726		0.09879	0.70216	0.09939	0.82757
0.11159	0.85102	0.11176	0.93584		0.09886	0.7023	0.09946	0.82696
0.11161	0.8461	0.1118	0.93479		0.09891	0.70168	0.09948	0.82732
0.11175	0.84777	0.11188	0.93441		0.09895	0.70057	0.09959	0.82694
0.11187	0.84712	0.11202	0.93351		0.09908	0.69953	0.0997	0.82619
0.1121	0.84697	0.11217	0.93317		0.09919	0.69934	0.09987	0.82653
0.11225	0.84581	0.11241	0.93244		0.09941	0.69822	0.10005	0.82607
0.11233	0.84387	0.11249	0.93161		0.0995	0.69802	0.10011	0.82682
0.11238	0.84232	0.11255	0.93082		0.09958	0.69895	0.10016	0.82693
0.11259	0.83998	0.11269	0.93176		0.09963	0.69776	0.10032	0.82661
0.11265	0.83722	0.11283	0.93079		0.09982	0.69833	0.10039	0.82705
0.11283	0.83727	0.1129	0.9301		0.09986	0.69655	0.10052	0.82745
0.11301	0.83917	0.11317	0.93019		0.10006	0.69702	0.10072	0.827
0.11313	0.83852	0.11327	0.93074		0.10019	0.69667	0.10083	0.82721
0.11321	0.83639	0.11339	0.93157		0.10029	0.69742	0.10089	0.82782
0.11332	0.83492	0.11347	0.93208		0.10036	0.69762	0.101	0.82721
0.11345	0.83429	0.11362	0.93101		0.10048	0.69795	0.10112	0.82791
0.11346	0.83181	0.11367	0.92957		0.10056	0.69835	0.10114	0.82714
0.11367	0.83142	0.11374	0.92763		0.10059	0.69799	0.10127	0.82658
0.1138	0.83663	0.11396	0.92672		0.10078	0.69604	0.10143	0.82632
0.11396	0.83795	0.11408	0.92724		0.10091	0.69647	0.10154	0.82621
0.1141	0.83668	0.11425	0.92797		0.10104	0.69754	0.10169	0.82741
0.1141	0.835	0.11431	0.9286		0.10114	0.69781	0.10171	0.82607
0.11427	0.83181	0.11436	0.92776		0.10115	0.69604	0.10179	0.82605
0.11452	0.82969	0.11462	0.92588		0.10134	0.69605	0.10206	0.82612
0.11456	0.82783	0.11477	0.92416		0.10152	0.69677	0.10212	0.82538
0.1146	0.82502	0.11477	0.92535		0.10154	0.69661	0.10213	0.82611
0.11478	0.82356	0.11489	0.92278		0.1016	0.69789	0.10228	0.82499
0.11483	0.82406	0.11505	0.92221		0.10177	0.69709	0.10237	0.82493
0.11487	0.82054	0.11505	0.9229		0.10179	0.69658	0.10238	0.82459
0.11496	0.82119	0.11513	0.92121		0.10183	0.69615	0.10245	0.82507
0.11517	0.82099	0.11528	0.92323		0.10193	0.69725	0.10264	0.82496
0.11524	0.81952	0.11541	0.92172		0.1021	0.69664	0.10271	0.82529
0.11535	0.81648	0.11552	0.91984		0.10217	0.69752	0.10281	0.82526
0.11546	0.81387	0.11559	0.91824		0.10226	0.69709	0.10289	0.82475
0.11562	0.81234	0.11578	0.91751		0.10238	0.69614	0.10305	0.82419
0.11576	0.81004	0.11587	0.91638		0.1025	0.69606	0.10313	0.82385
0.11592	0.80857	0.1161	0.91497		0.10266	0.69654	0.10334	0.82426
0.11598	0.80815	0.11615	0.91349		0.10275	0.6954	0.10337	0.82313
0.1161	0.80655	0.11624	0.9128		0.10282	0.69559	0.10346	0.82346
0.11623	0.80308	0.11639	0.91168		0.10294	0.69635	0.10359	0.82342
0.11632	0.80291	0.11648	0.91168		0.10304	0.69889	0.10367	0.82454
0.11645	0.80143	0.11658	0.91188		0.10312	0.69945	0.10377	0.8248
0.11664	0.80153	0.11679	0.91113		0.10326	0.70028	0.10395	0.82429
0.11671	0.80314	0.11688	0.91189		0.10339	0.70037	0.10402	0.82429
0.11674	0.80541	0.11695	0.91201		0.10346	0.70168	0.10406	0.82421
0.11681	0.8046	0.11698	0.91155		0.10348	0.70108	0.10411	0.82428
0.11698	0.80573	0.1171	0.9112		0.10356	0.70258	0.10424	0.82373
0.11709	0.80555	0.11726	0.91072		0.10372	0.7031	0.10436	0.82407
0.11714	0.80514	0.11731	0.9106		0.10379	0.70189	0.10439	0.82322
0.11734	0.80937	0.11748	0.91135		0.10387	0.70072	0.10458	0.82362
0.11743	0.81001	0.11759	0.91129		0.10403	0.70161	0.10465	0.82376
0.11754	0.80894	0.11772	0.91151		0.10412	0.70235	0.10477	0.8242
0.11764	0.80683	0.11778	0.91114		0.10419	0.70361	0.10483	0.82413
0.11774	0.80543	0.11792	0.91065		0.10431	0.70315	0.10494	0.8234
0.11781	0.80334	0.118	0.9107		0.10438	0.7043	0.10502	0.82405
0.118	0.80326	0.1181	0.90948		0.10444	0.70562	0.10513	0.82453
0.11808	0.79861	0.11828	0.90837		0.10462	0.70444	0.10526	0.82357
0.11815	0.7973	0.11833	0.90618		0.10467	0.70448	0.10531	0.82406
0.11817	0.80039	0.11838	0.90732		0.10474	0.70489	0.10533	0.82377
0.11836	0.80276	0.11845	0.91017		0.10476	0.70556	0.10546	0.8227
0.11854	0.80179	0.11868	0.91136		0.10495	0.70445	0.10562	0.82283
0.11879	0.79848	0.11889	0.90971		0.10512	0.70488	0.10585	0.82217
0.11887	0.79628	0.11906	0.90786		0.10532	0.70436	0.10596	0.82058
0.11894	0.79681	0.11911	0.90684		0.10536	0.70435	0.10601	0.82062
0.11904	0.79702	0.11919	0.90686		0.10544	0.70343	0.10607	0.82028
0.11914	0.79921	0.11933	0.90694		0.10555	0.70363	0.1062	0.8203
0.11918	0.80148	0.11935	0.90763		0.1056	0.70496	0.10622	0.82007
0.11927	0.80336	0.11944	0.90592		0.10565	0.70427	0.10628	0.81953
0.11945	0.80563	0.11958	0.90593		0.10575	0.7047	0.10646	0.81891
0.11952	0.8063	0.11971	0.90614		0.10589	0.70389	0.10652	0.81944
0.11963	0.80694	0.11979	0.90525		0.10595	0.70465	0.10662	0.81908
0.11979	0.80629	0.11993	0.90486		0.10607	0.70472	0.10674	0.81886
0.1199	0.80715	0.12007	0.90392		0.10619	0.704	0.10686	0.8178
0.11992	0.80867	0.12014	0.90407		0.10629	0.70464	0.1069	0.81818
0.12012	0.80657	0.12021	0.90347		0.1063	0.70334	0.10702	0.81861
0.12019	0.80467	0.12041	0.90215		0.10652	0.70462	0.10714	0.81919
0.12021	0.80369	0.12041	0.90243		0.10653	0.70469	0.10714	0.81868
0.1203	0.80302	0.12047	0.90233		0.10657	0.70602	0.10722	0.81896
0.12042	0.80481	0.12058	0.90307		0.10665	0.70566	0.10733	0.81887
0.12052	0.80605	0.1207	0.9047		0.10676	0.70566	0.10742	0.81853
0.12057	0.80496	0.12076	0.90413		0.10684	0.70443	0.10746	0.81821
0.12077	0.80739	0.12089	0.90376		0.10689	0.70509	0.10761	0.81798
0.12094	0.8067	0.12108	0.903		0.10709	0.70432	0.10777	0.81808
0.12097	0.80283	0.12119	0.90014		0.10721	0.70358	0.10784	0.81832
0.12106	0.80261	0.12124	0.89636		0.10724	0.70435	0.1079	0.81871
0.1212	0.80322	0.12134	0.89666		0.10731	0.70517	0.10801	0.81814
0.12123	0.80333	0.12145	0.89649		0.10745	0.70658	0.10807	0.81836
0.1213	0.79921	0.12148	0.89505		0.10746	0.70796	0.10811	0.81808
0.12153	0.79795	0.12162	0.89402		0.10754	0.70654	0.10827	0.81793
0.1216	0.79815	0.1218	0.8941		0.10776	0.70739	0.10838	0.8181
0.12166	0.79839	0.12187	0.89322		0.1078	0.70731	0.10845	0.81824
0.12174	0.79991	0.12191	0.89454		0.10784	0.70867	0.1085	0.81789
0.12193	0.79923	0.12206	0.89544		0.10795	0.70678	0.10865	0.81692
0.122	0.79759	0.12221	0.89539		0.1081	0.70431	0.10876	0.8161
0.12207	0.79544	0.12223	0.89452		0.10814	0.7057	0.10878	0.81623
0.12225	0.79528	0.12241	0.89285		0.10824	0.70565	0.10896	0.81518
0.1223	0.79464	0.12249	0.89249		0.10837	0.70467	0.109	0.8158
0.12235	0.79525	0.12257	0.89238		0.10842	0.70565	0.10906	0.81559
0.12248	0.79651	0.12262	0.89273		0.10846	0.70523	0.10914	0.81525
0.1226	0.7984	0.12278	0.89312		0.10859	0.70327	0.10927	0.81473
0.12273	0.80108	0.12287	0.89309		0.10869	0.70324	0.10935	0.81442
0.12294	0.80125	0.12308	0.89305		0.10883	0.70178	0.10957	0.81473
0.12303	0.80186	0.12321	0.89283		0.10899	0.70065	0.10965	0.81367
0.12313	0.79946	0.12328	0.89467		0.10905	0.69945	0.10972	0.81369
0.12326	0.79917	0.12343	0.89583		0.10917	0.6988	0.10986	0.81371
0.12329	0.80068	0.12351	0.89645		0.10927	0.69763	0.1099	0.81353
0.12336	0.80431	0.12355	0.89783		0.10929	0.69938	0.10995	0.81316
0.12347	0.80365	0.12361	0.89974		0.10935	0.69714	0.11003	0.81189
0.12362	0.80046	0.1238	0.89961		0.10948	0.69553	0.11018	0.81168
0.12365	0.79746	0.12385	0.89798		0.10958	0.69583	0.11021	0.8116
0.12376	0.79919	0.12392	0.89795		0.10962	0.69482	0.1103	0.8111
0.12382	0.79945	0.12402	0.89957		0.10971	0.69583	0.11036	0.81041
0.12399	0.80008	0.12413	0.90083		0.10978	0.6943	0.11049	0.81018
0.12405	0.80137	0.12426	0.90112		0.10992	0.69543	0.11058	0.80999
0.12405	0.80006	0.12428	0.8995		0.10995	0.6952	0.11058	0.81024
0.12425	0.80181	0.12435	0.89858		0.10997	0.69548	0.11071	0.8101
0.12434	0.79896	0.12453	0.89862		0.11017	0.69401	0.11082	0.80869
0.12441	0.80003	0.12461	0.89811		0.11023	0.69176	0.11088	0.80891
0.12453	0.79943	0.12469	0.8993		0.11029	0.69177	0.11099	0.80836
0.12461	0.79077	0.1248	0.89919		0.11039	0.69157	0.11106	0.80848
0.12466	0.78676	0.12487	0.89783		0.11047	0.69178	0.11111	0.80938
0.12485	0.7876	0.12497	0.89724		0.11051	0.69153	0.11126	0.80861
0.12498	0.78662	0.12517	0.8964		0.11072	0.69165	0.11139	0.80904
0.12506	0.78449	0.12525	0.89564		0.1108	0.69185	0.11147	0.80892
0.1251	0.78199	0.12529	0.89462		0.11085	0.6937	0.1115	0.80867
0.1252	0.78264	0.12537	0.89373		0.1109	0.69309	0.11157	0.80837
0.12531	0.78173	0.12551	0.89342		0.111	0.69141	0.1117	0.80651
0.12533	0.78051	0.12554	0.89296		0.11107	0.69082	0.11171	0.80653
0.12539	0.7774	0.12561	0.89309		0.11111	0.68964	0.11178	0.80666
0.12561	0.77643	0.12571	0.89507		0.11116	0.69037	0.11191	0.8063
0.12573	0.77307	0.12593	0.8958		0.11139	0.69062	0.11207	0.80657
0.1258	0.77136	0.12599	0.89261		0.11145	0.69045	0.11213	0.8061
0.12585	0.77076	0.12604	0.89286		0.11151	0.68903	0.11217	0.80538
0.12594	0.77247	0.12613	0.89457		0.11157	0.68958	0.11225	0.80471
0.12605	0.77166	0.12624	0.89495		0.11165	0.6881	0.11235	0.80488
0.12619	0.77035	0.12631	0.89481		0.11174	0.68895	0.11243	0.80492
0.12631	0.77006	0.12653	0.89469		0.1119	0.68925	0.1126	0.8038
0.12631	0.76866	0.12654	0.89495		0.11196	0.68788	0.1126	0.80479
0.12641	0.77171	0.12658	0.89542		0.11197	0.68791	0.11265	0.80379
0.1266	0.77273	0.12673	0.89633		0.11206	0.68779	0.11282	0.80317
0.12669	0.77414	0.12688	0.89668		0.11225	0.68808	0.11292	0.80312
0.12675	0.77527	0.12696	0.8969		0.11231	0.68555	0.11297	0.80174
0.12697	0.77685	0.12711	0.89745		0.1124	0.6847	0.11316	0.80172
0.12705	0.77587	0.12724	0.89729		0.11255	0.68272	0.11323	0.8018
0.12706	0.77494	0.12729	0.89583		0.11262	0.68306	0.11326	0.80125
0.12715	0.78003	0.12733	0.89648		0.11263	0.68159	0.11331	0.80138
0.1273	0.78054	0.12747	0.89824		0.11274	0.68274	0.11346	0.80209
0.12734	0.78122	0.12754	0.89879		0.11284	0.68272	0.1135	0.80248
0.12738	0.78006	0.12761	0.89917		0.11288	0.68189	0.11355	0.80212
0.12749	0.78339	0.12764	0.90038		0.11291	0.68201	0.11361	0.80211
0.12759	0.78102	0.12778	0.90122		0.11303	0.68169	0.11372	0.80086
0.12767	0.7798	0.12786	0.90068		0.1131	0.68147	0.11379	0.80089
0.12777	0.77861	0.12796	0.8989		0.11318	0.6806	0.11388	0.7996
0.12783	0.77818	0.12803	0.89896		0.11326	0.67817	0.11393	0.79933
0.12796	0.77712	0.12815	0.89868		0.11333	0.67756	0.11405	0.79951
0.12802	0.77668	0.12822	0.89725		0.11342	0.67641	0.1141	0.79818
0.1281	0.78213	0.12828	0.8983		0.11349	0.67563	0.11415	0.79729
0.12829	0.78856	0.12846	0.90104		0.11359	0.67522	0.11434	0.79741
0.12838	0.79015	0.12857	0.90324		0.11373	0.67316	0.11442	0.79624
0.12849	0.78865	0.12866	0.90294		0.11381	0.67222	0.11452	0.79563
0.12861	0.78507	0.1288	0.90019		0.11392	0.67057	0.11463	0.79496
0.12861	0.78367	0.12885	0.89864		0.114	0.67008	0.11465	0.7938
0.1287	0.78255	0.12889	0.89713		0.11401	0.66943	0.1147	0.79367
0.12889	0.78178	0.12902	0.89644		0.11411	0.66969	0.11485	0.79401
0.12902	0.78043	0.12921	0.89649		0.11428	0.66909	0.11499	0.79356
0.12902	0.7798	0.12926	0.89504		0.11436	0.66867	0.11501	0.79411
0.12906	0.77708	0.12926	0.89633		0.11436	0.6698	0.11503	0.79315
0.12926	0.77538	0.12941	0.89296		0.11443	0.6672	0.11519	0.79342
0.12928	0.77537	0.1295	0.8939		0.11457	0.66803	0.11523	0.79374
0.12938	0.77224	0.12956	0.89292		0.1146	0.66671	0.1153	0.79337
0.12957	0.77143	0.12972	0.89101		0.11471	0.66745	0.11548	0.79255
0.12959	0.77064	0.12983	0.89086		0.11486	0.66651	0.11552	0.7934
0.12964	0.77	0.12984	0.89007		0.11486	0.66852	0.11555	0.79281
0.12974	0.76819	0.12994	0.89027		0.11493	0.66684	0.11564	0.79331
0.12981	0.76847	0.13	0.89026		0.11501	0.66641	0.1157	0.79278
0.12991	0.77199	0.13011	0.89138		0.11509	0.66675	0.11579	0.79262
0.12999	0.77292	0.13019	0.89229		0.11517	0.66488	0.11586	0.79219
0.13005	0.77484	0.13023	0.89313		0.11522	0.66375	0.11589	0.79052
0.13023	0.77688	0.13041	0.89333		0.11532	0.66322	0.11607	0.79089
0.13024	0.7758	0.13047	0.89304		0.11543	0.66349	0.11609	0.79027
0.13031	0.77627	0.13052	0.89173		0.11545	0.66302	0.11615	0.79064
0.13032	0.78014	0.13055	0.89166		0.11551	0.66378	0.11617	0.79012
0.13041	0.78222	0.1306	0.89129		0.11552	0.6629	0.11622	0.79006
0.13053	0.78029	0.13071	0.89139		0.11561	0.66306	0.11634	0.78976
0.13068	0.77889	0.13083	0.89147		0.11573	0.66305	0.11644	0.78881
0.1309	0.78026	0.13104	0.89209		0.11588	0.66172	0.11665	0.78759
0.13096	0.77928	0.13118	0.89262		0.11604	0.65941	0.11674	0.78772
0.13101	0.77873	0.13121	0.89211		0.11607	0.65883	0.11676	0.78723
0.13107	0.78013	0.13128	0.89177		0.11613	0.65734	0.11682	0.78677
0.13119	0.78443	0.13139	0.89292		0.1162	0.65733	0.11693	0.78593
0.13121	0.78789	0.13144	0.89624		0.11629	0.65685	0.11695	0.7853
0.13128	0.78509	0.13149	0.89807		0.11631	0.65621	0.11702	0.78512
0.13143	0.78236	0.13159	0.89616		0.11638	0.65526	0.11712	0.78421
0.13149	0.78728	0.1317	0.89506		0.1165	0.65449	0.1172	0.78427
0.13152	0.7935	0.13176	0.89539		0.11657	0.65506	0.11724	0.78365
0.13162	0.79445	0.1318	0.89661		0.11659	0.65215	0.1173	0.78353
0.13176	0.79319	0.13191	0.89608		0.11668	0.65215	0.11741	0.78359
0.13185	0.79363	0.13208	0.89573		0.11681	0.65196	0.11752	0.78353
0.13191	0.79974	0.13213	0.89723		0.11688	0.65047	0.11759	0.78366
0.13214	0.80518	0.13226	0.89916		0.11696	0.64986	0.11774	0.78336
0.13217	0.80581	0.13239	0.90047		0.11713	0.64964	0.1178	0.78349
0.13225	0.80319	0.13245	0.90069		0.11716	0.6494	0.11787	0.78382
0.13235	0.80343	0.13253	0.90043		0.11724	0.64949	0.11796	0.78287
0.13241	0.80378	0.13263	0.90114		0.11733	0.64904	0.11802	0.78207
0.1325	0.80243	0.1327	0.89915		0.11738	0.64845	0.11809	0.78091
0.13263	0.80352	0.13278	0.89848		0.11745	0.64871	0.11819	0.77955
0.1328	0.79963	0.13299	0.89799		0.1176	0.64817	0.11835	0.77887
0.13286	0.79257	0.13308	0.89872		0.11772	0.64582	0.11843	0.77854
0.13291	0.7909	0.13311	0.89973		0.11776	0.64673	0.11846	0.77805
0.13305	0.78711	0.13322	0.90059		0.11783	0.64631	0.11857	0.7775
0.1331	0.78902	0.13334	0.89999		0.11796	0.64497	0.11865	0.77719
0.13316	0.78959	0.13336	0.90023		0.11797	0.64488	0.11868	0.77745
0.13318	0.78505	0.13342	0.89599		0.11804	0.64386	0.11872	0.77689
0.13323	0.77683	0.13342	0.89909		0.11804	0.6436	0.11873	0.77584
0.13341	0.77186	0.13359	0.89349		0.11813	0.64178	0.11891	0.7759
0.13344	0.76538	0.13366	0.89249		0.11825	0.64179	0.11893	0.77512
0.1335	0.76	0.13372	0.89058		0.11829	0.63892	0.119	0.7741
0.13357	0.75645	0.13378	0.88918		0.11834	0.63901	0.11906	0.77427
0.13367	0.75167	0.13385	0.89091		0.1184	0.63927	0.11912	0.77409
0.13379	0.7453	0.13399	0.88926		0.11851	0.6381	0.11925	0.774
0.13381	0.74522	0.13405	0.89033		0.1186	0.63682	0.11928	0.77319
0.13383	0.74525	0.13405	0.88866		0.1186	0.63742	0.11928	0.77343
0.13403	0.73978	0.13418	0.89094		0.11866	0.63664	0.11944	0.77246
0.13404	0.7367	0.13429	0.88973		0.11881	0.63438	0.11949	0.77167
0.13411	0.73292	0.13432	0.88922		0.11882	0.6348	0.11953	0.77106
0.1342	0.73415	0.1344	0.88879		0.11889	0.63301	0.1196	0.77049
0.13435	0.73146	0.13453	0.88857		0.11899	0.63302	0.11974	0.77048
0.13443	0.73018	0.13461	0.8887		0.11909	0.6325	0.11979	0.76996
0.13464	0.73502	0.1348	0.88969		0.1192	0.63202	0.11999	0.77091
0.13472	0.73562	0.13493	0.89436		0.11936	0.63235	0.12008	0.77041
0.13474	0.73348	0.13499	0.89104		0.11943	0.6317	0.12011	0.76881
0.13475	0.73043	0.13499	0.89301		0.11943	0.62979	0.12011	0.77029
0.13485	0.7291	0.13504	0.89101		0.11945	0.6288	0.12018	0.76881
0.13496	0.7245	0.13516	0.89091		0.11954	0.62797	0.12029	0.76846
0.13498	0.72099	0.13522	0.88934		0.11964	0.62698	0.12032	0.76886
0.13505	0.72348	0.13526	0.88746		0.11965	0.62648	0.12037	0.76832
0.13523	0.72154	0.13537	0.88616		0.11973	0.62535	0.1205	0.76806
0.1353	0.72018	0.13552	0.88593		0.11988	0.62479	0.1206	0.76817
0.13536	0.71509	0.13559	0.88474		0.11994	0.62564	0.12066	0.76928
0.13544	0.71061	0.13565	0.88538		0.11999	0.62583	0.12072	0.77029
0.13548	0.70678	0.13569	0.88496		0.12005	0.6264	0.12075	0.76961
0.13563	0.70578	0.13581	0.88465		0.12012	0.62586	0.12087	0.76949
0.13573	0.70311	0.13592	0.88379		0.12023	0.62415	0.12094	0.7686
0.1359	0.7006	0.13609	0.88194		0.12035	0.6244	0.12115	0.7681
0.1359	0.7035	0.13615	0.88012		0.12046	0.62505	0.12115	0.76708
0.13597	0.6991	0.13618	0.88082		0.12047	0.62396	0.12119	0.76746
0.136	0.68729	0.13623	0.87999		0.12053	0.62451	0.12122	0.7668
0.13613	0.68212	0.13631	0.87738		0.12057	0.62399	0.12133	0.76523
0.13621	0.67925	0.13642	0.8762		0.12067	0.6224	0.1214	0.76352
0.13625	0.67828	0.13646	0.87554		0.12073	0.62098	0.12144	0.76192
0.13635	0.67258	0.13654	0.87448		0.12078	0.62109	0.12151	0.76153
0.13649	0.66842	0.13669	0.87328		0.12088	0.61905	0.12166	0.76083
0.13657	0.66466	0.13679	0.87225		0.121	0.6186	0.12173	0.76038
0.13662	0.66545	0.13685	0.87176		0.12107	0.61726	0.12177	0.75982
0.1367	0.66444	0.13691	0.87031		0.12111	0.61767	0.12184	0.76008
0.13683	0.66189	0.13703	0.86993		0.1212	0.61756	0.12196	0.76015
0.13687	0.65918	0.13708	0.86985		0.12128	0.61651	0.12199	0.7598
0.1369	0.65046	0.13716	0.86878		0.12133	0.61551	0.12204	0.75966
0.13707	0.64466	0.13721	0.86784		0.12135	0.61464	0.12214	0.75853
0.13718	0.64019	0.13739	0.86575		0.12154	0.61444	0.12227	0.75839
0.13728	0.63624	0.13749	0.86342		0.12162	0.61339	0.12236	0.75739
0.1373	0.63335	0.13754	0.86182		0.12169	0.61155	0.12238	0.75696
0.1374	0.62932	0.13759	0.86013		0.12172	0.6109	0.12246	0.75689
0.13744	0.62567	0.13769	0.8588		0.1218	0.61026	0.12252	0.75678
0.13752	0.62481	0.13773	0.85758		0.12184	0.61142	0.12257	0.75711
0.13757	0.62593	0.13777	0.85725		0.12189	0.61043	0.1226	0.75705
0.13773	0.62541	0.13793	0.85661		0.12197	0.60962	0.12276	0.75756
0.13778	0.62614	0.138	0.8558		0.12209	0.61123	0.1228	0.75816
0.13782	0.62623	0.13807	0.85398		0.12213	0.61181	0.12286	0.75736
0.13791	0.62293	0.13809	0.85655		0.12216	0.60935	0.1229	0.75672
0.13803	0.62422	0.13824	0.85513		0.12227	0.61067	0.12303	0.75819
0.13805	0.62425	0.1383	0.8545		0.12236	0.60845	0.12306	0.75831
0.13807	0.62655	0.1383	0.85446		0.12236	0.61024	0.12306	0.75731
0.13818	0.63056	0.13836	0.85457		0.12239	0.61014	0.12314	0.75744
0.13838	0.63545	0.13854	0.85408		0.12252	0.60823	0.12332	0.75674
0.13843	0.63815	0.13867	0.85324		0.12267	0.60841	0.1234	0.75557
0.13844	0.63892	0.13868	0.8527		0.1227	0.60768	0.1234	0.75726
0.13852	0.63896	0.13873	0.85218		0.12272	0.60669	0.12346	0.75483
0.13863	0.6414	0.13882	0.8508		0.12279	0.60597	0.12356	0.75492
0.13869	0.65211	0.13891	0.85063		0.12289	0.60528	0.12361	0.75448
0.1388	0.65123	0.13898	0.8512		0.12294	0.60476	0.1237	0.75384
0.1389	0.65009	0.13913	0.85095		0.12306	0.60485	0.1238	0.75367
0.13896	0.64978	0.13919	0.85067		0.12313	0.60445	0.12387	0.75425
0.13903	0.64882	0.13925	0.85076		0.12318	0.60291	0.12392	0.75331
0.13911	0.65113	0.13932	0.85071		0.12325	0.60194	0.12399	0.75258
0.13923	0.65285	0.13941	0.85017		0.1233	0.60102	0.12408	0.75248
0.13933	0.65742	0.13955	0.85141		0.12344	0.60197	0.12418	0.75275
0.13933	0.66173	0.13959	0.85112		0.1235	0.60105	0.12421	0.75251
0.13945	0.66298	0.1396	0.85221		0.1235	0.60213	0.12426	0.75224
0.13956	0.66074	0.13981	0.85282		0.12365	0.60117	0.12441	0.75194
0.13958	0.6569	0.13981	0.85134		0.1237	0.6014	0.12441	0.75276
0.13963	0.65321	0.13987	0.84738		0.12373	0.60077	0.12447	0.75282
0.1397	0.65612	0.13991	0.84694		0.12377	0.59878	0.12451	0.75257
0.1398	0.65997	0.14	0.84694		0.12385	0.59777	0.12459	0.75296
0.13988	0.65779	0.1401	0.84646		0.12393	0.5981	0.12468	0.75198
0.13993	0.65608	0.14018	0.84784		0.124	0.59637	0.12474	0.7519
0.14005	0.65969	0.14023	0.84953		0.12403	0.59721	0.12481	0.75204
0.14013	0.66357	0.14035	0.85138		0.12416	0.59568	0.1249	0.75093
0.14019	0.66684	0.14041	0.85239		0.12422	0.59325	0.12496	0.74911
0.14027	0.66423	0.14049	0.85297		0.12428	0.5912	0.12502	0.74876
0.14037	0.6577	0.14057	0.85075		0.12435	0.59047	0.1251	0.74706
0.14046	0.65326	0.1407	0.84779		0.12445	0.5878	0.12521	0.74686
0.14046	0.65334	0.14071	0.84635		0.1245	0.58349	0.12521	0.7449
0.1405	0.65382	0.14072	0.8471		0.1245	0.58518	0.12523	0.74417
0.14069	0.65199	0.14084	0.84748		0.12455	0.58293	0.12537	0.74396
0.14075	0.6526	0.14101	0.84654		0.12474	0.58141	0.12547	0.74435
0.1408	0.65081	0.14102	0.84933		0.12476	0.58177	0.12549	0.74518
0.14087	0.65171	0.14109	0.84981		0.12481	0.5804	0.12556	0.74438
0.141	0.65253	0.1412	0.84816		0.12489	0.57928	0.12566	0.74411
0.14109	0.65156	0.1413	0.84653		0.12499	0.57817	0.12576	0.74392
0.14113	0.65474	0.14139	0.84517		0.12507	0.578	0.1258	0.7443
0.14113	0.65224	0.14139	0.8449		0.12509	0.57765	0.1258	0.7446
0.14132	0.6474	0.14147	0.84369		0.12512	0.57697	0.12593	0.74388
0.14135	0.64731	0.14161	0.84216		0.12527	0.57531	0.126	0.74396
0.1414	0.6498	0.14162	0.8436		0.12529	0.57452	0.12603	0.74395
0.14142	0.65665	0.14168	0.8457		0.12534	0.57308	0.12607	0.74306
0.14154	0.66582	0.14171	0.84943		0.12536	0.57279	0.12612	0.74301
0.14167	0.66891	0.14188	0.84958		0.12549	0.57313	0.12628	0.74443
0.14181	0.67228	0.14197	0.85099		0.12559	0.5726	0.12637	0.74531
0.14197	0.67386	0.14219	0.85039		0.12574	0.5719	0.12654	0.74438
0.14202	0.67765	0.14227	0.85187		0.12585	0.57239	0.1266	0.74507
0.14207	0.67651	0.1423	0.85355		0.12588	0.57247	0.12663	0.74534
0.14214	0.67399	0.14236	0.85337		0.12594	0.57331	0.12669	0.74616
0.14223	0.67361	0.14246	0.85178		0.12601	0.57468	0.12677	0.74659
0.14224	0.68274	0.1425	0.85611		0.12607	0.57447	0.12679	0.74621
0.14226	0.68601	0.1425	0.85318		0.12607	0.57672	0.1268	0.74583
0.14231	0.6851	0.14256	0.85765		0.12611	0.57498	0.12686	0.74575
0.14246	0.68591	0.14263	0.85869		0.12615	0.57404	0.12694	0.74572
0.14253	0.68389	0.14277	0.85981		0.1263	0.57481	0.12705	0.74633
0.14259	0.67817	0.14281	0.86022		0.12633	0.57287	0.12709	0.74473
0.14268	0.67814	0.14291	0.856		0.12642	0.57296	0.12717	0.74329
0.1427	0.68095	0.14294	0.85619		0.12646	0.57218	0.12719	0.74371
0.14281	0.68173	0.14301	0.85749		0.1265	0.57266	0.12728	0.74391
0.1429	0.68145	0.14313	0.8563		0.12661	0.57113	0.12737	0.7437
0.1429	0.68058	0.14316	0.85496		0.12666	0.57328	0.12738	0.7438
0.14306	0.68163	0.14321	0.85364		0.12667	0.57105	0.12748	0.74346
0.14314	0.67644	0.14338	0.85328		0.12684	0.57259	0.12758	0.74235
0.14319	0.67427	0.14344	0.85293		0.12689	0.57106	0.12764	0.74154
0.14325	0.67414	0.14348	0.85203		0.12692	0.56953	0.12768	0.74047
0.14333	0.67617	0.14356	0.85252		0.12699	0.56927	0.12775	0.73946
0.14341	0.67578	0.14364	0.85056		0.12707	0.56814	0.12783	0.73778
0.14343	0.68119	0.14367	0.85088		0.12711	0.56745	0.12784	0.7378
0.14358	0.67986	0.14375	0.85157		0.12715	0.56586	0.12796	0.73672
0.1437	0.67847	0.14393	0.85107		0.1273	0.56654	0.12808	0.73679
0.14374	0.67485	0.14397	0.85151		0.12737	0.56423	0.12812	0.73597
0.14378	0.67635	0.14404	0.85426		0.12742	0.56302	0.12817	0.73423
0.14378	0.67485	0.14404	0.85477		0.12744	0.56086	0.12817	0.736
0.14384	0.68044	0.14407	0.85349		0.12744	0.55879	0.12821	0.73442
0.14398	0.68225	0.14417	0.85585		0.12752	0.55677	0.12832	0.7344
0.14399	0.6821	0.14426	0.85612		0.12763	0.55603	0.12836	0.73394
0.14405	0.68047	0.14428	0.85584		0.12763	0.55688	0.12839	0.73416
0.14407	0.68282	0.14433	0.85627		0.12769	0.55308	0.12843	0.73353
0.14416	0.68246	0.14434	0.85603		0.1277	0.55254	0.12847	0.73409
0.14431	0.68105	0.14452	0.85593		0.12782	0.5515	0.12862	0.73367
0.14439	0.67655	0.14461	0.85646		0.12793	0.55024	0.1287	0.73381
0.14446	0.67589	0.14469	0.85528		0.12799	0.54944	0.12876	0.73332
0.14456	0.67761	0.14478	0.85431		0.12806	0.54876	0.12885	0.73189
0.14464	0.67973	0.14487	0.85464		0.12815	0.54566	0.12892	0.73102
0.1447	0.68069	0.14491	0.85574		0.12821	0.54527	0.12896	0.73065
0.14484	0.67898	0.14504	0.85541		0.12828	0.54598	0.1291	0.73164
0.14487	0.67945	0.14513	0.85665		0.12839	0.54453	0.12914	0.73265
0.14488	0.68112	0.14513	0.85597		0.1284	0.54465	0.12914	0.73109
0.14496	0.68398	0.14518	0.85622		0.12843	0.54586	0.1292	0.73328
0.14507	0.68505	0.14528	0.85599		0.1285	0.54595	0.1293	0.73291
0.14515	0.68706	0.14538	0.85725		0.12861	0.54677	0.12937	0.73198
0.14523	0.68894	0.14546	0.85797		0.12867	0.54477	0.12944	0.73124
0.1454	0.68767	0.14555	0.85784		0.12872	0.54439	0.12956	0.73061
0.14548	0.69299	0.14572	0.85861		0.12892	0.54367	0.12967	0.72985
0.14552	0.69592	0.14578	0.86026		0.12897	0.54209	0.12972	0.72916
0.14558	0.69276	0.14581	0.86049		0.12899	0.54106	0.12976	0.72938
0.14564	0.69363	0.14585	0.85517		0.12904	0.54317	0.12979	0.731
0.14573	0.69514	0.14598	0.85474		0.12911	0.54195	0.12991	0.72872
0.14578	0.69818	0.14601	0.8557		0.12917	0.54005	0.12994	0.72847
0.1458	0.69573	0.14607	0.85466		0.12923	0.53916	0.12997	0.7281
0.14593	0.69052	0.14612	0.85313		0.12924	0.53752	0.13005	0.72769
0.14601	0.68633	0.14624	0.85296		0.12937	0.5374	0.13014	0.72784
0.14605	0.6858	0.14629	0.85349		0.12943	0.53583	0.13018	0.72716
0.14612	0.68167	0.14636	0.85389		0.12947	0.5374	0.13024	0.72771
0.14616	0.68605	0.14642	0.85315		0.12953	0.53796	0.13029	0.72825
0.14628	0.68434	0.14648	0.85341		0.12956	0.53753	0.13037	0.72763
0.14634	0.67175	0.14657	0.85248		0.12968	0.53605	0.13044	0.72746
0.14638	0.66947	0.14665	0.85036		0.12973	0.53701	0.13048	0.7266
0.1465	0.6701	0.14666	0.84864		0.12974	0.534	0.13055	0.7255
0.14659	0.66855	0.14686	0.84742		0.12989	0.53241	0.13068	0.72408
0.1466	0.66345	0.14686	0.84797		0.12993	0.53153	0.13068	0.72346
0.14666	0.6603	0.14691	0.84749		0.12996	0.53062	0.13073	0.72275
0.14668	0.65707	0.14693	0.84724		0.13	0.52873	0.13074	0.7218
0.14679	0.64993	0.147	0.84551		0.13003	0.52737	0.13083	0.72144
0.14686	0.64427	0.1471	0.84483		0.13012	0.52596	0.1309	0.72076
0.14688	0.64133	0.14715	0.84405		0.13019	0.52515	0.13093	0.71971
0.14696	0.63932	0.14717	0.84378		0.13019	0.52246	0.13097	0.71859
0.14714	0.63832	0.14732	0.844		0.1303	0.51917	0.13114	0.71744
0.14723	0.63965	0.14746	0.84461		0.13044	0.51882	0.13123	0.71722
0.14723	0.63738	0.1475	0.84397		0.1305	0.51844	0.13125	0.71636
0.14726	0.63311	0.1475	0.84322		0.1305	0.51931	0.13125	0.71585
0.14731	0.63146	0.14756	0.84354		0.13054	0.51704	0.13131	0.71653
0.14742	0.6313	0.14763	0.84159		0.13059	0.51699	0.13139	0.71597
0.14748	0.63049	0.14772	0.83938		0.13068	0.51548	0.13145	0.71424
0.14764	0.6317	0.14781	0.83701		0.13073	0.51319	0.13156	0.71475
0.14773	0.63198	0.14798	0.83547		0.1309	0.5158	0.13169	0.71589
0.14774	0.62833	0.148	0.83264		0.13094	0.51542	0.13169	0.71428
0.14783	0.62568	0.14804	0.8319		0.13096	0.51382	0.13175	0.71428
0.1479	0.62402	0.14813	0.83303		0.13104	0.51388	0.13183	0.71308
0.14797	0.62157	0.14821	0.83502		0.13111	0.5143	0.13189	0.71379
0.14804	0.62492	0.14827	0.83795		0.13117	0.51381	0.13195	0.71335
0.14809	0.62209	0.14835	0.83796		0.13123	0.51187	0.13201	0.71207
0.14809	0.62475	0.14836	0.8382		0.13126	0.51211	0.13201	0.71244
0.14824	0.61944	0.1484	0.83477		0.13126	0.51141	0.13209	0.71099
0.1483	0.60962	0.14857	0.83401		0.13143	0.50845	0.1322	0.70998
0.1483	0.61381	0.14857	0.83387		0.13145	0.50717	0.1322	0.7099
0.14836	0.60736	0.14859	0.83302		0.13145	0.50578	0.13223	0.70904
0.14838	0.61007	0.14864	0.83404		0.13151	0.5045	0.13226	0.70851
0.14852	0.61565	0.14869	0.83615		0.13153	0.50399	0.13235	0.70773
0.14858	0.62025	0.14885	0.83865		0.13167	0.50289	0.13245	0.70658
0.14862	0.62022	0.14885	0.83902		0.1317	0.50403	0.13247	0.7067
0.14873	0.61539	0.14893	0.83784		0.13174	0.50497	0.13255	0.70712
0.14887	0.60642	0.14911	0.83668		0.13187	0.50561	0.13269	0.7074
0.14893	0.59546	0.14918	0.83345		0.13197	0.5052	0.13275	0.70731
0.14898	0.58977	0.14921	0.83434		0.13201	0.50667	0.13279	0.70572
0.14909	0.58662	0.1493	0.83328		0.13207	0.50701	0.13288	0.70493
0.14914	0.58114	0.14941	0.83227		0.13217	0.50589	0.13295	0.70444
0.1492	0.57665	0.14944	0.83139		0.1322	0.50576	0.13299	0.7037
0.14922	0.57539	0.14949	0.83048		0.13226	0.50619	0.13301	0.70329
0.14935	0.57524	0.14957	0.8308		0.13229	0.5037	0.13311	0.70134
0.14941	0.57685	0.14965	0.83192		0.13239	0.50185	0.13318	0.69942
0.14949	0.56594	0.14973	0.83047		0.13245	0.50076	0.13324	0.70039
0.14954	0.56357	0.14978	0.82813		0.13251	0.50193	0.13329	0.7004
0.14958	0.56413	0.14984	0.82841		0.13256	0.49959	0.13333	0.69906
0.1497	0.56641	0.14993	0.82937		0.13261	0.4979	0.13344	0.69866
0.14972	0.57146	0.14998	0.83069		0.13269	0.49745	0.13345	0.69798
0.14977	0.57493	0.15003	0.83266		0.13272	0.49811	0.13351	0.69828
0.14978	0.57113	0.15005	0.83245		0.13276	0.49684	0.13351	0.69803
0.14998	0.57019	0.15016	0.8321		0.1328	0.4956	0.13366	0.69747
0.15002	0.56787	0.15026	0.83167		0.13294	0.49601	0.13372	0.69684
0.15005	0.56562	0.15033	0.83236		0.13299	0.49509	0.13376	0.69799
0.15009	0.57042	0.15033	0.83447		0.133	0.49273	0.13378	0.69815
0.15018	0.57403	0.15042	0.83674		0.13305	0.49307	0.13386	0.6992
0.15022	0.57188	0.15047	0.83862		0.13312	0.49249	0.1339	0.70041
0.15026	0.57229	0.15053	0.84028		0.13317	0.49083	0.13395	0.70034
0.15033	0.57524	0.15057	0.84174		0.1332	0.49161	0.13399	0.70071
0.15046	0.57947	0.15066	0.84543		0.13326	0.49154	0.13409	0.69927
0.15054	0.58201	0.15078	0.84659		0.13338	0.49102	0.13418	0.69767
0.15061	0.58238	0.15085	0.84708		0.13345	0.48799	0.13424	0.69748
0.15066	0.5862	0.1509	0.84804		0.1335	0.48631	0.13429	0.69703
0.15081	0.59114	0.15101	0.85026		0.13356	0.48763	0.1344	0.69672
0.15082	0.59129	0.1511	0.85372		0.13368	0.4885	0.13445	0.69522
0.15089	0.58975	0.15113	0.85315		0.13369	0.4874	0.13449	0.69481
0.15093	0.58323	0.15117	0.85293		0.13374	0.48649	0.13451	0.69497
0.1511	0.57668	0.15132	0.85228		0.13382	0.48654	0.13468	0.69346
0.15111	0.57343	0.15138	0.84931		0.13393	0.48546	0.13469	0.69251
0.15119	0.57199	0.15142	0.84922		0.13395	0.48339	0.13475	0.69221
0.15124	0.57501	0.15151	0.84966		0.13403	0.48315	0.13482	0.69242
0.15126	0.57564	0.15152	0.84802		0.13405	0.48489	0.13482	0.6922
0.15138	0.57656	0.1516	0.84693		0.13409	0.4839	0.13492	0.69192
0.15145	0.58249	0.15171	0.84843		0.1342	0.48265	0.135	0.69112
0.15154	0.58901	0.15175	0.84988		0.13424	0.48406	0.13506	0.69093
0.15165	0.59263	0.1519	0.85247		0.13436	0.48613	0.13517	0.68974
0.15165	0.59128	0.15193	0.85469		0.13442	0.48516	0.13519	0.68955
0.15171	0.59372	0.15195	0.85487		0.13442	0.48566	0.13522	0.69078
0.15172	0.59787	0.152	0.85497		0.13448	0.48395	0.13525	0.69011
0.15181	0.59993	0.15204	0.85376		0.1345	0.48197	0.1353	0.68894
0.15191	0.59887	0.15214	0.85253		0.13457	0.48135	0.1354	0.68903
0.15193	0.59746	0.15221	0.85252		0.13466	0.48109	0.13543	0.68674
0.152	0.5936	0.15224	0.85179		0.13468	0.48123	0.13548	0.68545
0.15213	0.59156	0.15232	0.8505		0.13473	0.48088	0.13557	0.6851
0.15223	0.59257	0.15247	0.85003		0.13488	0.47828	0.13569	0.6871
0.15227	0.58819	0.15254	0.85126		0.13495	0.4783	0.13574	0.68645
0.15227	0.59034	0.15255	0.84793		0.13497	0.47804	0.13574	0.68694
0.15231	0.58863	0.15255	0.85082		0.13497	0.47862	0.13576	0.68558
0.15239	0.58162	0.15262	0.84484		0.13501	0.47857	0.13582	0.68526
0.15248	0.5831	0.15274	0.84551		0.1351	0.47792	0.13592	0.68468
0.15248	0.58383	0.15276	0.84907		0.13515	0.47502	0.13593	0.6829
0.15249	0.58031	0.15276	0.84789		0.13515	0.47573	0.13593	0.68228
0.15258	0.57562	0.15281	0.8471		0.13518	0.47736	0.13598	0.68209
0.15271	0.58142	0.15293	0.84651		0.13527	0.47788	0.13611	0.68239
0.15278	0.58903	0.15303	0.84945		0.13537	0.47897	0.13618	0.6828
0.15283	0.59372	0.1531	0.85075		0.13544	0.47886	0.13623	0.68212
0.15289	0.59119	0.15315	0.84896		0.13548	0.47733	0.13628	0.68068
0.15302	0.59108	0.15323	0.84615		0.13553	0.47574	0.13637	0.68112
0.1531	0.5867	0.15335	0.8454		0.13566	0.47419	0.13646	0.68
0.1531	0.58667	0.15338	0.84394		0.1357	0.47292	0.13648	0.67873
0.15327	0.58696	0.15344	0.84361		0.13571	0.47169	0.13658	0.67705
0.1533	0.59016	0.15358	0.84296		0.13587	0.46751	0.13666	0.67686
0.1533	0.58854	0.15358	0.8433		0.13588	0.46801	0.13666	0.67733
0.15338	0.58853	0.15362	0.84214		0.1359	0.46792	0.13671	0.67836
0.15347	0.58556	0.15369	0.83989		0.13596	0.46803	0.13678	0.67704
0.15353	0.58179	0.15379	0.83754		0.13604	0.46509	0.13684	0.67593
0.15358	0.57961	0.15384	0.83627		0.13609	0.4666	0.1369	0.67579
0.15358	0.57916	0.15386	0.83547		0.13612	0.4645	0.1369	0.67667
0.15364	0.58471	0.1539	0.83667		0.13614	0.46382	0.13695	0.67489
0.15377	0.58769	0.15396	0.83488		0.13618	0.46298	0.13703	0.67436
0.15387	0.5932	0.15412	0.83272		0.13634	0.46289	0.13715	0.6753
0.15392	0.59493	0.15419	0.83439		0.1364	0.46266	0.13721	0.6749
0.15392	0.59714	0.1542	0.83459		0.13643	0.45726	0.13721	0.67266
0.15396	0.59495	0.15421	0.83411		0.13643	0.45977	0.13723	0.67194
0.15406	0.59551	0.15428	0.83575		0.13648	0.45423	0.1373	0.67153
0.15412	0.59722	0.1544	0.83732		0.13658	0.45279	0.13739	0.66972
0.15417	0.596	0.15442	0.83735		0.13661	0.45114	0.13742	0.67024
0.15419	0.59481	0.15447	0.83704		0.13666	0.44984	0.13745	0.66856
0.1543	0.59171	0.15448	0.83635		0.13667	0.45073	0.1375	0.6668
0.15442	0.58989	0.15468	0.83592		0.1368	0.44689	0.13764	0.66494
0.1545	0.58797	0.15474	0.83617		0.13688	0.44545	0.13771	0.66494
0.15453	0.59276	0.15481	0.8384		0.13696	0.44544	0.13775	0.66675
0.15458	0.593	0.15483	0.84055		0.13697	0.44562	0.13778	0.66722
0.15465	0.5914	0.1549	0.83993		0.13702	0.44331	0.13784	0.66587
0.15468	0.58141	0.15495	0.8354		0.13709	0.44157	0.13788	0.66474
0.15476	0.57751	0.155	0.83286		0.13712	0.44192	0.13793	0.66532
0.1549	0.57315	0.15511	0.83311		0.1372	0.44158	0.13806	0.66443
0.15494	0.57175	0.15522	0.8335		0.13731	0.43925	0.13811	0.6631
0.155	0.57362	0.15526	0.83399		0.13735	0.43993	0.13816	0.66427
0.15501	0.57616	0.15529	0.83504		0.13739	0.43971	0.13817	0.66308
0.15513	0.57546	0.15533	0.83519		0.13741	0.43944	0.13825	0.66316
0.15524	0.56898	0.15548	0.83494		0.13753	0.43902	0.13837	0.66262
0.15531	0.56002	0.15556	0.83113		0.13761	0.43815	0.13842	0.66262
0.15548	0.55274	0.1557	0.82797		0.1377	0.43945	0.13859	0.66182
0.15554	0.54489	0.1558	0.82668		0.13783	0.43934	0.13865	0.66209
0.15554	0.54749	0.15583	0.8281		0.13787	0.43767	0.13866	0.66327
0.15554	0.54694	0.15583	0.82746		0.13787	0.43927	0.13866	0.66239
0.15559	0.54451	0.15585	0.82707		0.13787	0.43822	0.13869	0.66275
0.15568	0.54455	0.15592	0.82539		0.13793	0.43632	0.13875	0.66516
0.15574	0.5517	0.15602	0.82646		0.13802	0.43675	0.13884	0.66431
0.15579	0.55309	0.15604	0.82957		0.13805	0.43636	0.13886	0.66423
0.15584	0.55464	0.1561	0.83297		0.1381	0.43517	0.1389	0.66427
0.15595	0.55528	0.15619	0.83388		0.13815	0.43386	0.13901	0.6636
0.15601	0.55596	0.15626	0.8326		0.13824	0.43379	0.13906	0.66335
0.15601	0.55542	0.1563	0.83294		0.13829	0.43404	0.13908	0.66497
0.15602	0.5643	0.1563	0.83188		0.13829	0.4332	0.13908	0.66382
0.15611	0.57343	0.15634	0.83811		0.1383	0.43413	0.13913	0.66284
0.15619	0.57812	0.15643	0.84236		0.13838	0.4355	0.13921	0.66348
0.15628	0.57541	0.15654	0.84101		0.13846	0.43643	0.1393	0.66213
0.15634	0.57146	0.15659	0.83917		0.13853	0.43588	0.13935	0.66235
0.15635	0.56752	0.15664	0.8365		0.13858	0.43646	0.13937	0.66125
0.15647	0.57199	0.15666	0.84029		0.13858	0.43587	0.13944	0.66194
0.15655	0.56863	0.15683	0.84035		0.13873	0.43757	0.13955	0.66351
0.15655	0.56899	0.15684	0.84109		0.13876	0.43722	0.13955	0.66198
0.15659	0.57082	0.15684	0.8413		0.13876	0.4368	0.13957	0.66303
0.15664	0.5675	0.1569	0.83984		0.13881	0.43579	0.13962	0.6622
0.15672	0.56574	0.15697	0.83854		0.13886	0.43684	0.13969	0.66086
0.15678	0.57336	0.15704	0.83775		0.13892	0.43728	0.13974	0.65965
0.15682	0.57853	0.1571	0.84062		0.13898	0.4372	0.13979	0.65959
0.15689	0.57304	0.15714	0.84215		0.13901	0.43501	0.13984	0.65897
0.15691	0.56586	0.15717	0.83925		0.13906	0.43384	0.13985	0.65778
0.15704	0.56344	0.15727	0.83753		0.13911	0.43242	0.13997	0.6581
0.15713	0.56087	0.15737	0.8359		0.13921	0.43455	0.14005	0.6569
0.1572	0.55328	0.15745	0.83352		0.13929	0.43514	0.14012	0.65584
0.15722	0.54276	0.15751	0.83033		0.13935	0.43214	0.14015	0.65449
0.15734	0.53686	0.15756	0.82537		0.13937	0.42964	0.14023	0.65419
0.15735	0.53239	0.15764	0.82044		0.13947	0.42841	0.14027	0.65229
0.15736	0.53715	0.15764	0.82301		0.13947	0.42766	0.14027	0.65338
0.15742	0.54354	0.15768	0.82161		0.13949	0.42781	0.14032	0.6522
0.15756	0.54966	0.15776	0.82338		0.13955	0.42846	0.14041	0.65235
0.15764	0.55016	0.1579	0.82179		0.13968	0.42896	0.14051	0.65154
0.15768	0.54495	0.15797	0.82061		0.13974	0.42862	0.14056	0.65113
0.15775	0.54325	0.158	0.82142		0.13977	0.42685	0.1406	0.65099
0.15781	0.54288	0.15806	0.82166		0.13983	0.42788	0.14066	0.65008
0.15788	0.53928	0.15813	0.82045		0.13989	0.42814	0.14072	0.65014
0.15793	0.53523	0.15819	0.81678		0.13994	0.42762	0.14077	0.65039
0.15795	0.53443	0.15824	0.81414		0.14	0.42381	0.1408	0.65042
0.15799	0.53491	0.15824	0.8143		0.14	0.42296	0.14081	0.65032
0.15814	0.53345	0.15837	0.82093		0.14007	0.42434	0.14096	0.64928
0.15815	0.5305	0.15844	0.82381		0.14018	0.42337	0.14098	0.64843
0.1582	0.53197	0.15846	0.82392		0.14018	0.42317	0.14101	0.64837
0.15822	0.53174	0.15851	0.82248		0.14024	0.4251	0.14104	0.64872
0.15829	0.53189	0.15855	0.82074		0.14025	0.42364	0.14109	0.64901
0.15836	0.53317	0.15861	0.8205		0.14032	0.42344	0.14115	0.65088
0.15841	0.53352	0.15868	0.82029		0.14038	0.42225	0.14121	0.65034
0.15851	0.53419	0.15874	0.81811		0.14042	0.42368	0.14126	0.65006
0.15868	0.53528	0.1589	0.8176		0.14054	0.42345	0.14143	0.65034
0.15874	0.5375	0.159	0.81493		0.14066	0.42351	0.1415	0.65023
0.15878	0.53039	0.15904	0.81359		0.14071	0.42484	0.14153	0.65114
0.15889	0.53209	0.15913	0.81181		0.14076	0.4229	0.14161	0.65116
0.15894	0.53241	0.15923	0.80932		0.14086	0.42331	0.14169	0.65546
0.15894	0.5336	0.15923	0.80534		0.14088	0.42571	0.14169	0.6538
0.15901	0.53307	0.15927	0.80264		0.14089	0.42668	0.14173	0.65549
0.15901	0.53505	0.1593	0.80079		0.14094	0.42562	0.14174	0.65566
0.15907	0.52958	0.1593	0.80078		0.14094	0.42415	0.14177	0.65549
0.15919	0.52321	0.15944	0.79718		0.14102	0.42336	0.14189	0.65601
0.15921	0.51978	0.1595	0.79563		0.14111	0.42359	0.14192	0.65568
0.15923	0.52024	0.1595	0.79497		0.14111	0.42366	0.14193	0.65682
0.15927	0.51894	0.15955	0.79364		0.14115	0.42167	0.14198	0.65538
0.15934	0.51834	0.1596	0.79212		0.14119	0.42089	0.14202	0.65485
0.15938	0.51361	0.15963	0.79238		0.14123	0.42048	0.14205	0.65524
0.15952	0.51073	0.15975	0.78934		0.1413	0.42151	0.14218	0.6558
0.15954	0.5063	0.15983	0.78745		0.1414	0.42105	0.14221	0.65478
0.15959	0.50269	0.15983	0.78795		0.14141	0.4198	0.14222	0.65465
0.15973	0.49971	0.15998	0.78551		0.1415	0.41784	0.14239	0.65394
0.15975	0.5028	0.16003	0.78565		0.14158	0.41515	0.14239	0.65281
0.1598	0.50725	0.16008	0.78559		0.14161	0.41502	0.14245	0.65401
0.15986	0.51169	0.16011	0.78626		0.14164	0.41373	0.14248	0.65325
0.15994	0.51395	0.1602	0.78528		0.14172	0.4154	0.14256	0.65275
0.15999	0.50962	0.16027	0.78282		0.14178	0.41493	0.14262	0.65338
0.16001	0.50615	0.16029	0.7849		0.14181	0.41492	0.14262	0.65431
0.16013	0.50327	0.16034	0.78744		0.14184	0.41359	0.14271	0.65284
0.16021	0.49832	0.16048	0.78421		0.14196	0.41387	0.1428	0.6524
0.16026	0.50132	0.16054	0.78232		0.14202	0.41395	0.14286	0.65351
0.16032	0.50299	0.16058	0.78233		0.14206	0.41447	0.1429	0.6534
0.16032	0.50379	0.16062	0.77869		0.1421	0.41634	0.14292	0.65336
0.16035	0.50376	0.16062	0.78025		0.1421	0.41666	0.14293	0.65423
0.16049	0.50153	0.16072	0.77796		0.14215	0.41634	0.14304	0.65229
0.16052	0.50276	0.16081	0.77924		0.14227	0.41659	0.14309	0.65313
0.16054	0.50572	0.16081	0.7778		0.14228	0.41551	0.1431	0.65258
0.16058	0.5039	0.16087	0.78134		0.14231	0.41415	0.14315	0.65257
0.16073	0.50519	0.16093	0.78262		0.14235	0.41604	0.14323	0.65499
0.16078	0.49915	0.16107	0.78141		0.14249	0.41476	0.14332	0.65251
0.16084	0.49945	0.16111	0.78044		0.14252	0.41364	0.14337	0.65053
0.16088	0.50132	0.16114	0.78019		0.14257	0.41443	0.1434	0.64986
0.16092	0.50444	0.1612	0.78102		0.14261	0.41639	0.14344	0.65185
0.161	0.50714	0.16124	0.78265		0.14264	0.41603	0.1435	0.65151
0.16107	0.51152	0.16133	0.78429		0.14272	0.41564	0.14357	0.65076
0.1611	0.5151	0.1614	0.78903		0.14278	0.415	0.14361	0.65073
0.16111	0.51872	0.1614	0.7865		0.1428	0.41738	0.14361	0.65194
0.16127	0.51767	0.16147	0.78852		0.14282	0.41748	0.14372	0.65138
0.1613	0.51995	0.1616	0.78903		0.14296	0.41926	0.14379	0.65123
0.16134	0.52257	0.1616	0.78912		0.14297	0.41945	0.14381	0.65088
0.16136	0.52481	0.16166	0.79171		0.14302	0.41832	0.14384	0.65087
0.16144	0.52668	0.16167	0.79374		0.14303	0.41782	0.14387	0.65101
0.16156	0.53205	0.16182	0.79527		0.14313	0.41719	0.14402	0.64837
0.16158	0.53801	0.16186	0.79575		0.1432	0.41696	0.14402	0.64699
0.16167	0.54702	0.16191	0.7995		0.14323	0.4165	0.14409	0.64562
0.16182	0.55242	0.16207	0.80182		0.14334	0.41645	0.14424	0.64542
0.16183	0.55761	0.16212	0.80415		0.14343	0.41638	0.14425	0.64262
0.16188	0.55486	0.16216	0.80538		0.14345	0.41432	0.1443	0.64145
0.16188	0.56219	0.16218	0.80486		0.14349	0.41615	0.14431	0.64043
0.16195	0.56938	0.16221	0.80358		0.1435	0.4153	0.14435	0.63922
0.16196	0.57686	0.16225	0.80503		0.14354	0.41541	0.14437	0.63782
0.16206	0.58347	0.1623	0.80797		0.14357	0.41757	0.14444	0.63724
0.16208	0.588	0.16237	0.81087		0.14365	0.4173	0.14448	0.63617
0.16213	0.58843	0.16239	0.8145		0.14366	0.41607	0.14451	0.63568
0.16218	0.59133	0.16244	0.81529		0.14372	0.41578	0.14455	0.6362
0.16227	0.59578	0.16255	0.8145		0.14378	0.41411	0.14465	0.63586
0.16232	0.60364	0.16259	0.81791		0.14383	0.4142	0.14468	0.63612
0.16237	0.60825	0.16264	0.82101		0.14389	0.41352	0.14473	0.63554
0.16245	0.60845	0.16272	0.8237		0.14394	0.41358	0.1448	0.63564
0.16247	0.60864	0.16276	0.82116		0.144	0.41164	0.14483	0.63446
0.16255	0.61282	0.1628	0.82312		0.14402	0.41047	0.14488	0.63517
0.1626	0.61849	0.16288	0.82389		0.14409	0.40708	0.14494	0.63359
0.16266	0.62411	0.16293	0.82529		0.14414	0.40588	0.14499	0.63243
0.16266	0.62237	0.16296	0.8262		0.14417	0.40694	0.145	0.63154
0.16284	0.62289	0.16305	0.82725		0.14421	0.40526	0.14512	0.63109
0.16285	0.62074	0.16315	0.82792		0.14435	0.40007	0.14517	0.63026
0.16289	0.61724	0.16315	0.82512		0.14435	0.4015	0.14519	0.62883
0.16292	0.62228	0.16322	0.82348		0.14439	0.40006	0.14523	0.62739
0.16296	0.62894	0.16322	0.82582		0.1444	0.39824	0.14525	0.62843
0.16306	0.6287	0.16331	0.82783		0.14446	0.39889	0.14533	0.6281
0.16311	0.62309	0.1634	0.82849		0.14455	0.39823	0.1454	0.62802
0.16313	0.62246	0.16341	0.82924		0.14457	0.39566	0.14541	0.62754
0.1632	0.62739	0.16347	0.83135		0.14461	0.39408	0.14546	0.6274
0.16333	0.63095	0.16356	0.8319		0.14468	0.39546	0.14558	0.62859
0.16338	0.63656	0.16366	0.83235		0.14478	0.39598	0.14563	0.62788
0.16343	0.63686	0.16372	0.83431		0.14483	0.39622	0.14569	0.6294
0.16343	0.63834	0.16373	0.83558		0.14486	0.39389	0.14569	0.62897
0.16348	0.63321	0.16375	0.83392		0.14486	0.39447	0.14572	0.62909
0.16357	0.63748	0.1638	0.83548		0.14491	0.39166	0.14578	0.62944
0.16362	0.64434	0.16392	0.83829		0.145	0.39066	0.14586	0.62975
0.16366	0.64963	0.16392	0.84028		0.14503	0.38927	0.14587	0.62865
0.16374	0.65312	0.16399	0.84418		0.14507	0.38684	0.14592	0.62828
0.16388	0.65585	0.16414	0.84624		0.14517	0.38639	0.14608	0.62872
0.16393	0.6567	0.1642	0.8492		0.14526	0.38634	0.14612	0.62786
0.16401	0.65627	0.16428	0.85213		0.14533	0.38731	0.14619	0.62777
0.16405	0.65796	0.16432	0.85299		0.14537	0.38651	0.14623	0.62712
0.1641	0.65603	0.16437	0.8465		0.14542	0.38381	0.14627	0.62684
0.16419	0.65144	0.16445	0.84089		0.14547	0.38512	0.14635	0.62761
0.1642	0.64341	0.1645	0.84231		0.14554	0.38398	0.14637	0.62718
0.1642	0.64436	0.1645	0.84418		0.14554	0.38256	0.14637	0.62762
0.16424	0.64131	0.1645	0.84226		0.14554	0.38333	0.14638	0.62741
0.16438	0.63968	0.16463	0.8424		0.1456	0.38126	0.14652	0.62691
0.16439	0.64062	0.16469	0.84496		0.14571	0.38043	0.14654	0.62849
0.16443	0.63923	0.1647	0.84461		0.14571	0.38089	0.14657	0.62691
0.1645	0.63818	0.16477	0.84114		0.14576	0.37844	0.14662	0.62685
0.16457	0.63755	0.16483	0.8408		0.14582	0.37741	0.14668	0.62779
0.16464	0.64188	0.16492	0.84155		0.14589	0.37632	0.14676	0.62732
0.16469	0.64117	0.16496	0.84287		0.14593	0.37685	0.1468	0.62818
0.16471	0.63787	0.16501	0.84372		0.14599	0.3771	0.14683	0.62634
0.16487	0.63614	0.16508	0.84781		0.14602	0.37537	0.14693	0.62711
0.16495	0.63503	0.16522	0.84816		0.14615	0.37458	0.14703	0.62671
0.16496	0.63097	0.16526	0.84765		0.14622	0.37268	0.14705	0.62663
0.16502	0.62922	0.16529	0.84578		0.14622	0.37348	0.14709	0.62595
0.16509	0.6257	0.16536	0.8442		0.14628	0.3718	0.14715	0.6235
0.16515	0.61617	0.16543	0.84191		0.14635	0.369	0.14721	0.62401
0.16515	0.61933	0.16546	0.83754		0.14639	0.3697	0.14722	0.62298
0.16516	0.61621	0.16546	0.83867		0.14639	0.37044	0.14722	0.6241
0.16523	0.6166	0.16549	0.8371		0.1464	0.36923	0.14727	0.62356
0.16534	0.61765	0.1656	0.83672		0.14648	0.36982	0.14738	0.62347
0.16539	0.61751	0.16567	0.83694		0.14656	0.36784	0.14742	0.62241
0.16541	0.61637	0.16571	0.83549		0.14661	0.36548	0.14745	0.62239
0.16543	0.61866	0.16571	0.83644		0.14661	0.36703	0.14746	0.62051
0.16549	0.62065	0.16577	0.83821		0.14665	0.36429	0.14751	0.61905
0.16553	0.62283	0.16583	0.84021		0.1467	0.365	0.14756	0.61899
0.16566	0.62247	0.1659	0.84013		0.14675	0.36504	0.14765	0.61741
0.1657	0.616	0.16597	0.83792		0.14683	0.36427	0.14769	0.61539
0.16572	0.6115	0.16603	0.83826		0.14688	0.36113	0.14773	0.61515
0.16579	0.61399	0.16603	0.83742		0.14689	0.36162	0.14775	0.61361
0.16591	0.61416	0.16618	0.8382		0.14698	0.3596	0.14789	0.61159
0.16596	0.60878	0.16623	0.83621		0.14706	0.35916	0.14793	0.61086
0.16598	0.60456	0.16628	0.8364		0.14711	0.35849	0.14796	0.61031
0.16598	0.6072	0.16628	0.83661		0.14712	0.35754	0.14796	0.61031
0.16604	0.60315	0.1663	0.83698		0.14712	0.35592	0.14799	0.60918
0.1661	0.60291	0.16638	0.83602		0.14719	0.356	0.14806	0.60732
0.16615	0.60131	0.16642	0.83583		0.14723	0.35531	0.14809	0.60591
0.1662	0.60264	0.16647	0.83673		0.14728	0.35625	0.14814	0.60626
0.16637	0.6009	0.16658	0.83654		0.14733	0.35517	0.14826	0.60618
0.16642	0.60067	0.16672	0.83777		0.14749	0.35423	0.14835	0.60668
0.16648	0.5979	0.16675	0.83708		0.14752	0.35348	0.14839	0.60545
0.16648	0.59639	0.16679	0.83696		0.14756	0.35004	0.14841	0.60321
0.16651	0.59957	0.16679	0.83641		0.14756	0.3513	0.14842	0.60325
0.16656	0.6039	0.16685	0.8367		0.1476	0.35027	0.14847	0.60376
0.16667	0.60946	0.16693	0.84206		0.14766	0.35168	0.14856	0.60515
0.16667	0.61192	0.16697	0.84292		0.14773	0.3508	0.14857	0.603
0.1667	0.6174	0.16697	0.84281		0.14773	0.35077	0.14858	0.60254
0.16673	0.62003	0.16703	0.84359		0.14777	0.34849	0.14863	0.60008
0.16674	0.62341	0.16704	0.84189		0.14779	0.35051	0.14863	0.60255
0.1669	0.62237	0.16712	0.84196		0.14782	0.3484	0.14874	0.59808
0.16692	0.62454	0.16723	0.84455		0.14795	0.34714	0.1488	0.59678
0.16695	0.62995	0.16723	0.84347		0.14795	0.3449	0.14881	0.59595
0.16699	0.63447	0.16729	0.84152		0.14799	0.34524	0.14885	0.59504
0.16705	0.63685	0.16733	0.83918		0.14803	0.34642	0.1489	0.59512
0.16709	0.63849	0.16736	0.83675		0.14806	0.34718	0.14893	0.5945
0.16717	0.64114	0.16745	0.83612		0.14813	0.34669	0.14901	0.59612
0.16722	0.64042	0.1675	0.83561		0.14818	0.34801	0.14906	0.59636
0.16723	0.63846	0.16754	0.82976		0.14823	0.34727	0.14908	0.5975
0.16736	0.63973	0.1676	0.82768		0.14825	0.34765	0.14915	0.59515
0.16742	0.64158	0.16771	0.82684		0.14837	0.34593	0.14924	0.59443
0.16747	0.64502	0.16775	0.82573		0.1484	0.34726	0.14927	0.59511
0.16752	0.64603	0.1678	0.82525		0.14845	0.34568	0.14932	0.59589
0.16762	0.64776	0.16787	0.82528		0.1485	0.34656	0.1494	0.59517
0.16767	0.64798	0.16798	0.82622		0.1486	0.34725	0.14947	0.59672
0.16768	0.64896	0.16798	0.82603		0.14862	0.34563	0.14947	0.59632
0.16773	0.65106	0.16802	0.82616		0.14864	0.3449	0.14951	0.59591
0.16789	0.65341	0.1681	0.82556		0.14869	0.34345	0.14962	0.59498
0.16797	0.65165	0.16824	0.82312		0.14883	0.34311	0.14972	0.59438
0.16799	0.64802	0.16829	0.82251		0.14889	0.34258	0.14975	0.5944
0.16807	0.64506	0.16832	0.82002		0.14891	0.34065	0.14979	0.59398
0.16816	0.64321	0.16842	0.81851		0.14898	0.33958	0.14989	0.59324
0.16817	0.64915	0.16848	0.8175		0.14906	0.33424	0.14991	0.59404
0.16817	0.64866	0.16848	0.81748		0.14906	0.33724	0.14991	0.59338
0.1682	0.64858	0.16848	0.81763		0.14906	0.33813	0.14992	0.59348
0.16823	0.64619	0.16854	0.8165		0.1491	0.33615	0.14997	0.59434
0.16824	0.64286	0.16854	0.81578		0.14912	0.33534	0.14997	0.59459
0.16837	0.64323	0.16861	0.81644		0.14915	0.33474	0.15006	0.59352
0.16843	0.64567	0.16871	0.81482		0.14925	0.33425	0.15013	0.59274
0.16848	0.64763	0.16877	0.81279		0.1493	0.33266	0.15019	0.59245
0.16854	0.64897	0.16882	0.81335		0.14934	0.33363	0.15023	0.59187
0.16857	0.64913	0.16885	0.8141		0.14939	0.33302	0.15026	0.59241
0.16865	0.64327	0.16893	0.8141		0.14943	0.33291	0.15033	0.59034
0.16872	0.64284	0.16899	0.81078		0.1495	0.33169	0.15038	0.58934
0.16877	0.64542	0.16904	0.81017		0.14956	0.32889	0.15042	0.588
0.16892	0.64849	0.16918	0.80971		0.14963	0.32909	0.15057	0.58852
0.16892	0.6479	0.16923	0.80975		0.14972	0.3279	0.15058	0.58641
0.16892	0.6472	0.16923	0.8086		0.14972	0.32977	0.15058	0.58826
0.16895	0.64806	0.16923	0.80956		0.14972	0.33154	0.15059	0.58608
0.16898	0.64401	0.16929	0.80929		0.14976	0.32604	0.15063	0.58433
0.16906	0.64157	0.16932	0.80765		0.14979	0.32593	0.15068	0.58375
0.1691	0.63987	0.1694	0.80879		0.14986	0.32555	0.15074	0.58284
0.16914	0.63589	0.16942	0.80854		0.14989	0.32794	0.15077	0.58154
0.16921	0.63332	0.16949	0.80847		0.14993	0.3276	0.15082	0.58079
0.1693	0.632	0.16955	0.80799		0.14999	0.32814	0.15089	0.58048
0.16938	0.6314	0.16966	0.80625		0.15009	0.32772	0.15098	0.57907
0.16944	0.62898	0.16972	0.80684		0.15015	0.32768	0.15103	0.57804
0.16948	0.62106	0.16978	0.80673		0.1502	0.32793	0.15108	0.57919
0.16948	0.62533	0.16979	0.80888		0.15022	0.32791	0.15108	0.57959
0.16952	0.61993	0.1698	0.80948		0.15022	0.32554	0.1511	0.58045
0.16958	0.62113	0.16985	0.80889		0.15027	0.32975	0.15114	0.58149
0.16968	0.62097	0.16995	0.81019		0.15033	0.32976	0.15124	0.58061
0.16972	0.61928	0.17002	0.80795		0.15041	0.32911	0.1513	0.58035
0.16979	0.61611	0.17004	0.80464		0.15044	0.32839	0.15133	0.57856
0.16991	0.61242	0.17019	0.80447		0.15053	0.32592	0.15145	0.57741
0.16991	0.61348	0.17022	0.80357		0.1506	0.32604	0.15146	0.57731
0.16996	0.61211	0.17024	0.80121		0.1506	0.32629	0.15149	0.57652
0.17001	0.6112	0.17029	0.80144		0.15066	0.32661	0.15154	0.57746
0.17003	0.60952	0.17034	0.80151		0.1507	0.32823	0.15157	0.57766
0.17009	0.60603	0.17035	0.80057		0.15071	0.32974	0.15159	0.5768
0.17015	0.60689	0.17045	0.79981		0.15078	0.32792	0.15168	0.57588
0.17019	0.60638	0.17048	0.8		0.15082	0.32663	0.1517	0.57473
0.17022	0.60627	0.17053	0.79585		0.15087	0.32509	0.15174	0.57291
0.17026	0.60179	0.17053	0.79993		0.15087	0.32318	0.15175	0.5714
0.17039	0.59737	0.17065	0.79364		0.15094	0.32172	0.15187	0.57043
0.1704	0.59029	0.17071	0.79211		0.15104	0.32226	0.1519	0.56923
0.1704	0.59481	0.17071	0.79281		0.15104	0.31992	0.1519	0.56872
0.17046	0.59201	0.17074	0.79177		0.15104	0.32027	0.15193	0.57052
0.17046	0.59844	0.17078	0.79108		0.15109	0.31886	0.15196	0.56979
0.17049	0.59646	0.17078	0.79118		0.15109	0.31994	0.15197	0.56864
0.17061	0.59171	0.17087	0.7934		0.15114	0.31706	0.15206	0.56898
0.17065	0.58364	0.17095	0.79344		0.15123	0.31589	0.15212	0.56678
0.17069	0.58043	0.17097	0.79092		0.15126	0.31342	0.15215	0.56485
0.1708	0.57808	0.17103	0.79127		0.15131	0.31283	0.15222	0.56264
0.17093	0.57518	0.17121	0.79142		0.15143	0.31248	0.15236	0.56212
0.17095	0.56533	0.17127	0.7883		0.15152	0.31208	0.15239	0.56219
0.17095	0.56962	0.17127	0.7917		0.15153	0.31255	0.15239	0.56231
0.171	0.55946	0.17128	0.78591		0.15153	0.31148	0.15242	0.56183
0.17103	0.55325	0.17133	0.78553		0.15158	0.3128	0.15245	0.56063
0.1711	0.55627	0.17137	0.78672		0.15161	0.30994	0.15251	0.56134
0.17114	0.5582	0.17145	0.78891		0.15167	0.30912	0.15256	0.56049
0.1712	0.55187	0.17148	0.78998		0.1517	0.30891	0.1526	0.56035
0.17129	0.54884	0.17154	0.79101		0.15174	0.3089	0.15267	0.56163
0.17136	0.55171	0.17164	0.79228		0.15185	0.30829	0.15274	0.56213
0.17138	0.54951	0.1717	0.79129		0.1519	0.30794	0.15278	0.5614
0.17144	0.5466	0.17172	0.79119		0.15191	0.30745	0.15281	0.56118
0.1715	0.54772	0.17179	0.79092		0.15198	0.307	0.15287	0.56257
0.17155	0.54978	0.17182	0.79285		0.15202	0.30581	0.1529	0.56349
0.17163	0.556	0.17192	0.79534		0.15208	0.30779	0.15299	0.56426
0.17168	0.55824	0.17197	0.7971		0.15213	0.30616	0.15303	0.56416
0.17169	0.55982	0.172	0.79778		0.15218	0.30507	0.15305	0.56398
0.17173	0.55775	0.172	0.79819		0.15218	0.30556	0.15305	0.56368
0.17187	0.56373	0.17214	0.79781		0.15225	0.30596	0.15321	0.5646
0.17187	0.56006	0.17219	0.79913		0.15234	0.30576	0.15321	0.56397
0.17193	0.56759	0.17222	0.80129		0.15235	0.30811	0.15325	0.56455
0.17194	0.56727	0.17225	0.80421		0.15239	0.30949	0.15327	0.5646
0.17203	0.56766	0.17229	0.80057		0.15241	0.30781	0.15333	0.56392
0.17209	0.57061	0.17238	0.80236		0.15249	0.3094	0.1534	0.56588
0.17211	0.569	0.17243	0.80383		0.15255	0.30924	0.15343	0.56437
0.17217	0.56866	0.17245	0.8039		0.15256	0.31091	0.15346	0.56449
0.1722	0.56374	0.17249	0.8048		0.15261	0.30927	0.15348	0.5667
0.17231	0.55852	0.17257	0.80085		0.15265	0.30989	0.15358	0.56821
0.17237	0.55565	0.17266	0.79581		0.15274	0.31187	0.15364	0.56879
0.17242	0.55091	0.17272	0.79386		0.1528	0.31239	0.1537	0.56816
0.17243	0.55118	0.17274	0.79355		0.15283	0.30951	0.1537	0.56817
0.17248	0.54965	0.17278	0.7931		0.15285	0.31151	0.15375	0.56599
0.17254	0.54894	0.17281	0.79413		0.15288	0.31044	0.15378	0.5672
0.1726	0.54801	0.1729	0.7939		0.15296	0.31	0.15386	0.5644
0.1726	0.54643	0.17292	0.79908		0.15299	0.3102	0.15386	0.56684
0.1726	0.55278	0.17292	0.79363		0.15299	0.31029	0.15386	0.56647
0.17266	0.55529	0.17295	0.80056		0.153	0.30998	0.1539	0.56467
0.17273	0.55728	0.17299	0.80133		0.15304	0.30817	0.15395	0.56501
0.17284	0.55757	0.17312	0.80344		0.15314	0.30786	0.15406	0.56515
0.17286	0.55402	0.17316	0.80462		0.1532	0.30584	0.15408	0.56248
0.1729	0.5553	0.1732	0.80537		0.15323	0.30527	0.15413	0.56373
0.17292	0.55767	0.17322	0.80626		0.15326	0.30343	0.15413	0.56294
0.17297	0.55873	0.17327	0.80666		0.15328	0.30135	0.15419	0.56212
0.17299	0.55812	0.17328	0.80695		0.15331	0.30107	0.1542	0.56321
0.17309	0.5553	0.17337	0.80757		0.15336	0.3034	0.15428	0.56267
0.17313	0.55492	0.17342	0.8081		0.15342	0.29926	0.15432	0.56151
0.17315	0.55378	0.17346	0.80722		0.15347	0.29904	0.15435	0.56078
0.17326	0.55001	0.1735	0.80882		0.15347	0.29962	0.15441	0.55924
0.17333	0.55034	0.17364	0.81118		0.15361	0.29784	0.15451	0.55733
0.17334	0.54845	0.17365	0.81443		0.15363	0.29677	0.15451	0.55966
0.17339	0.55021	0.17369	0.81714		0.15366	0.29562	0.15456	0.55668
0.17341	0.54992	0.17371	0.81619		0.15369	0.29439	0.15457	0.55443
0.17355	0.5569	0.1738	0.81703		0.15372	0.29045	0.15468	0.55178
0.17359	0.56203	0.17389	0.82005		0.15385	0.28964	0.15473	0.55103
0.17368	0.56166	0.17394	0.81887		0.15388	0.28849	0.1548	0.55195
0.1738	0.5642	0.17408	0.82243		0.15397	0.28779	0.15492	0.55137
0.17382	0.5638	0.17413	0.82681		0.15406	0.28875	0.15494	0.55158
0.17387	0.56401	0.17417	0.8292		0.15408	0.28942	0.15499	0.55031
0.17392	0.56317	0.1742	0.82839		0.15411	0.28942	0.15502	0.54844
0.17399	0.56485	0.17427	0.82673		0.15416	0.28876	0.15508	0.54812
0.17405	0.56272	0.17435	0.83059		0.15424	0.28922	0.15515	0.54758
0.17405	0.56529	0.17437	0.83077		0.15427	0.29005	0.15516	0.54773
0.1741	0.56169	0.17439	0.83321		0.15428	0.29106	0.15519	0.5478
0.17411	0.56244	0.17443	0.83557		0.15433	0.29036	0.15521	0.54894
0.17423	0.55936	0.17448	0.83808		0.15434	0.29075	0.15528	0.54892
0.17428	0.5556	0.17457	0.8388		0.15444	0.29376	0.15535	0.54915
0.17429	0.55392	0.17461	0.8406		0.15449	0.29686	0.15537	0.55049
0.17429	0.55362	0.17461	0.83955		0.15449	0.29525	0.15537	0.55029
0.17436	0.55902	0.17464	0.84187		0.1545	0.29693	0.15541	0.55042
0.17441	0.5576	0.17471	0.84281		0.15456	0.29482	0.15547	0.55034
0.17445	0.55946	0.17474	0.84399		0.15459	0.29367	0.15549	0.54874
0.17455	0.55962	0.17483	0.84511		0.15465	0.29365	0.15557	0.54868
0.17459	0.56637	0.1749	0.84774		0.15472	0.29471	0.15564	0.55085
0.17459	0.56294	0.17491	0.84926		0.15475	0.29296	0.15564	0.5495
0.17459	0.5622	0.17491	0.84834		0.15475	0.29028	0.15564	0.55055
0.17469	0.56733	0.17493	0.84575		0.15475	0.29158	0.15568	0.54982
0.17477	0.56378	0.17509	0.84151		0.15487	0.29125	0.1558	0.54922
0.17483	0.56202	0.17512	0.83929		0.15492	0.28795	0.15583	0.54663
0.17485	0.56347	0.17515	0.83669		0.15497	0.28571	0.15586	0.54716
0.17489	0.56328	0.1752	0.83348		0.15499	0.28763	0.15591	0.54694
0.17495	0.56384	0.17524	0.83216		0.15503	0.28817	0.15595	0.54794
0.175	0.56619	0.17529	0.83111		0.15507	0.28892	0.15599	0.5487
0.17502	0.56411	0.17533	0.82895		0.15513	0.28956	0.15601	0.54752
0.17509	0.56798	0.17537	0.82771		0.15514	0.2886	0.15606	0.54804
0.17522	0.56947	0.17547	0.82793		0.15522	0.28769	0.15617	0.54682
0.17528	0.56806	0.17557	0.8265		0.15532	0.28595	0.15624	0.54585
0.17531	0.55697	0.17563	0.82482		0.15537	0.28466	0.15628	0.54749
0.17531	0.55929	0.17563	0.82174		0.15539	0.28588	0.15628	0.54711
0.17531	0.56687	0.17563	0.81932		0.15539	0.28565	0.15628	0.54648
0.17542	0.55581	0.17566	0.81727		0.1554	0.28816	0.15633	0.54895
0.17549	0.56448	0.1758	0.81663		0.15551	0.29012	0.15644	0.55032
0.17549	0.55974	0.17581	0.81707		0.15555	0.29062	0.15644	0.54857
0.17549	0.56602	0.17581	0.81768		0.15555	0.29041	0.15644	0.54921
0.17555	0.56281	0.17585	0.8156		0.15556	0.29131	0.15648	0.55116
0.17555	0.56716	0.17587	0.81436		0.1556	0.28902	0.15649	0.55049
0.17571	0.55533	0.17594	0.81338		0.15562	0.28789	0.15659	0.54934
0.17574	0.5532	0.17605	0.81239		0.15576	0.28623	0.15665	0.54773
0.1758	0.55415	0.17609	0.81016		0.15578	0.2868	0.1567	0.54825
0.17585	0.55537	0.17616	0.81002		0.15584	0.28715	0.15676	0.54972
0.17588	0.55405	0.17617	0.81076		0.15587	0.28852	0.15677	0.55086
0.17591	0.5528	0.17623	0.81166		0.1559	0.28525	0.15681	0.55329
0.17597	0.55435	0.17626	0.81194		0.15593	0.28417	0.15685	0.55404
0.17603	0.5583	0.17632	0.81188		0.15599	0.28404	0.15691	0.55517
0.17606	0.55959	0.17635	0.81276		0.15603	0.28192	0.15692	0.55437
0.17618	0.56018	0.17644	0.81282		0.15607	0.27701	0.15704	0.55399
0.17621	0.56023	0.17653	0.81226		0.15617	0.27578	0.15708	0.55499
0.17621	0.56218	0.17653	0.81281		0.15618	0.27856	0.15708	0.55533
0.17623	0.559	0.17653	0.81159		0.15618	0.27822	0.15708	0.55526
0.17627	0.56228	0.17658	0.81079		0.15622	0.27622	0.15713	0.55548
0.17633	0.57017	0.17662	0.8085		0.15625	0.27428	0.15717	0.553
0.17639	0.57677	0.17669	0.81087		0.15631	0.27338	0.15723	0.55302
0.17645	0.58578	0.17675	0.81509		0.15636	0.27264	0.15728	0.5527
0.17646	0.59894	0.17677	0.81902		0.15639	0.27128	0.15729	0.55151
0.17651	0.60148	0.17681	0.81891		0.15642	0.27327	0.15734	0.55067
0.17667	0.60356	0.17691	0.81813		0.15647	0.27279	0.15745	0.54912
0.17672	0.60067	0.17701	0.81709		0.15661	0.26976	0.15752	0.5478
0.17674	0.60051	0.17707	0.81592		0.15665	0.26961	0.15755	0.5499
0.17677	0.60194	0.17707	0.81591		0.15666	0.27037	0.15756	0.55023
0.1768	0.60225	0.17712	0.81707		0.15669	0.27088	0.15761	0.55023
0.17688	0.60419	0.17716	0.81902		0.15672	0.27087	0.15765	0.55032
0.17692	0.60394	0.17724	0.82027		0.1568	0.26971	0.15771	0.54911
0.17698	0.6055	0.17728	0.81955		0.15683	0.26796	0.15775	0.54789
0.17698	0.60219	0.1773	0.81824		0.15687	0.26733	0.15776	0.54997
0.17699	0.6052	0.1773	0.8182		0.15687	0.26632	0.15776	0.54952
0.1771	0.6055	0.17737	0.81688		0.1569	0.26626	0.15785	0.548
0.17712	0.60469	0.17742	0.81527		0.15697	0.26718	0.15788	0.54805
0.17717	0.605	0.17748	0.81329		0.15701	0.26698	0.15792	0.54821
0.17723	0.60584	0.17752	0.81197		0.15705	0.26679	0.15797	0.54537
0.17728	0.61005	0.17758	0.81314		0.1571	0.26566	0.15803	0.5466
0.17735	0.61362	0.17762	0.81519		0.15713	0.26421	0.15807	0.54474
0.17741	0.61589	0.17772	0.81658		0.15722	0.26292	0.15813	0.54421
0.17745	0.61415	0.17776	0.81838		0.15726	0.26403	0.15819	0.54302
0.17756	0.61693	0.17781	0.81889		0.15729	0.26075	0.15825	0.54281
0.17763	0.62459	0.17794	0.81879		0.15742	0.25914	0.15834	0.54118
0.17763	0.61976	0.17796	0.82036		0.15744	0.25918	0.15834	0.54066
0.17768	0.62882	0.17798	0.82333		0.15745	0.25776	0.15838	0.53949
0.17772	0.63011	0.17801	0.82241		0.1575	0.25497	0.15841	0.53875
0.17781	0.6353	0.1781	0.82384		0.15754	0.25507	0.15849	0.54032
0.17787	0.64431	0.17816	0.82715		0.15761	0.25548	0.15854	0.5398
0.17787	0.64454	0.17819	0.82901		0.15765	0.25491	0.15855	0.53911
0.1779	0.648	0.1782	0.82994		0.15765	0.25388	0.15857	0.5409
0.178	0.6474	0.17827	0.83207		0.1577	0.25302	0.15865	0.54027
0.17808	0.64952	0.17838	0.83288		0.1578	0.25326	0.15874	0.53991
0.17815	0.65097	0.17844	0.83545		0.15786	0.25461	0.15879	0.53997
0.17816	0.66237	0.17849	0.83992		0.15791	0.25426	0.15882	0.53786
0.17816	0.65677	0.17849	0.8377		0.15791	0.25357	0.15882	0.53773
0.1782	0.66438	0.1785	0.84312		0.15791	0.25106	0.15884	0.53953
0.17824	0.66626	0.17855	0.84668		0.15797	0.25165	0.15887	0.53871
0.17833	0.67063	0.17862	0.84872		0.158	0.25034	0.15896	0.53877
0.17834	0.67364	0.17866	0.85165		0.15807	0.25183	0.15897	0.5396
0.17834	0.67739	0.17866	0.85078		0.15807	0.25167	0.15897	0.53721
0.1784	0.67729	0.1787	0.85288		0.15809	0.25169	0.15902	0.5389
0.17851	0.68557	0.17875	0.85709		0.15812	0.25356	0.15909	0.54087
0.17857	0.69158	0.1789	0.86009		0.15826	0.25833	0.15918	0.54216
0.17861	0.69662	0.17891	0.86072		0.15828	0.2598	0.15921	0.54202
0.17866	0.6972	0.17896	0.8636		0.15833	0.26049	0.15925	0.54255
0.17873	0.69309	0.17902	0.8634		0.15837	0.26082	0.15931	0.54149
0.17877	0.69123	0.17908	0.86458		0.15843	0.26023	0.15935	0.54117
0.17881	0.69076	0.17913	0.86532		0.15847	0.25872	0.15939	0.54295
0.17884	0.68933	0.17914	0.86786		0.15849	0.26005	0.15941	0.54417
0.17886	0.69173	0.17919	0.87084		0.15853	0.26014	0.15945	0.5453
0.17886	0.6898	0.17919	0.86994		0.15854	0.2601	0.15945	0.54519
0.17897	0.6954	0.17922	0.87499		0.15854	0.26169	0.1595	0.54714
0.17904	0.69421	0.17936	0.8745		0.15867	0.2624	0.1596	0.54713
0.17904	0.69131	0.17937	0.87357		0.15869	0.2632	0.1596	0.54693
0.17905	0.69118	0.17937	0.87399		0.15869	0.2612	0.1596	0.54784
0.1791	0.69332	0.17941	0.87672		0.15871	0.26565	0.15965	0.54767
0.1791	0.69268	0.17943	0.87676		0.15875	0.26342	0.15965	0.54644
0.17916	0.69194	0.17946	0.87579		0.15876	0.26266	0.15969	0.54549
0.17924	0.68779	0.17951	0.87427		0.1588	0.26275	0.15975	0.54418
0.17929	0.68911	0.1796	0.87416		0.15889	0.26337	0.15981	0.54648
0.17934	0.68615	0.17965	0.87272		0.15893	0.2649	0.15986	0.54708
0.1795	0.68203	0.17975	0.87105		0.15899	0.26331	0.15998	0.54729
0.17956	0.67836	0.17986	0.86703		0.15912	0.26319	0.16006	0.5475
0.17957	0.67756	0.1799	0.86222		0.15916	0.2669	0.16007	0.54868
0.17959	0.67207	0.1799	0.86398		0.15916	0.26687	0.16007	0.54814
0.17962	0.66751	0.17994	0.86142		0.15919	0.26585	0.16012	0.54775
0.17964	0.66504	0.17995	0.86104		0.15921	0.26534	0.16012	0.54844
0.17973	0.66227	0.18002	0.86133		0.15924	0.26841	0.1602	0.55053
0.17974	0.66044	0.18007	0.86173		0.15932	0.27078	0.16023	0.54969
0.17978	0.65982	0.18008	0.86201		0.15932	0.27195	0.16025	0.54797
0.17985	0.66306	0.18013	0.86168		0.15936	0.27013	0.1603	0.54917
0.17993	0.66514	0.18024	0.86196		0.15944	0.26895	0.16038	0.55019
0.17997	0.67279	0.18029	0.86359		0.1595	0.26928	0.16043	0.55092
0.18002	0.67617	0.18032	0.86556		0.15952	0.27025	0.16046	0.5501
0.18003	0.67767	0.18036	0.86469		0.15957	0.27253	0.16049	0.55061
0.18008	0.68129	0.18038	0.86445		0.15957	0.26957	0.16051	0.55331
0.18011	0.6837	0.18042	0.86503		0.15963	0.27207	0.16054	0.55285
0.18019	0.68554	0.18048	0.86649		0.15965	0.27195	0.16061	0.55278
0.18024	0.68348	0.18055	0.86632		0.15973	0.27242	0.16066	0.55353
0.18027	0.67129	0.1806	0.8587		0.15977	0.27114	0.16069	0.55318
0.18027	0.67899	0.1806	0.8618		0.15978	0.26851	0.16069	0.55412
0.1803	0.66872	0.1806	0.86506		0.15978	0.2687	0.1607	0.55579
0.18044	0.66745	0.18072	0.85868		0.15985	0.26635	0.16084	0.55605
0.18044	0.66255	0.18077	0.85877		0.15994	0.26791	0.16085	0.55536
0.18048	0.66059	0.18078	0.85843		0.15994	0.26694	0.16087	0.5563
0.18051	0.66084	0.18083	0.85899		0.15998	0.26889	0.1609	0.55661
0.1806	0.66159	0.18088	0.8592		0.16001	0.26842	0.16097	0.55722
0.18064	0.65506	0.18095	0.85832		0.16009	0.26585	0.16101	0.55658
0.18067	0.65523	0.181	0.85737		0.16012	0.26775	0.16106	0.55678
0.18067	0.65442	0.181	0.85757		0.16014	0.26382	0.16106	0.55635
0.18074	0.65562	0.18103	0.85705		0.16015	0.26453	0.16109	0.55575
0.18086	0.65527	0.18114	0.85611		0.16023	0.26416	0.1612	0.55844
0.1809	0.65522	0.18122	0.85515		0.16032	0.26196	0.16126	0.55763
0.18092	0.65479	0.18124	0.85464		0.16035	0.26299	0.16126	0.55594
0.18096	0.65471	0.18128	0.85536		0.16037	0.26393	0.16131	0.55532
0.181	0.65508	0.1813	0.85647		0.1604	0.26492	0.16133	0.55258
0.18112	0.65492	0.1814	0.85722		0.16045	0.26397	0.16143	0.55313
0.18115	0.65679	0.18147	0.85646		0.16055	0.2635	0.16147	0.55236
0.18119	0.65089	0.18151	0.85637		0.16057	0.26416	0.16152	0.55232
0.18119	0.65688	0.18153	0.85137		0.1606	0.26517	0.16152	0.55183
0.18123	0.64446	0.18153	0.85575		0.1606	0.26401	0.16153	0.55014
0.18135	0.64265	0.18164	0.84721		0.16066	0.26454	0.16165	0.55002
0.18137	0.63546	0.1817	0.84346		0.16076	0.26446	0.16168	0.55003
0.18143	0.64179	0.18173	0.84516		0.16077	0.26254	0.16172	0.55103
0.18148	0.64368	0.18178	0.84607		0.16081	0.26512	0.16176	0.55241
0.18148	0.64284	0.18182	0.84625		0.16086	0.26425	0.16178	0.55286
0.18154	0.64233	0.18184	0.84661		0.16086	0.26537	0.16181	0.54963
0.1816	0.63977	0.18191	0.84736		0.16093	0.26368	0.16188	0.55068
0.18165	0.63972	0.18195	0.84629		0.16096	0.26438	0.16191	0.55169
0.18166	0.64018	0.18199	0.84489		0.16101	0.26765	0.16193	0.55365
0.18166	0.64128	0.18199	0.8455		0.16101	0.26843	0.16193	0.55167
0.18172	0.64053	0.182	0.84441		0.16101	0.26492	0.16197	0.55311
0.18183	0.63874	0.18213	0.84361		0.16111	0.26951	0.16207	0.55154
0.18185	0.63971	0.18216	0.84352		0.16117	0.26836	0.16209	0.55071
0.18191	0.63755	0.18221	0.84289		0.16119	0.26883	0.16214	0.55101
0.18196	0.63609	0.18227	0.84331		0.16125	0.26679	0.16219	0.55241
0.18202	0.63788	0.18232	0.84449		0.16129	0.26934	0.16224	0.5517
0.18206	0.63823	0.18238	0.84598		0.16135	0.27006	0.16229	0.54903
0.18206	0.6373	0.18239	0.84659		0.16137	0.27034	0.16229	0.55223
0.18211	0.64039	0.18242	0.8465		0.16138	0.26949	0.16233	0.54943
0.18226	0.64347	0.18251	0.84716		0.16144	0.26973	0.16243	0.54964
0.1823	0.64665	0.18262	0.84685		0.16156	0.26915	0.1625	0.55054
0.18235	0.65241	0.18266	0.84836		0.16159	0.26976	0.16254	0.55056
0.18235	0.64899	0.18268	0.85076		0.16163	0.26893	0.16255	0.55113
0.18238	0.65441	0.18268	0.8498		0.16163	0.27032	0.16256	0.54975
0.18244	0.6535	0.18274	0.8505		0.16166	0.26803	0.16261	0.55067
0.18252	0.65093	0.18283	0.85009		0.16173	0.26911	0.1627	0.55164
0.18252	0.65348	0.18285	0.85071		0.16178	0.26875	0.1627	0.55098
0.18252	0.64365	0.18285	0.85107		0.16178	0.26745	0.1627	0.55065
0.18258	0.64559	0.18288	0.85231		0.16179	0.26946	0.16274	0.55077
0.18259	0.64823	0.18291	0.85631		0.16183	0.27101	0.16275	0.55014
0.18269	0.65218	0.18298	0.86058		0.16186	0.27211	0.16284	0.5495
0.18274	0.65016	0.18305	0.86295		0.16194	0.27265	0.16289	0.55031
0.1828	0.65128	0.18311	0.86305		0.16199	0.2741	0.16294	0.55046
0.18281	0.65163	0.18314	0.8642		0.16203	0.27393	0.16296	0.55209
0.18286	0.65112	0.18316	0.86555		0.16204	0.27405	0.16299	0.55197
0.18286	0.65094	0.1832	0.86683		0.16208	0.27137	0.16301	0.54953
0.18298	0.6522	0.18325	0.86594		0.1621	0.27054	0.16308	0.54902
0.18304	0.65577	0.18335	0.86758		0.1622	0.27182	0.16316	0.55011
0.18306	0.66013	0.18337	0.86829		0.16224	0.27035	0.16316	0.55039
0.18321	0.66951	0.18349	0.87072		0.1623	0.26996	0.1633	0.55054
0.18321	0.66419	0.18354	0.87519		0.16239	0.26574	0.16332	0.55053
0.18321	0.67164	0.18354	0.87372		0.16239	0.26983	0.16332	0.55216
0.18325	0.66461	0.18356	0.87562		0.16239	0.27151	0.16334	0.54957
0.18326	0.6595	0.1836	0.87584		0.16244	0.26398	0.16337	0.55021
0.18328	0.66069	0.1836	0.87753		0.16244	0.2634	0.16337	0.54926
0.18336	0.66538	0.18365	0.87789		0.16247	0.26344	0.16344	0.55141
0.1834	0.66669	0.18372	0.88152		0.16253	0.26366	0.16348	0.55109
0.18346	0.66838	0.18377	0.88081		0.16257	0.26348	0.16353	0.55
0.18349	0.6701	0.18383	0.88279		0.16262	0.26377	0.16357	0.54897
0.18358	0.66816	0.18386	0.88236		0.16264	0.26566	0.16362	0.55029
0.18365	0.66561	0.18396	0.8819		0.16274	0.26751	0.1637	0.55036
0.18367	0.66134	0.184	0.87947		0.16279	0.2656	0.16372	0.54842
0.18372	0.65957	0.18404	0.87931		0.16281	0.266	0.16377	0.54893
0.18373	0.6565	0.18406	0.87856		0.16284	0.26811	0.16377	0.54756
0.18378	0.65656	0.1841	0.87687		0.16286	0.26812	0.16382	0.54796
0.18381	0.65607	0.18412	0.87536		0.16289	0.26318	0.16383	0.54789
0.18389	0.66202	0.1842	0.87427		0.16294	0.26173	0.16392	0.54683
0.18389	0.65906	0.18423	0.87532		0.163	0.26093	0.16393	0.54867
0.18393	0.66637	0.18424	0.87637		0.163	0.26054	0.16395	0.54894
0.18395	0.67246	0.18429	0.88025		0.16304	0.25962	0.16398	0.54735
0.18406	0.67833	0.18434	0.88116		0.16306	0.25692	0.16405	0.54748
0.18412	0.68092	0.18444	0.88321		0.16316	0.25748	0.16412	0.54981
0.18415	0.67564	0.18446	0.88255		0.1632	0.25792	0.16414	0.54997
0.18422	0.67392	0.18452	0.88126		0.16323	0.25855	0.1642	0.55015
0.18423	0.67461	0.18457	0.87957		0.1633	0.26022	0.16423	0.55148
0.18429	0.68023	0.1846	0.87833		0.16331	0.26019	0.16427	0.55259
0.18434	0.68637	0.18465	0.88118		0.16335	0.26106	0.16431	0.55254
0.18439	0.68873	0.1847	0.88185		0.1634	0.25993	0.16436	0.55274
0.18441	0.691	0.18474	0.88245		0.16345	0.2596	0.16438	0.55439
0.18451	0.69323	0.18479	0.88305		0.16347	0.25856	0.16445	0.5558
0.18457	0.69486	0.18489	0.88313		0.16356	0.25857	0.16452	0.5563
0.18458	0.69676	0.18491	0.88427		0.1636	0.26029	0.16454	0.55896
0.18458	0.69178	0.18491	0.88456		0.1636	0.2621	0.16454	0.55816
0.18463	0.68844	0.18495	0.88046		0.16362	0.26284	0.16458	0.55995
0.18469	0.68658	0.18499	0.87981		0.16366	0.26277	0.16462	0.56075
0.1848	0.68694	0.18509	0.87987		0.16373	0.26116	0.16472	0.5592
0.1848	0.68637	0.18514	0.87629		0.1638	0.26093	0.16474	0.56023
0.18481	0.68028	0.18514	0.87889		0.1638	0.26102	0.16474	0.56231
0.18486	0.67754	0.18517	0.87364		0.16382	0.26015	0.16478	0.56368
0.18491	0.67908	0.1852	0.87242		0.16385	0.25938	0.1648	0.5642
0.18504	0.68026	0.18534	0.87257		0.16393	0.25925	0.16494	0.56435
0.18509	0.66935	0.18541	0.87199		0.16402	0.25765	0.16499	0.56401
0.18509	0.67392	0.18543	0.86399		0.16405	0.25502	0.16499	0.56417
0.18509	0.66783	0.18543	0.86531		0.16405	0.25499	0.16499	0.56405
0.18511	0.66572	0.18543	0.86814		0.16405	0.2578	0.165	0.56314
0.18516	0.66091	0.18547	0.8618		0.16408	0.25536	0.16505	0.56482
0.18522	0.65465	0.18553	0.86025		0.16413	0.25594	0.1651	0.56593
0.18526	0.65358	0.18559	0.85938		0.16419	0.25634	0.16514	0.56755
0.18526	0.65065	0.1856	0.85843		0.1642	0.25513	0.16514	0.56738
0.18531	0.64698	0.18563	0.85569		0.16422	0.25792	0.16519	0.56932
0.18531	0.64906	0.18565	0.85289		0.16425	0.25773	0.16519	0.56977
0.18543	0.64644	0.18571	0.85099		0.16428	0.25843	0.16527	0.56768
0.18548	0.65301	0.1858	0.85039		0.16437	0.25949	0.16533	0.56725
0.18548	0.65037	0.18582	0.84886		0.1644	0.26057	0.16534	0.56878
0.1855	0.65206	0.18582	0.85162		0.1644	0.25871	0.16535	0.56925
0.18557	0.65754	0.18588	0.84777		0.16444	0.25919	0.16541	0.57032
0.18561	0.65967	0.18594	0.84592		0.16449	0.25877	0.16545	0.56965
0.18569	0.66154	0.18599	0.84547		0.16453	0.25756	0.16551	0.56934
0.18575	0.66222	0.18606	0.84611		0.1646	0.25572	0.16557	0.56927
0.18576	0.66738	0.18611	0.84867		0.16465	0.25735	0.1656	0.57507
0.18577	0.67214	0.18611	0.84713		0.16465	0.25672	0.1656	0.57159
0.18593	0.6653	0.18619	0.84962		0.16469	0.25698	0.16571	0.57579
0.18593	0.6695	0.18627	0.84918		0.1648	0.26074	0.16575	0.57646
0.18594	0.65463	0.18627	0.85027		0.1648	0.25922	0.16575	0.57596
0.18599	0.64497	0.18631	0.84745		0.16482	0.2582	0.16579	0.5758
0.18599	0.64769	0.18633	0.84479		0.16485	0.26135	0.1658	0.57701
0.18603	0.64366	0.18635	0.84356		0.16485	0.26065	0.16582	0.57883
0.18609	0.64426	0.1864	0.84262		0.1649	0.26278	0.16587	0.57764
0.18614	0.64917	0.18645	0.84236		0.16495	0.26058	0.16591	0.57567
0.18619	0.64841	0.18651	0.84132		0.16499	0.25985	0.16597	0.57532
0.18625	0.64777	0.18656	0.84018		0.16505	0.25916	0.166	0.57544
0.18633	0.64947	0.18665	0.83951		0.16511	0.26106	0.1661	0.5761
0.18639	0.64576	0.1867	0.83868		0.16517	0.25924	0.16614	0.57543
0.18644	0.64324	0.18676	0.83713		0.16522	0.26013	0.16619	0.5747
0.18644	0.64185	0.18678	0.83703		0.16525	0.2609	0.1662	0.57313
0.18648	0.646	0.18679	0.8383		0.16525	0.25986	0.16622	0.57033
0.18657	0.6451	0.18686	0.8378		0.1653	0.25791	0.16629	0.56907
0.18661	0.64564	0.18695	0.83768		0.16539	0.25529	0.16635	0.56822
0.18661	0.64582	0.18695	0.83767		0.1654	0.25424	0.16635	0.56793
0.18665	0.64542	0.18697	0.83813		0.1654	0.25612	0.16638	0.56711
0.18674	0.64438	0.18702	0.83959		0.16545	0.25573	0.16643	0.5672
0.18683	0.64753	0.18716	0.84048		0.16556	0.25497	0.16655	0.56655
0.18683	0.64616	0.18718	0.84559		0.1656	0.2544	0.16655	0.56566
0.18685	0.64643	0.18718	0.84273		0.1656	0.25424	0.16655	0.56607
0.18689	0.64617	0.18722	0.84787		0.16563	0.25658	0.1666	0.56701
0.18693	0.64753	0.18724	0.84959		0.16565	0.25703	0.16662	0.56629
0.18695	0.64935	0.18729	0.85126		0.1657	0.2569	0.16665	0.56741
0.18702	0.65149	0.18732	0.85299		0.16572	0.25588	0.1667	0.56625
0.18706	0.65452	0.18739	0.85481		0.16578	0.25581	0.16675	0.56561
0.1871	0.65521	0.18742	0.85438		0.1658	0.25447	0.16678	0.56502
0.18713	0.65894	0.18746	0.85241		0.16585	0.25103	0.1668	0.56525
0.18726	0.65946	0.18754	0.85001		0.16589	0.25032	0.16691	0.56586
0.18728	0.66474	0.18763	0.84922		0.16599	0.24811	0.16695	0.56428
0.18732	0.66577	0.18764	0.84938		0.166	0.24543	0.16697	0.56301
0.18734	0.67003	0.18768	0.85139		0.16605	0.24492	0.167	0.56218
0.18734	0.66734	0.18768	0.84993		0.16605	0.24221	0.167	0.56146
0.18739	0.67727	0.1877	0.85184		0.16605	0.24235	0.16703	0.56237
0.18745	0.68269	0.18777	0.85406		0.16611	0.2435	0.16709	0.56337
0.1875	0.68504	0.18782	0.85484		0.16616	0.2429	0.16713	0.5616
0.18756	0.68949	0.18788	0.85626		0.16621	0.24221	0.16718	0.56248
0.18767	0.69415	0.18794	0.8583		0.16625	0.24202	0.16725	0.56102
0.18773	0.69308	0.18806	0.85722		0.16637	0.23974	0.16735	0.55861
0.18778	0.6895	0.18811	0.85518		0.16641	0.23845	0.16739	0.55835
0.1878	0.68976	0.18813	0.85479		0.16645	0.24059	0.1674	0.55961
0.18784	0.69088	0.18817	0.85507		0.16647	0.23964	0.16744	0.55887
0.18792	0.69099	0.18821	0.85476		0.16651	0.23962	0.16749	0.55976
0.18795	0.68693	0.18829	0.85607		0.16658	0.24035	0.16755	0.55809
0.18795	0.68807	0.1883	0.85509		0.16659	0.24083	0.16755	0.55932
0.18797	0.69189	0.1883	0.85304		0.16659	0.24078	0.16755	0.55864
0.18801	0.69671	0.18834	0.85484		0.16662	0.23955	0.1676	0.55888
0.18801	0.69033	0.18835	0.85644		0.16664	0.2368	0.1676	0.55854
0.18808	0.70157	0.18837	0.8594		0.16664	0.23956	0.16764	0.5602
0.18818	0.70494	0.1885	0.86053		0.16674	0.23748	0.16774	0.56112
0.18818	0.70337	0.18852	0.86082		0.16679	0.23871	0.16774	0.56038
0.18823	0.71002	0.18854	0.86282		0.1668	0.23812	0.16778	0.56099
0.18825	0.71326	0.18858	0.86582		0.16684	0.23553	0.1678	0.56011
0.18829	0.71667	0.18862	0.86623		0.16687	0.23298	0.16784	0.56027
0.18831	0.7161	0.18863	0.86778		0.16689	0.234	0.16784	0.56314
0.1884	0.71915	0.18871	0.87044		0.16693	0.23424	0.16794	0.56246
0.18845	0.72461	0.18876	0.87417		0.16699	0.23223	0.16797	0.56299
0.18845	0.71919	0.1888	0.8736		0.16704	0.23406	0.16799	0.56417
0.18845	0.72595	0.1888	0.87386		0.16704	0.23327	0.16799	0.56666
0.18856	0.71553	0.18883	0.87028		0.16704	0.23268	0.16805	0.56632
0.18862	0.71573	0.18896	0.86977		0.16716	0.2324	0.16814	0.56665
0.18866	0.71319	0.18898	0.86898		0.16719	0.23208	0.16816	0.56821
0.18872	0.71461	0.18904	0.87013		0.16723	0.2294	0.16822	0.56877
0.18875	0.70782	0.18908	0.87097		0.16728	0.2308	0.16825	0.56965
0.18879	0.70564	0.18913	0.86841		0.16732	0.2297	0.16829	0.5694
0.18883	0.70552	0.18915	0.86757		0.16733	0.23134	0.16831	0.56866
0.18884	0.70842	0.18919	0.86669		0.16738	0.22844	0.16834	0.57172
0.18884	0.70403	0.18919	0.86688		0.16738	0.22844	0.16834	0.5689
0.18888	0.70955	0.1892	0.86886		0.16738	0.22954	0.16836	0.57238
0.18894	0.70745	0.18924	0.86774		0.16742	0.22894	0.16841	0.57294
0.18901	0.70612	0.18935	0.86712		0.1675	0.22743	0.16849	0.57345
0.18906	0.70197	0.18938	0.86686		0.16754	0.22687	0.16852	0.57436
0.18912	0.68506	0.18944	0.8633		0.16759	0.22622	0.16858	0.5754
0.18912	0.68932	0.18947	0.8575		0.16763	0.22647	0.16859	0.57465
0.18912	0.69645	0.18947	0.85967		0.16763	0.22458	0.16859	0.57484
0.18915	0.68662	0.18947	0.85684		0.16763	0.22541	0.1686	0.57524
0.1892	0.68599	0.18952	0.85676		0.16767	0.22721	0.16864	0.575
0.18929	0.67974	0.1896	0.85645		0.16772	0.2268	0.16873	0.57645
0.18929	0.68318	0.18963	0.8549		0.16778	0.22611	0.16873	0.57459
0.18932	0.67635	0.18964	0.85384		0.16778	0.22639	0.16875	0.57376
0.18938	0.67275	0.18969	0.85388		0.16782	0.22623	0.1688	0.5752
0.18951	0.66589	0.18982	0.85351		0.1679	0.22916	0.16892	0.57737
0.18951	0.66926	0.18986	0.85206		0.16797	0.22957	0.16893	0.5787
0.18955	0.6647	0.18988	0.85152		0.16798	0.22815	0.16896	0.57919
0.1896	0.66417	0.18992	0.85073		0.16802	0.22923	0.169	0.57936
0.18962	0.66559	0.18997	0.85071		0.16806	0.22915	0.16903	0.57927
0.18966	0.66585	0.18998	0.85102		0.16807	0.22976	0.16905	0.58077
0.18972	0.66613	0.19004	0.85151		0.16812	0.22715	0.16911	0.58077
0.18977	0.6679	0.19009	0.85248		0.16817	0.22646	0.16916	0.58199
0.18978	0.66937	0.19013	0.85359		0.16822	0.22595	0.16918	0.5813
0.18979	0.66445	0.19013	0.85348		0.16822	0.22721	0.16918	0.58158
0.18991	0.66055	0.19019	0.85163		0.16824	0.22607	0.16926	0.58042
0.18995	0.65433	0.19029	0.85267		0.16834	0.22305	0.16933	0.58111
0.18995	0.66042	0.1903	0.85247		0.16836	0.22103	0.16933	0.58133
0.18996	0.65262	0.1903	0.85202		0.16836	0.22093	0.16933	0.58026
0.19	0.64874	0.19034	0.85183		0.16839	0.22228	0.16937	0.58233
0.19007	0.64802	0.19037	0.85016		0.16841	0.22451	0.1694	0.58296
0.19017	0.64547	0.19048	0.84865		0.1685	0.22389	0.16952	0.58173
0.19017	0.64174	0.19052	0.84723		0.16856	0.22446	0.16952	0.57947
0.19021	0.64383	0.19053	0.84587		0.16856	0.22448	0.16955	0.58001
0.19027	0.64697	0.19057	0.84516		0.16861	0.22565	0.16958	0.58064
0.19039	0.64938	0.1907	0.84409		0.16868	0.22623	0.16972	0.57958
0.19043	0.65469	0.19075	0.84417		0.16876	0.22647	0.16974	0.5797
0.19045	0.65602	0.19079	0.8457		0.1688	0.22639	0.16977	0.57821
0.19048	0.65715	0.1908	0.847		0.1688	0.22493	0.16978	0.5779
0.19053	0.6575	0.19086	0.84751		0.16884	0.22659	0.16984	0.57691
0.1906	0.65375	0.19093	0.84848		0.1689	0.22646	0.1699	0.57706
0.19061	0.65576	0.19096	0.85027		0.16895	0.22716	0.16992	0.57657
0.19066	0.65642	0.19098	0.85221		0.16895	0.22732	0.16995	0.57597
0.19067	0.65521	0.19102	0.85399		0.169	0.22731	0.16996	0.57529
0.19073	0.65926	0.19102	0.85515		0.169	0.22547	0.17	0.57464
0.19078	0.65986	0.19113	0.85638		0.16908	0.22797	0.17006	0.5743
0.19083	0.66172	0.19116	0.85804		0.16911	0.22698	0.17011	0.57336
0.19088	0.66229	0.1912	0.8587		0.16915	0.22558	0.17015	0.57221
0.19094	0.66244	0.19126	0.85961		0.1692	0.22685	0.1702	0.57104
0.19094	0.66539	0.19129	0.8608		0.16924	0.22951	0.17021	0.56974
0.19098	0.66978	0.19129	0.86266		0.16924	0.22834	0.17023	0.56988
0.19105	0.66949	0.19138	0.86533		0.1693	0.22792	0.1703	0.56985
0.19108	0.66873	0.1914	0.86556		0.16934	0.22543	0.17032	0.56876
0.1911	0.66988	0.19146	0.8668		0.16938	0.22606	0.17036	0.56825
0.1911	0.66884	0.19146	0.86788		0.16939	0.2274	0.17036	0.56934
0.19123	0.6736	0.1915	0.86819		0.1694	0.2256	0.17043	0.56738
0.19127	0.67603	0.19162	0.87051		0.16952	0.22473	0.1705	0.56729
0.19128	0.67735	0.19162	0.86933		0.16953	0.22307	0.1705	0.56725
0.19132	0.69189	0.19166	0.87101		0.16955	0.22168	0.17055	0.56596
0.19132	0.68575	0.19168	0.87359		0.16958	0.22363	0.17055	0.56768
0.19132	0.6795	0.19168	0.87164		0.16958	0.2231	0.17055	0.56683
0.19135	0.69366	0.19168	0.8747		0.16958	0.22354	0.17057	0.566
0.19143	0.69304	0.19175	0.87578		0.16963	0.2239	0.17063	0.56554
0.19147	0.69451	0.1918	0.87631		0.16968	0.22212	0.17067	0.5652
0.19149	0.69528	0.19184	0.87758		0.16973	0.22465	0.1707	0.5655
0.19151	0.6966	0.19184	0.87929		0.16973	0.22459	0.1707	0.56635
0.19154	0.69776	0.19189	0.88056		0.16976	0.22459	0.17075	0.56639
0.19166	0.69902	0.19194	0.8808		0.16979	0.22622	0.17082	0.56478
0.19172	0.69604	0.19205	0.88148		0.1699	0.22586	0.17089	0.56442
0.19176	0.69759	0.1921	0.88177		0.16994	0.22675	0.17094	0.56389
0.19176	0.69568	0.19211	0.88421		0.16997	0.22693	0.17094	0.56472
0.19181	0.69857	0.19214	0.88677		0.16998	0.22894	0.17098	0.56498
0.19182	0.69621	0.19217	0.88635		0.17002	0.22858	0.17099	0.56507
0.19193	0.70254	0.19223	0.88712		0.17004	0.22997	0.17107	0.566
0.19194	0.71037	0.19228	0.8894		0.17012	0.23172	0.17109	0.5682
0.192	0.71439	0.19232	0.89147		0.17014	0.2304	0.17114	0.56701
0.19211	0.71526	0.1924	0.8926		0.1702	0.23229	0.17123	0.56711
0.19216	0.71751	0.19249	0.89373		0.17029	0.23248	0.17128	0.56593
0.1922	0.7227	0.19254	0.89517		0.17033	0.23169	0.17133	0.56606
0.19224	0.72737	0.19257	0.8966		0.17036	0.23267	0.17136	0.5667
0.19227	0.72331	0.19261	0.89684		0.17041	0.23492	0.17138	0.56781
0.19231	0.72656	0.19265	0.89698		0.17043	0.23654	0.17143	0.57042
0.19236	0.72835	0.19269	0.8995		0.17046	0.23699	0.17146	0.56984
0.19241	0.73006	0.19273	0.90031		0.1705	0.23659	0.1715	0.56906
0.19242	0.73746	0.19277	0.905		0.17055	0.23712	0.17153	0.56993
0.19242	0.73661	0.19277	0.90322		0.17055	0.23925	0.17153	0.56947
0.19252	0.73421	0.1928	0.90407		0.17055	0.23687	0.17158	0.57046
0.19258	0.73314	0.19292	0.9017		0.17067	0.23473	0.17167	0.57106
0.19258	0.73289	0.19293	0.90037		0.1707	0.23812	0.17167	0.57265
0.19258	0.73257	0.19293	0.90245		0.1707	0.23849	0.17167	0.57111
0.19261	0.73115	0.19293	0.90155		0.1707	0.23566	0.17168	0.57285
0.19263	0.72309	0.19299	0.8964		0.17073	0.23785	0.17172	0.57461
0.19264	0.7176	0.19299	0.89248		0.17074	0.23875	0.17172	0.57395
0.19269	0.71762	0.19302	0.89107		0.17076	0.23888	0.17176	0.57426
0.19277	0.71829	0.19308	0.89264		0.17081	0.23976	0.17182	0.57517
0.1928	0.71725	0.19315	0.89289		0.17088	0.24079	0.17187	0.57615
0.19284	0.71659	0.19316	0.89386		0.17089	0.24204	0.17189	0.57533
0.19294	0.71383	0.19321	0.89268		0.17093	0.24022	0.17195	0.57439
0.19302	0.71799	0.19337	0.89181		0.17104	0.23823	0.17206	0.57564
0.19307	0.71499	0.1934	0.89175		0.1711	0.23838	0.1721	0.57587
0.19307	0.71605	0.19342	0.89204		0.17113	0.23872	0.17211	0.5777
0.19311	0.71317	0.19343	0.89225		0.17113	0.23715	0.17213	0.57815
0.19315	0.70715	0.19348	0.89145		0.17117	0.23976	0.17217	0.57756
0.19323	0.70275	0.19356	0.8895		0.17122	0.23943	0.17224	0.5769
0.19323	0.70009	0.19359	0.88546		0.17127	0.23875	0.17225	0.57595
0.19323	0.70052	0.19359	0.88727		0.17127	0.23893	0.17225	0.57661
0.19323	0.70208	0.19359	0.88858		0.17127	0.23931	0.17225	0.57675
0.19328	0.69951	0.19361	0.88512		0.17128	0.23875	0.17228	0.57652
0.19329	0.69958	0.19364	0.88476		0.17132	0.23963	0.1723	0.57704
0.19338	0.69976	0.19368	0.88425		0.17133	0.24062	0.17236	0.57779
0.19339	0.69509	0.19375	0.88322		0.17142	0.23943	0.1724	0.5775
0.19345	0.69244	0.19377	0.88229		0.17143	0.23919	0.17243	0.57775
0.19345	0.68944	0.1938	0.88122		0.17147	0.2385	0.17245	0.5781
0.1935	0.6853	0.19383	0.88141		0.17148	0.24057	0.17248	0.58008
0.19355	0.68325	0.19388	0.87924		0.17152	0.24202	0.17252	0.58108
0.19366	0.68091	0.19397	0.87826		0.17158	0.24123	0.17261	0.58103
0.19369	0.68206	0.19402	0.87751		0.17166	0.23979	0.17265	0.57937
0.19372	0.68455	0.19407	0.87848		0.17169	0.23947	0.17269	0.57977
0.19372	0.68684	0.19408	0.87924		0.17171	0.24133	0.17269	0.57971
0.19377	0.68463	0.19408	0.87885		0.17171	0.24089	0.1727	0.58115
0.19388	0.68452	0.19421	0.88019		0.17178	0.24148	0.17283	0.58174
0.19389	0.68605	0.19424	0.87969		0.17185	0.23818	0.17283	0.58223
0.19394	0.68733	0.19427	0.88007		0.17187	0.23783	0.17288	0.58203
0.19395	0.68953	0.19429	0.88065		0.1719	0.23686	0.17288	0.58154
0.194	0.68891	0.19433	0.8806		0.17192	0.23358	0.17293	0.58061
0.19405	0.68855	0.19439	0.87978		0.17197	0.23357	0.17298	0.58077
0.1941	0.68823	0.19443	0.87916		0.17201	0.23513	0.17302	0.57992
0.19413	0.68917	0.19446	0.87835		0.17204	0.23709	0.17304	0.57929
0.1942	0.68957	0.19451	0.87878		0.17208	0.23855	0.17309	0.57871
0.19427	0.69543	0.19461	0.88012		0.17215	0.2399	0.17317	0.57968
0.19431	0.70037	0.19465	0.88178		0.1722	0.24108	0.17321	0.57887
0.19434	0.7061	0.19467	0.88405		0.17223	0.23912	0.17323	0.57758
0.19437	0.712	0.19472	0.8897		0.17227	0.24217	0.17327	0.57799
0.1944	0.71409	0.19473	0.89184		0.17228	0.24416	0.17328	0.57698
0.19445	0.71529	0.19478	0.89375		0.17232	0.24438	0.17333	0.5762
0.19452	0.71658	0.19485	0.89658		0.17237	0.24461	0.17339	0.57606
0.19453	0.71611	0.19489	0.89966		0.17242	0.2444	0.17341	0.57561
0.19455	0.71172	0.19489	0.90048		0.17242	0.24275	0.17342	0.57601
0.19458	0.70904	0.19493	0.89958		0.17245	0.24602	0.17346	0.57626
0.19458	0.71049	0.19494	0.89792		0.17247	0.2473	0.17346	0.57653
0.19471	0.71003	0.19499	0.89721		0.17249	0.24565	0.17354	0.57648
0.19475	0.71037	0.1951	0.89686		0.1726	0.24725	0.1736	0.57422
0.19475	0.71005	0.1951	0.89637		0.17262	0.24469	0.1736	0.57497
0.19478	0.70886	0.19511	0.89519		0.17262	0.24567	0.17362	0.57246
0.19482	0.70947	0.19516	0.89395		0.17265	0.24566	0.17366	0.57105
0.19485	0.713	0.19521	0.89337		0.17269	0.24389	0.1737	0.56877
0.19485	0.71015	0.19521	0.89375		0.17271	0.24348	0.1737	0.57008
0.19489	0.71445	0.19522	0.89339		0.17271	0.24296	0.17372	0.56841
0.19496	0.70991	0.19529	0.89215		0.17276	0.24332	0.17378	0.56836
0.19501	0.70704	0.19534	0.89189		0.17281	0.24169	0.17382	0.56828
0.19501	0.71041	0.19537	0.89358		0.17285	0.24101	0.17384	0.57059
0.19502	0.71043	0.19537	0.89184		0.17285	0.24252	0.17384	0.56972
0.19514	0.7104	0.19544	0.89191		0.17288	0.24145	0.17392	0.57065
0.19518	0.71295	0.19552	0.89114		0.17297	0.24197	0.17398	0.56837
0.19518	0.71145	0.19553	0.89029		0.173	0.243	0.17398	0.57046
0.19522	0.70848	0.19555	0.88871		0.173	0.24259	0.17401	0.56965
0.19523	0.70499	0.19559	0.88728		0.17304	0.245	0.17403	0.57031
0.19528	0.70714	0.19562	0.88518		0.17306	0.24565	0.17407	0.56872
0.19537	0.70741	0.19568	0.88339		0.1731	0.24747	0.17414	0.56826
0.19539	0.70942	0.19575	0.8824		0.17319	0.24861	0.17418	0.56691
0.19543	0.70383	0.19576	0.88135		0.17319	0.24912	0.1742	0.56637
0.19554	0.70075	0.19583	0.87906		0.17323	0.24777	0.17427	0.56609
0.1956	0.70301	0.19595	0.87884		0.17335	0.24644	0.17437	0.56694
0.19564	0.70598	0.19597	0.87918		0.17338	0.24663	0.17438	0.56743
0.19566	0.70806	0.19602	0.88231		0.17341	0.24904	0.17442	0.56731
0.19566	0.70827	0.19602	0.88211		0.17342	0.24746	0.17442	0.56838
0.19567	0.70856	0.19602	0.88067		0.17342	0.24673	0.17442	0.56702
0.19571	0.70963	0.19606	0.8827		0.17344	0.24613	0.17446	0.56641
0.19577	0.71167	0.19609	0.88252		0.17347	0.24674	0.17449	0.56703
0.19582	0.71088	0.19617	0.88255		0.17354	0.2485	0.17456	0.56658
0.19582	0.71179	0.19618	0.88209		0.17357	0.24936	0.17456	0.5674
0.19587	0.70674	0.1962	0.88056		0.17357	0.24739	0.17459	0.56707
0.19592	0.70245	0.19623	0.87802		0.17361	0.24764	0.17463	0.56627
0.19598	0.7004	0.19633	0.87632		0.17368	0.24698	0.1747	0.56642
0.19603	0.69532	0.19636	0.87536		0.17371	0.24521	0.17473	0.56617
0.19606	0.68966	0.19639	0.87411		0.17376	0.24456	0.17476	0.56523
0.19609	0.68823	0.19644	0.87311		0.17379	0.24455	0.1748	0.5661
0.1961	0.68719	0.19645	0.87288		0.1738	0.24575	0.1748	0.56769
0.19614	0.68761	0.19649	0.87239		0.17383	0.24652	0.17484	0.56834
0.1962	0.68576	0.19653	0.87239		0.17387	0.24605	0.17488	0.56824
0.19625	0.68527	0.19659	0.8723		0.17391	0.24488	0.17493	0.5696
0.19628	0.68646	0.19662	0.87355		0.17395	0.24215	0.17496	0.56786
0.1963	0.68567	0.19666	0.87479		0.17399	0.24222	0.17499	0.56758
0.19645	0.68422	0.19673	0.87314		0.17401	0.2403	0.17508	0.56722
0.19646	0.68176	0.19682	0.87014		0.17413	0.24163	0.17513	0.56856
0.19648	0.67369	0.19682	0.87174		0.17414	0.23794	0.17514	0.56934
0.19654	0.67359	0.19687	0.87017		0.17416	0.23734	0.17519	0.57005
0.1966	0.67474	0.19693	0.8711		0.17421	0.23634	0.17525	0.56993
0.19662	0.67449	0.19698	0.87209		0.17427	0.23805	0.17527	0.56984
0.19667	0.67282	0.197	0.872		0.17428	0.23906	0.1753	0.56883
0.19667	0.67307	0.19703	0.87185		0.17432	0.23705	0.17532	0.57248
0.1967	0.67346	0.19703	0.87173		0.17432	0.23673	0.17533	0.57046
0.19673	0.67428	0.19709	0.87228		0.17436	0.23707	0.17537	0.57148
0.19683	0.67273	0.19712	0.87288		0.17437	0.23702	0.17542	0.57098
0.19689	0.66923	0.19724	0.87332		0.17449	0.23601	0.17551	0.57146
0.19694	0.66743	0.19727	0.87266		0.17452	0.23422	0.17554	0.57096
0.19694	0.66832	0.1973	0.87515		0.17456	0.23289	0.17556	0.57049
0.19694	0.66759	0.1973	0.87404		0.17456	0.2299	0.17556	0.57071
0.19699	0.66956	0.19733	0.87645		0.17457	0.23243	0.17559	0.57253
0.19702	0.66864	0.19735	0.87692		0.17461	0.23279	0.17561	0.57104
0.1971	0.67029	0.19744	0.87785		0.17466	0.23369	0.1757	0.57194
0.19711	0.66969	0.19746	0.87765		0.1747	0.23642	0.1757	0.57189
0.19715	0.67203	0.1975	0.87753		0.17472	0.23495	0.17574	0.573
0.19715	0.67213	0.19751	0.87701		0.17475	0.23366	0.17575	0.57381
0.19715	0.66952	0.19751	0.87788		0.17475	0.23405	0.17575	0.57322
0.19722	0.66718	0.19752	0.87658		0.17475	0.23392	0.17577	0.57356
0.19731	0.66766	0.19766	0.87699		0.17484	0.23354	0.17589	0.57305
0.19736	0.66796	0.1977	0.8788		0.1749	0.23359	0.17592	0.5736
0.19741	0.66763	0.19774	0.88059		0.17494	0.23433	0.17596	0.57274
0.19742	0.66715	0.19778	0.88131		0.17498	0.23451	0.17598	0.57397
0.19747	0.66594	0.19781	0.88212		0.17499	0.23502	0.17602	0.5739
0.19752	0.66927	0.19786	0.88308		0.17504	0.23324	0.17607	0.57407
0.19752	0.66994	0.19789	0.88563		0.17508	0.23528	0.17608	0.57443
0.19756	0.67068	0.1979	0.88738		0.17508	0.236	0.1761	0.5725
0.19758	0.67271	0.19794	0.8899		0.17512	0.23485	0.17613	0.57422
0.1976	0.67488	0.19794	0.88843		0.17513	0.23399	0.17613	0.57304
0.19772	0.676	0.19803	0.89224		0.17517	0.2366	0.17624	0.5737
0.19774	0.67367	0.1981	0.89453		0.17526	0.23732	0.17627	0.57476
0.19774	0.67616	0.1981	0.89398		0.17527	0.23669	0.17627	0.57411
0.19778	0.67656	0.19812	0.89535		0.17527	0.23465	0.1763	0.5759
0.19779	0.67797	0.19815	0.89641		0.17531	0.23312	0.17632	0.57671
0.19786	0.68238	0.19818	0.89751		0.17532	0.23347	0.17635	0.57722
0.19792	0.68617	0.19825	0.90124		0.17539	0.23505	0.17642	0.5773
0.19795	0.68662	0.19831	0.90604		0.17544	0.23644	0.17646	0.57665
0.19795	0.68711	0.19831	0.90416		0.17545	0.23622	0.17646	0.57636
0.19802	0.69164	0.19834	0.90715		0.17547	0.23769	0.1765	0.57728
0.19814	0.69766	0.19843	0.9096		0.17553	0.23799	0.1766	0.57572
0.1982	0.70333	0.19854	0.91217		0.17563	0.23583	0.17667	0.57644
0.19821	0.71637	0.19858	0.9198		0.17569	0.23539	0.17669	0.57611
0.19821	0.71023	0.19858	0.91844		0.17569	0.23714	0.17669	0.57704
0.19824	0.71848	0.19858	0.91562		0.17569	0.23609	0.1767	0.5751
0.19827	0.72016	0.19863	0.92175		0.17572	0.23362	0.17674	0.57524
0.19832	0.72	0.19866	0.92201		0.17575	0.23435	0.17677	0.57559
0.19837	0.71747	0.19871	0.91868		0.17579	0.23314	0.17682	0.57545
0.19837	0.71822	0.19874	0.91818		0.17583	0.23167	0.17683	0.57556
0.19842	0.71635	0.19876	0.91719		0.17584	0.23285	0.17687	0.57699
0.19848	0.71548	0.19879	0.9146		0.17588	0.23201	0.17691	0.57693
0.19855	0.71909	0.19889	0.91062		0.17595	0.23428	0.17698	0.5757
0.19858	0.72758	0.19894	0.91083		0.176	0.23216	0.17702	0.57326
0.19858	0.72422	0.19895	0.91017		0.17602	0.22447	0.17702	0.57476
0.19858	0.72149	0.19895	0.9103		0.17602	0.22686	0.17702	0.57611
0.19862	0.72914	0.19896	0.9097		0.17602	0.22979	0.17705	0.57101
0.19867	0.73093	0.19901	0.90896		0.17606	0.22265	0.17709	0.57205
0.19869	0.73207	0.19905	0.90783		0.1761	0.22444	0.17712	0.57152
0.19879	0.73635	0.1991	0.90736		0.17613	0.22312	0.17719	0.56962
0.19885	0.74151	0.19919	0.90724		0.17621	0.22373	0.17725	0.57125
0.19885	0.7399	0.19921	0.90717		0.17625	0.22421	0.17726	0.57144
0.19885	0.74022	0.19921	0.90736		0.17625	0.22601	0.17726	0.57205
0.19887	0.74118	0.19921	0.90718		0.17625	0.22615	0.17726	0.57012
0.199	0.74708	0.1993	0.90735		0.17629	0.22374	0.17737	0.5699
0.199	0.75025	0.19937	0.90618		0.17639	0.22326	0.1774	0.56916
0.199	0.75138	0.19937	0.90598		0.17639	0.22508	0.1774	0.56987
0.199	0.75286	0.19937	0.90813		0.17639	0.22242	0.1774	0.56853
0.19903	0.75288	0.19937	0.9076		0.17639	0.22355	0.17741	0.56749
0.19906	0.75199	0.19942	0.90575		0.17642	0.22466	0.17745	0.56777
0.19909	0.75343	0.19943	0.90507		0.17644	0.22284	0.17746	0.56735
0.19913	0.75909	0.19948	0.90619		0.17647	0.22256	0.1775	0.56636
0.1992	0.7629	0.19953	0.90719		0.17651	0.22037	0.17756	0.56612
0.19924	0.76274	0.19958	0.90837		0.17657	0.21787	0.1776	0.56705
0.19927	0.76258	0.19963	0.90893		0.17661	0.21538	0.17763	0.56731
0.19934	0.76442	0.19965	0.90995		0.17662	0.21354	0.17767	0.56717
0.1994	0.76765	0.19974	0.91083		0.17671	0.21113	0.17774	0.56695
0.19945	0.76683	0.19979	0.91127		0.17675	0.21152	0.17779	0.56875
0.19948	0.76687	0.19984	0.9112		0.1768	0.21278	0.17782	0.56772
0.19952	0.76631	0.19986	0.91158		0.17681	0.21356	0.17785	0.56616
0.19953	0.76441	0.1999	0.90983		0.17686	0.21087	0.17787	0.56603
0.19961	0.76281	0.19992	0.9079		0.17687	0.21102	0.17791	0.56469
0.19964	0.76433	0.2	0.90705		0.17693	0.20983	0.17796	0.56537
0.19964	0.76415	0.2	0.90605		0.17695	0.20945	0.17796	0.56443
0.19968	0.76136	0.20002	0.90518		0.17696	0.20868	0.17799	0.56568
0.19969	0.76214	0.20005	0.90388		0.177	0.20846	0.17801	0.56694
0.1998	0.76437	0.20009	0.90349		0.177	0.20955	0.17808	0.56728
0.19986	0.76905	0.20021	0.90385		0.17713	0.20906	0.17815	0.56902
0.1999	0.77162	0.20025	0.90567		0.17716	0.20809	0.17819	0.56867
0.19995	0.76957	0.2003	0.90651		0.1772	0.20792	0.17823	0.56792
0.19998	0.76897	0.20032	0.9068		0.17723	0.20876	0.17826	0.56952
0.20003	0.76891	0.20037	0.90854		0.17726	0.2089	0.1783	0.5696
0.20006	0.7684	0.20042	0.90883		0.17731	0.20833	0.17834	0.56886
0.2001	0.76905	0.20044	0.90867		0.17732	0.20742	0.17836	0.56833
0.20011	0.76938	0.20047	0.9104		0.17737	0.20807	0.17838	0.56861
0.20011	0.76981	0.20047	0.90991		0.17737	0.20701	0.17838	0.56879
0.20015	0.76852	0.20047	0.90925		0.17737	0.20649	0.1784	0.56769
0.20026	0.76881	0.20059	0.9099		0.17744	0.20842	0.17851	0.569
0.20026	0.77003	0.20063	0.91001		0.17751	0.20675	0.17852	0.56685
0.20031	0.76965	0.20065	0.91071		0.17751	0.20766	0.17855	0.56879
0.20032	0.76793	0.20068	0.90984		0.17755	0.20608	0.17857	0.56674
0.20032	0.76735	0.20068	0.91052		0.17755	0.20519	0.17857	0.568
0.20038	0.76701	0.20071	0.90864		0.17756	0.20564	0.1786	0.56661
0.20047	0.76503	0.20081	0.90788		0.17764	0.20401	0.1787	0.56595
0.20049	0.76411	0.20084	0.90743		0.17769	0.2035	0.17871	0.56461
0.20056	0.76582	0.20088	0.90728		0.17772	0.2026	0.17876	0.56547
0.20068	0.7688	0.20101	0.90742		0.1778	0.20087	0.17889	0.56306
0.20068	0.76952	0.20105	0.90754		0.17788	0.20078	0.17889	0.56459
0.20072	0.76736	0.20106	0.90744		0.17788	0.20001	0.17891	0.56495
0.20074	0.7656	0.2011	0.90836		0.17792	0.19606	0.17894	0.56448
0.20077	0.76724	0.20111	0.9086		0.17792	0.1974	0.17896	0.56466
0.20081	0.76638	0.20116	0.90904		0.17797	0.19838	0.179	0.56527
0.20087	0.76695	0.20121	0.90945		0.178	0.19941	0.17905	0.56452
0.20089	0.76457	0.20126	0.90675		0.17805	0.199	0.17908	0.56283
0.20089	0.76654	0.20126	0.90738		0.17806	0.20033	0.17908	0.56361
0.2009	0.76186	0.20126	0.90887		0.17806	0.19775	0.17908	0.56537
0.20094	0.75779	0.2013	0.90725		0.17808	0.19814	0.17912	0.56209
0.20098	0.75747	0.20131	0.90781		0.17811	0.19784	0.17914	0.56244
0.20106	0.7525	0.2014	0.90927		0.17816	0.2012	0.17922	0.56266
0.2011	0.75304	0.20145	0.90977		0.17822	0.20134	0.17926	0.56146
0.20113	0.75551	0.20147	0.91169		0.17825	0.20274	0.17928	0.56119
0.20117	0.75756	0.20152	0.9127		0.17828	0.20328	0.17931	0.56125
0.2012	0.75592	0.20156	0.91236		0.17832	0.20268	0.17936	0.56312
0.2012	0.75614	0.20157	0.91129		0.17834	0.20394	0.17936	0.5618
0.20126	0.75558	0.20159	0.91062		0.17834	0.2029	0.17938	0.56281
0.20132	0.75304	0.20167	0.91087		0.17841	0.20576	0.17945	0.56338
0.20136	0.74512	0.20171	0.91092		0.17845	0.20645	0.1795	0.56486
0.20136	0.74918	0.20173	0.90936		0.17848	0.20734	0.1795	0.56558
0.20137	0.7421	0.20173	0.91101		0.17848	0.21024	0.1795	0.56604
0.2015	0.74041	0.2018	0.9079		0.17851	0.20759	0.1796	0.56655
0.20152	0.73821	0.20189	0.90658		0.17861	0.20518	0.17964	0.56594
0.20152	0.73847	0.20189	0.90654		0.17862	0.20727	0.17964	0.56511
0.20156	0.73912	0.2019	0.90589		0.17862	0.20586	0.17966	0.56753
0.20157	0.73989	0.20194	0.90606		0.17866	0.20356	0.17968	0.56854
0.20162	0.74071	0.20196	0.90689		0.17867	0.20329	0.17971	0.56872
0.20167	0.74177	0.20201	0.90781		0.17872	0.20566	0.17976	0.56796
0.20171	0.74317	0.20206	0.90898		0.17876	0.20512	0.1798	0.56779
0.20174	0.74202	0.2021	0.90958		0.1788	0.20514	0.17983	0.56807
0.20178	0.7416	0.20214	0.90736		0.17883	0.2027	0.17987	0.56754
0.20188	0.74386	0.2022	0.90555		0.17887	0.20114	0.17994	0.56791
0.2019	0.74489	0.20225	0.9047		0.17894	0.20128	0.17997	0.56697
0.20196	0.74447	0.2023	0.90495		0.17897	0.20038	0.18002	0.56651
0.20198	0.73981	0.20235	0.90472		0.17902	0.19968	0.18006	0.56638
0.20198	0.74325	0.20236	0.90387		0.17903	0.20165	0.18006	0.56709
0.20198	0.74353	0.20236	0.90491		0.17903	0.20181	0.18006	0.56763
0.202	0.73679	0.20236	0.90563		0.17903	0.20385	0.18006	0.56756
0.20208	0.7334	0.2024	0.90286		0.17906	0.20288	0.18012	0.56705
0.20214	0.72956	0.2025	0.90077		0.17914	0.20501	0.18019	0.56847
0.20214	0.73097	0.20251	0.89823		0.17917	0.20381	0.18019	0.568
0.20214	0.73215	0.20251	0.89935		0.17917	0.20651	0.18019	0.56649
0.20215	0.72982	0.20251	0.90039		0.17917	0.20647	0.18019	0.56725
0.20219	0.73161	0.20255	0.89762		0.17919	0.20282	0.18024	0.56734
0.20225	0.73419	0.20257	0.8979		0.17922	0.20122	0.18027	0.56786
0.20234	0.73424	0.20269	0.89801		0.17929	0.19934	0.18036	0.56827
0.20235	0.73693	0.20272	0.89821		0.17935	0.20039	0.18038	0.56891
0.20238	0.73886	0.20272	0.8988		0.17935	0.20022	0.18039	0.57089
0.2024	0.7409	0.20277	0.89945		0.17939	0.20133	0.18042	0.57161
0.20244	0.74238	0.20279	0.89998		0.1794	0.20292	0.18045	0.57174
0.20247	0.74376	0.20282	0.9005		0.17945	0.20311	0.18048	0.57104
0.20251	0.74504	0.20287	0.90117		0.17947	0.20596	0.18052	0.57115
0.20257	0.74641	0.20291	0.90162		0.17951	0.20555	0.18056	0.57152
0.20261	0.7471	0.20297	0.90194		0.17956	0.20639	0.18061	0.57052
0.20264	0.75055	0.20298	0.90243		0.17958	0.20549	0.18062	0.56913
0.20274	0.75456	0.20306	0.90246		0.17963	0.20542	0.18071	0.56908
0.20276	0.75814	0.20313	0.9032		0.17971	0.20543	0.18075	0.57177
0.20279	0.76094	0.20314	0.90368		0.17972	0.20666	0.18076	0.57305
0.20281	0.76025	0.20319	0.9046		0.17976	0.20623	0.18079	0.57416
0.20286	0.75941	0.2032	0.90361		0.17977	0.20591	0.18082	0.57539
0.20292	0.75888	0.20327	0.90338		0.17982	0.20437	0.18088	0.57507
0.20297	0.76127	0.20331	0.90319		0.17987	0.20302	0.18092	0.57486
0.20297	0.76825	0.20334	0.90519		0.1799	0.20289	0.18093	0.5753
0.203	0.77323	0.20334	0.90899		0.1799	0.202	0.18095	0.5772
0.20302	0.77265	0.20339	0.9099		0.17994	0.20225	0.18098	0.57736
0.20307	0.77281	0.20339	0.9104		0.17995	0.20256	0.18099	0.57605
0.20317	0.77513	0.20352	0.90981		0.18003	0.20191	0.18111	0.57565
0.20323	0.7826	0.20357	0.9109		0.1801	0.20194	0.18115	0.57625
0.20323	0.78597	0.2036	0.91355		0.18013	0.20264	0.18116	0.57688
0.20323	0.78417	0.2036	0.91217		0.18013	0.20248	0.18116	0.57846
0.20327	0.78671	0.20362	0.91301		0.18014	0.19989	0.18119	0.57631
0.20328	0.78695	0.20365	0.9129		0.18018	0.20209	0.18121	0.5785
0.20334	0.78553	0.20367	0.91192		0.18019	0.20028	0.18124	0.57898
0.20338	0.78964	0.20374	0.91201		0.18024	0.20202	0.1813	0.5789
0.20338	0.78693	0.20375	0.91288		0.18027	0.20128	0.1813	0.57784
0.20342	0.79076	0.20376	0.91369		0.18027	0.20212	0.18132	0.58133
0.20343	0.79138	0.20381	0.91482		0.18031	0.20275	0.18135	0.5802
0.20351	0.79308	0.20383	0.91722		0.18032	0.20267	0.18139	0.58178
0.20354	0.79436	0.20391	0.92002		0.18041	0.19988	0.18144	0.58041
0.20359	0.78946	0.20394	0.91965		0.18042	0.19804	0.18148	0.58122
0.20359	0.79315	0.20396	0.91911		0.18045	0.19713	0.18148	0.57886
0.20365	0.78636	0.20398	0.91715		0.18046	0.19537	0.18151	0.57848
0.20369	0.78662	0.20405	0.91692		0.18052	0.1965	0.18157	0.5781
0.20369	0.78779	0.20406	0.91803		0.18054	0.19583	0.18158	0.57688
0.20374	0.78522	0.20406	0.91583		0.18054	0.19501	0.18159	0.57589
0.20381	0.78412	0.20416	0.91491		0.1806	0.19786	0.18167	0.5764
0.20384	0.78401	0.20421	0.91433		0.18066	0.19883	0.18171	0.5757
0.20397	0.78184	0.20427	0.91328		0.18068	0.19838	0.18179	0.57403
0.204	0.78363	0.20437	0.91283		0.18082	0.19667	0.18185	0.57347
0.20402	0.78472	0.20437	0.9125		0.18082	0.1972	0.18186	0.57239
0.20405	0.78562	0.20442	0.91317		0.18085	0.19805	0.1819	0.57299
0.20405	0.78584	0.20442	0.91219		0.18086	0.1968	0.1819	0.57244
0.20408	0.78372	0.20443	0.91087		0.18086	0.19641	0.18191	0.57045
0.20414	0.78241	0.20449	0.91005		0.1809	0.19648	0.18196	0.56943
0.20417	0.78252	0.20453	0.90888		0.18095	0.19603	0.18199	0.56884
0.2042	0.78638	0.20457	0.90872		0.18098	0.19602	0.18203	0.56867
0.2042	0.78413	0.20458	0.91106		0.181	0.19656	0.18203	0.56828
0.20422	0.79024	0.20458	0.90999		0.181	0.1971	0.18204	0.56972
0.20426	0.79201	0.20462	0.9123		0.18103	0.19667	0.18208	0.56854
0.20437	0.78993	0.20467	0.91318		0.18106	0.19894	0.18215	0.56922
0.20441	0.79016	0.20478	0.9131		0.18117	0.19796	0.18222	0.56805
0.20446	0.78401	0.20481	0.91276		0.18119	0.19808	0.18225	0.5652
0.20446	0.78713	0.20484	0.90968		0.18123	0.20079	0.18226	0.56322
0.20446	0.78367	0.20484	0.91118		0.18123	0.20137	0.18226	0.56461
0.2045	0.7903	0.20485	0.90968		0.18123	0.20047	0.18229	0.5614
0.20458	0.79505	0.2049	0.90818		0.18127	0.20073	0.18234	0.56117
0.20461	0.78922	0.20499	0.90706		0.18135	0.20268	0.1824	0.56006
0.20461	0.79165	0.20499	0.90619		0.18136	0.20478	0.1824	0.56004
0.20466	0.78897	0.20501	0.90599		0.18137	0.20458	0.18243	0.55962
0.20467	0.78986	0.20504	0.90376		0.18141	0.20559	0.18244	0.55827
0.20467	0.78332	0.20504	0.90529		0.18141	0.20692	0.18244	0.56029
0.20479	0.78158	0.2051	0.90075		0.18143	0.20094	0.18252	0.55567
0.20482	0.77151	0.20519	0.89999		0.18152	0.2014	0.18258	0.55658
0.20482	0.77718	0.2052	0.89508		0.18154	0.20286	0.18258	0.5557
0.20484	0.76752	0.2052	0.89698		0.18154	0.20211	0.18259	0.55599
0.2049	0.76472	0.20524	0.89472		0.18157	0.20427	0.18264	0.55673
0.20494	0.76051	0.2053	0.89331		0.18162	0.20524	0.18268	0.55654
0.205	0.75785	0.20534	0.89208		0.18166	0.20584	0.18273	0.55808
0.20502	0.76004	0.2054	0.89061		0.18171	0.20627	0.18276	0.55743
0.20505	0.76196	0.2054	0.88932		0.18173	0.20541	0.18278	0.55626
0.20508	0.76577	0.20545	0.88833		0.18176	0.20096	0.18281	0.55531
0.20508	0.76421	0.20545	0.88883		0.18177	0.20047	0.18281	0.55495
0.20514	0.76661	0.20547	0.88815		0.18177	0.20095	0.18285	0.55656
0.20522	0.76205	0.20557	0.88728		0.18185	0.20246	0.18293	0.5593
0.20523	0.75125	0.2056	0.88383		0.18191	0.20189	0.18295	0.55915
0.20523	0.75613	0.2056	0.8848		0.18191	0.20478	0.18295	0.55922
0.20525	0.74885	0.2056	0.88599		0.18191	0.20247	0.18296	0.5606
0.20528	0.7461	0.20565	0.88337		0.18194	0.20456	0.18299	0.56095
0.20531	0.74354	0.20566	0.88275		0.18195	0.20304	0.183	0.56194
0.2054	0.7412	0.20573	0.88224		0.18199	0.20564	0.18308	0.56295
0.20547	0.74128	0.20582	0.88192		0.18208	0.20339	0.18315	0.56203
0.20548	0.74224	0.20586	0.88161		0.18213	0.2037	0.18317	0.56083
0.20554	0.73798	0.20587	0.88323		0.18213	0.20388	0.1832	0.56219
0.20564	0.73508	0.20598	0.88246		0.18221	0.20491	0.18329	0.56319
0.20569	0.73288	0.20605	0.88174		0.18228	0.20497	0.18335	0.56247
0.20571	0.7282	0.20606	0.87996		0.18231	0.20556	0.18336	0.56331
0.20574	0.72212	0.20611	0.87675		0.18234	0.20724	0.1834	0.56497
0.20577	0.71725	0.20612	0.87412		0.18236	0.20616	0.18341	0.56531
0.20584	0.71456	0.2062	0.87217		0.18241	0.20458	0.18348	0.56668
0.20584	0.71352	0.20622	0.87139		0.18245	0.20349	0.18349	0.57021
0.20584	0.7132	0.20622	0.87		0.18245	0.20329	0.18349	0.56756
0.20584	0.71215	0.20622	0.87069		0.18245	0.20623	0.18349	0.56691
0.20589	0.71278	0.20624	0.87124		0.18246	0.20342	0.18352	0.56965
0.20595	0.71362	0.20627	0.8703		0.18249	0.20497	0.18356	0.57004
0.20599	0.71131	0.20637	0.86975		0.18256	0.20401	0.18363	0.57122
0.20604	0.70937	0.20639	0.86904		0.18259	0.20469	0.18366	0.57091
0.20604	0.70907	0.20642	0.86832		0.18263	0.20423	0.18367	0.57231
0.20606	0.70705	0.20642	0.86912		0.18263	0.20564	0.18368	0.57205
0.20609	0.70576	0.20646	0.86692		0.18265	0.20581	0.18372	0.57097
0.20611	0.70342	0.20647	0.8657		0.18267	0.20622	0.18372	0.57071
0.20615	0.70276	0.20651	0.86486		0.1827	0.20587	0.18376	0.56937
0.20621	0.70319	0.20655	0.86371		0.18273	0.20561	0.1838	0.57053
0.20625	0.70292	0.20662	0.8631		0.18279	0.2029	0.18385	0.57204
0.20627	0.70474	0.20663	0.86299		0.18281	0.20331	0.18386	0.57407
0.2063	0.71168	0.20667	0.86389		0.18284	0.20401	0.1839	0.57667
0.2063	0.70802	0.20668	0.86528		0.18286	0.20241	0.1839	0.57601
0.20645	0.71008	0.20675	0.86651		0.18288	0.20066	0.184	0.5767
0.20647	0.70855	0.20683	0.86648		0.18299	0.2004	0.18404	0.5769
0.2065	0.70892	0.20687	0.86674		0.18301	0.20067	0.18408	0.5774
0.2065	0.70702	0.20688	0.86773		0.18304	0.20213	0.18408	0.57673
0.20655	0.71033	0.2069	0.86912		0.18304	0.20176	0.18411	0.57785
0.2066	0.71225	0.20695	0.87072		0.18309	0.20334	0.18416	0.57852
0.20661	0.71147	0.20698	0.87186		0.18313	0.20435	0.18417	0.57946
0.20665	0.70885	0.20701	0.87209		0.18314	0.20434	0.18421	0.57804
0.20669	0.70662	0.20704	0.87068		0.18317	0.20461	0.18424	0.57829
0.20677	0.70664	0.2071	0.87072		0.18321	0.20496	0.1843	0.57923
0.20684	0.70897	0.20719	0.86977		0.18329	0.20354	0.18437	0.57974
0.20686	0.70896	0.20724	0.8703		0.18334	0.20638	0.1844	0.58019
0.20689	0.7054	0.20725	0.8709		0.18335	0.20582	0.18442	0.5805
0.20691	0.70228	0.20729	0.86993		0.18339	0.20645	0.18444	0.57989
0.20691	0.70242	0.20729	0.8711		0.18339	0.20917	0.18444	0.57897
0.20694	0.70344	0.2073	0.8707		0.18339	0.20721	0.18446	0.57967
0.20696	0.70435	0.20734	0.87185		0.18344	0.20617	0.18449	0.57891
0.20705	0.70454	0.20738	0.87337		0.18345	0.20575	0.18455	0.57901
0.20706	0.70431	0.20744	0.87357		0.18353	0.20665	0.18458	0.58312
0.20706	0.70285	0.20744	0.87313		0.18353	0.20643	0.18458	0.58006
0.20711	0.70018	0.20747	0.87288		0.18354	0.20868	0.18461	0.57879
0.20713	0.6984	0.20749	0.87213		0.18357	0.20715	0.18462	0.57885
0.20726	0.69674	0.20758	0.87144		0.18362	0.20652	0.18474	0.57648
0.20726	0.69799	0.20764	0.86906		0.18371	0.20685	0.18476	0.57445
0.20731	0.69677	0.20766	0.87046		0.18372	0.20797	0.18479	0.57509
0.20732	0.69823	0.20769	0.87123		0.18375	0.20914	0.1848	0.57276
0.20736	0.69978	0.20773	0.87159		0.18377	0.21158	0.18485	0.57275
0.20737	0.70354	0.20774	0.87174		0.1838	0.21114	0.18485	0.57066
0.20742	0.70813	0.20777	0.87221		0.18381	0.21224	0.18489	0.57209
0.20747	0.70835	0.20782	0.87277		0.18386	0.2126	0.18493	0.57178
0.20751	0.71485	0.20787	0.87395		0.1839	0.21111	0.18497	0.57145
0.20751	0.71119	0.20789	0.87854		0.18393	0.2087	0.18498	0.56797
0.20751	0.70972	0.20789	0.87669		0.18393	0.2095	0.18498	0.56969
0.20751	0.71713	0.20789	0.875		0.18393	0.21045	0.18498	0.5697
0.20759	0.71953	0.20792	0.87917		0.18393	0.21025	0.18503	0.56935
0.20765	0.72727	0.20801	0.88055		0.18402	0.20687	0.1851	0.56799
0.20767	0.73784	0.20805	0.88582		0.18407	0.20635	0.18512	0.56768
0.20767	0.74083	0.20805	0.88461		0.18407	0.2081	0.18512	0.56874
0.20772	0.74497	0.20808	0.8868		0.18408	0.2084	0.18516	0.56628
0.20773	0.749	0.2081	0.88859		0.18411	0.20866	0.18516	0.56607
0.20778	0.7515	0.20813	0.89002		0.18413	0.20835	0.18521	0.56479
0.20784	0.75655	0.20819	0.89047		0.18418	0.20834	0.18527	0.5631
0.20787	0.75846	0.20825	0.89507		0.18423	0.20983	0.1853	0.56373
0.20787	0.75841	0.20825	0.89257		0.18425	0.20888	0.1853	0.56278
0.20789	0.75945	0.20825	0.89524		0.18425	0.21027	0.18531	0.56204
0.208	0.75918	0.20833	0.89599		0.18428	0.20937	0.18539	0.56072
0.20807	0.76195	0.20843	0.89634		0.18439	0.20822	0.18547	0.5617
0.2081	0.76614	0.20846	0.89712		0.18442	0.20947	0.1855	0.5614
0.20812	0.76275	0.2085	0.89847		0.18446	0.20739	0.18552	0.56043
0.20812	0.7696	0.2085	0.89894		0.18447	0.2067	0.18552	0.55986
0.20813	0.75414	0.2085	0.8996		0.18447	0.20574	0.18552	0.56032
0.20819	0.75251	0.20854	0.89931		0.18449	0.20617	0.18557	0.56058
0.20825	0.75334	0.2086	0.90001		0.18454	0.20538	0.18563	0.55987
0.20827	0.75591	0.20865	0.9062		0.1846	0.20382	0.18566	0.56095
0.20829	0.75749	0.20865	0.90421		0.1846	0.20492	0.18566	0.56057
0.20832	0.75899	0.20869	0.90731		0.18463	0.20372	0.1857	0.56565
0.20832	0.75859	0.2087	0.90608		0.18465	0.20732	0.1857	0.56391
0.20832	0.7589	0.2087	0.90742		0.18465	0.20686	0.1857	0.56175
0.20839	0.7608	0.20873	0.90612		0.18465	0.20788	0.18575	0.56453
0.20846	0.76265	0.20882	0.90656		0.18473	0.20869	0.18582	0.56568
0.2085	0.76488	0.20886	0.90689		0.18478	0.20633	0.18585	0.56652
0.20854	0.7669	0.2089	0.90763		0.18482	0.20579	0.18589	0.56651
0.20857	0.76189	0.20895	0.90686		0.18485	0.20465	0.18593	0.56751
0.20857	0.7656	0.20895	0.90613		0.18487	0.20216	0.18593	0.5668
0.20866	0.75969	0.20899	0.90525		0.18488	0.20334	0.18598	0.56978
0.20872	0.75578	0.20907	0.90405		0.18496	0.2049	0.18605	0.5698
0.20872	0.75216	0.20911	0.90293		0.185	0.20454	0.18606	0.57089
0.20878	0.74651	0.20911	0.90395		0.185	0.20395	0.18608	0.57092
0.20887	0.75291	0.20924	0.90289		0.18509	0.20358	0.1862	0.57014
0.20887	0.75021	0.20926	0.90407		0.18514	0.20035	0.1862	0.57105
0.20887	0.74919	0.20926	0.90341		0.18514	0.20233	0.1862	0.57104
0.20891	0.75249	0.20926	0.9043		0.18514	0.19832	0.18621	0.57123
0.20893	0.75121	0.20931	0.90384		0.18518	0.19889	0.18624	0.57181
0.20899	0.75088	0.20934	0.90351		0.1852	0.19753	0.18629	0.57157
0.20902	0.75214	0.2094	0.90218		0.18525	0.19422	0.18633	0.5726
0.20905	0.75111	0.20941	0.90021		0.18527	0.19385	0.18634	0.57201
0.20907	0.74727	0.20945	0.89886		0.1853	0.19334	0.18637	0.57358
0.2091	0.74831	0.20946	0.89522		0.18532	0.19379	0.18639	0.5729
0.20913	0.7474	0.20951	0.89375		0.18535	0.19371	0.18642	0.57379
0.20925	0.7451	0.20957	0.89277		0.18539	0.19315	0.1865	0.57519
[truncated: 409,567+ more rows]

## Sheet: Table 1
EMDB ID	Unmasked map-model FSC-0.5 (Å)				Q_score				CC_box				CC_mask				CC_peaks
	Deposited	DeepEMhancer	phenix.auto_sharpen	EMReady	deposited	DeepEMhancer	phenix.auto_sharpen	EMReady	deposited	DeepEMhancer	phenix.auto_sharpen	EMReady	deposited	DeepEMhancer	phenix.auto_sharpen	EMReady	deposited	DeepEMhancer	phenix.auto_sharpen	EMReady
0008	7.5	4.1	7.51	3.81	0.419	0.323	0.405	0.432	0.7327	0.6607	0.7469	0.8705	0.7659	0.6461	0.7809	0.7571	0.6655	0.631	0.6817	0.7417
0043	3.77	3.75	3.82	2.94	0.458	0.384	0.454	0.484	0.7876	0.6419	0.6987	0.811	0.7875	0.6694	0.7527	0.7559	0.6999	0.6258	0.6268	0.7549
0071	4.8	4.21	4.8	4.07	0.469	0.398	0.47	0.517	0.7737	0.6575	0.6645	0.8785	0.7529	0.6371	0.6993	0.7844	0.6648	0.6233	0.5451	0.78
0088	4.08	-	4.08	3.32	0.439	-	0.46	0.555	0.8958	-	0.8072	0.889	0.8446	-	0.8092	0.8161	0.7991	-	0.728	0.7955
0199	3.15	3.16	3.15	2.41	0.655	0.626	0.658	0.737	0.6663	0.7061	0.5508	0.8804	0.8863	0.7516	0.8261	0.8525	0.6203	0.6929	0.5336	0.8326
0209	7.58	7.01	7.58	6.61	0.223	0.104	0.219	0.221	0.5494	0.5764	0.5365	0.7677	0.5641	0.4946	0.5735	0.5833	0.4277	0.5256	0.4137	0.6232
0257	4.33	3.71	4.37	2.9	0.506	0.463	0.508	0.573	0.6966	0.735	0.5785	0.9001	0.8269	0.7514	0.7694	0.844	0.5722	0.7128	0.4636	0.8366
0287	6.81	4.48	6.86	4.43	0.383	0.264	0.382	0.38	0.7425	0.6277	0.6419	0.8475	0.7158	0.5775	0.68	0.7194	0.6022	0.5382	0.5136	0.6479
0502	6.69	4.2	6.69	3.91	0.469	0.399	0.47	0.524	0.7312	0.5836	0.6886	0.8533	0.8201	0.679	0.8093	0.8223	0.5162	0.3606	0.4684	0.7177
0567	3.88	-	3.88	3.41	0.49	-	0.493	0.544	0.7928	-	0.839	0.8763	0.7856	-	0.8009	0.7914	0.8047	-	0.7699	0.7987
0636	3.33	-	3.33	2.35	0.59	-	0.576	0.63	0.6077	-	0.6355	0.8642	0.7918	-	0.8013	0.8247	0.5864	-	0.6115	0.8023
0724	4.54	4.12	4.53	3.64	0.576	0.506	0.56	0.605	0.5211	0.6711	0.5934	0.8795	0.7965	0.7153	0.8114	0.8556	0.471	0.6285	0.5517	0.7558
0775	4.02	3.6	4.02	2.76	0.541	0.497	0.539	0.629	0.5945	0.7484	0.5946	0.891	0.8015	0.745	0.801	0.8377	0.5326	0.7329	0.5362	0.8307
0836	6.14	6.84	6.14	3.68	0.415	0.321	0.414	0.438	0.7713	0.6481	0.7913	0.8098	0.694	0.5837	0.6962	0.6828	0.6357	0.5617	0.6554	0.6724
0843	3.3	3.26	3.28	2.35	0.63	0.59	0.626	0.716	0.7759	0.767	0.7278	0.9123	0.8478	0.7653	0.8295	0.8691	0.7884	0.7496	0.7245	0.8719
0927	3.26	3.2	3.29	2.33	0.623	0.567	0.618	0.689	0.7023	0.7526	0.6578	0.9081	0.8029	0.7344	0.7848	0.859	0.6562	0.7261	0.6206	0.8702
0968	3.22	3.19	3.2	2.22	0.627	0.57	0.618	0.694	0.8034	0.7099	0.8317	0.9029	0.8307	0.7245	0.8392	0.858	0.7186	0.665	0.7462	0.8422
2513	4.03	3.69	4.03	3.43	0.611	0.575	0.598	0.662	0.7131	0.7016	0.7778	0.8173	0.8273	0.7683	0.828	0.8434	0.6532	0.6699	0.7184	0.7517
3237	6.81	4.76	6.8	4.8	0.396	0.305	0.385	0.439	0.4838	0.5454	0.549	0.804	0.5483	0.5049	0.5925	0.653	0.1797	0.4786	0.2662	0.6074
3984	4.38	4.05	4.35	3.58	0.496	0.402	0.492	0.54	0.6058	0.6776	0.6632	0.8352	0.7653	0.6401	0.7671	0.7598	0.5435	0.6577	0.6167	0.7656
4128	3.85	3.38	3.88	2.49	0.531	0.49	0.527	0.598	0.8565	0.779	0.7685	0.8949	0.8755	0.7975	0.8373	0.8446	0.8082	0.7797	0.7124	0.8416
4170	-	-	-	-	0.36	0.279	0.36	0.395	0.4578	0.4101	0.3747	0.518	0.6881	0.5888	0.6285	0.7136	0.1112	0.0907	0.0399	0.0981
4339	3.66	3.56	3.66	2.66	0.515	0.459	0.527	0.608	0.7928	0.6815	0.6701	0.8824	0.8099	0.6853	0.7807	0.8237	0.7284	0.6594	0.6422	0.8145
4537	4.08	4.13	4.08	3.63	0.472	0.381	0.471	0.519	0.7896	0.6755	0.8167	0.863	0.7596	0.6357	0.7624	0.7672	0.6998	0.6263	0.7273	0.7869
4970	3.49	3.64	3.51	3.01	0.54	0.465	0.541	0.599	0.7486	0.6483	0.6897	0.8419	0.7898	0.6611	0.7707	0.811	0.6633	0.618	0.6307	0.7436
4975	4.31	4.23	4.31	4.15	0.464	0.389	0.458	0.496	0.8105	0.6832	0.7812	0.8228	0.7643	0.6358	0.7566	0.7213	0.6596	0.5843	0.6232	0.6183
5495	4.34	4	4.34	3.79	0.588	0.534	0.59	0.625	0.4413	0.5197	0.5017	0.6193	0.8499	0.7567	0.8815	0.836	0.4446	0.4877	0.4909	0.6108
6551	4.57	3.9	4.58	3.44	0.484	0.451	0.494	0.59	0.7372	0.7351	0.6634	0.8949	0.8142	0.7302	0.7859	0.8185	0.655	0.7135	0.5759	0.8243
6656	3.64	3.6	3.67	2.83	0.551	0.484	0.551	0.617	0.7847	0.7206	0.78	0.904	0.8572	0.713	0.857	0.8487	0.7697	0.7003	0.7666	0.8568
6856	4.55	3.92	4.55	2.93	0.473	0.436	0.492	0.577	0.6804	0.7029	0.5603	0.8763	0.8327	0.7406	0.7755	0.8338	0.5468	0.6765	0.4314	0.7836
6859	7.06	7.16	7.06	6.57	0.276	0.153	0.267	0.276	0.8491	0.6091	0.812	0.8399	0.7104	0.5307	0.6984	0.6967	0.664	0.4725	0.6286	0.6585
6862	5.95	6.42	6.19	4.71	0.345	0.227	0.341	0.372	0.8672	0.6447	0.7971	0.8931	0.7827	0.5835	0.7406	0.7648	0.709	0.5221	0.6384	0.7147
6877	4.05	3.38	4.05	2.65	0.599	0.562	0.595	0.674	0.646	0.7418	0.6327	0.8922	0.8426	0.7776	0.8354	0.851	0.5647	0.7305	0.5578	0.8383
7055	7.72	7.48	7.71	7.18	0.232	0.09	0.235	0.215	0.6609	0.5751	0.7508	0.8518	0.7169	0.5351	0.7574	0.7208	0.473	0.468	0.55	0.6672
7436	3.14	-	3.14	2.1	0.678	-	0.664	0.746	0.7954	-	0.8181	0.8813	0.8544	-	0.8162	0.8598	0.7896	-	0.791	0.8588
7808	3.74	3.64	3.78	3.07	0.507	0.439	0.504	0.571	0.7913	0.7084	0.8525	0.8902	0.7738	0.6801	0.7862	0.8083	0.7084	0.6668	0.7642	0.8203
8436	8.93	7.43	8.96	7.96	0.209	0.06	0.227	0.199	0.6481	0.5892	0.7778	0.8748	0.7208	0.5566	0.7908	0.7109	0.5344	0.515	0.6754	0.6164
8794	6.85	6.83	6.85	6.72	0.382	0.287	0.383	0.41	0.8657	0.6255	0.711	0.8552	0.7897	0.5809	0.6728	0.7334	0.6781	0.4961	0.5206	0.6254
8827	4.57	4.41	4.45	4.09	0.407	0.307	0.4	0.407	0.8029	0.591	0.6817	0.8413	0.6685	0.5331	0.577	0.705	0.5974	0.5124	0.4682	0.699
8871	4.5	3.87	4.5	3.67	0.554	0.521	0.556	0.629	0.7014	0.7163	0.6525	0.8691	0.826	0.7258	0.7932	0.7979	0.609	0.6772	0.5465	0.7696
8931	4.52	3.92	4.53	3.03	0.477	0.424	0.476	0.548	0.8153	0.7122	0.724	0.8639	0.7938	0.6954	0.7469	0.7793	0.7097	0.6741	0.6068	0.7497
9146	-	-	-	-	0.409	0.317	0.401	0.443	0.4047	0.4181	0.4169	0.5982	0.7753	0.6316	0.7849	0.7781	0.1489	0.2063	0.1649	0.2722
9213	3.57	3.12	3.57	2.13	0.631	0.606	0.623	0.738	0.7187	0.7847	0.747	0.912	0.8304	0.7842	0.8404	0.8695	0.6762	0.7753	0.7046	0.873
9321	3.42	3.15	3.42	2.18	0.613	0.611	0.653	0.723	0.7883	0.7387	0.5474	0.9047	0.874	0.7687	0.7489	0.876	0.7177	0.7396	0.5249	0.8719
9361	6.09	3.34	6.09	2.32	0.586	0.526	0.58	0.65	0.5362	0.7159	0.5159	0.8818	0.7857	0.7137	0.7676	0.8475	0.4807	0.6916	0.4605	0.8314
9380	3.95	3.83	3.97	3.77	0.464	0.375	0.468	0.489	0.8285	0.6743	0.7577	0.8894	0.8383	0.7236	0.8109	0.8512	0.7445	0.6784	0.682	0.8318
9590	3.5	3.2	3.5	2.65	0.631	0.556	0.629	0.682	0.6387	0.7307	0.6474	0.9022	0.7758	0.7185	0.774	0.8507	0.6189	0.7231	0.6364	0.8641
9626	7.26	6.91	7.25	6.9	0.269	0.179	0.266	0.263	0.7059	0.6026	0.5973	0.7873	0.6097	0.5242	0.5673	0.6192	0.5341	0.5259	0.4337	0.6056
9846	-	-	-	-	0.509	0.437	0.489	0.541	0.468	0.4114	0.5098	0.54	0.7733	0.6999	0.7476	0.7695	0.1	0.1021	0.108	0.2489
9906	3.43	3.4	3.43	2.53	0.582	0.525	0.566	0.652	0.6363	0.7317	0.6629	0.9008	0.8203	0.7262	0.8369	0.8453	0.5846	0.7046	0.6071	0.8459
10041	4	-	4	2.9	0.565	-	0.561	0.648	0.6999	-	0.6824	0.8218	0.8289	-	0.8172	0.8542	0.6354	-	0.6203	0.7111
10045	3.6	3.54	3.6	2.42	0.593	0.547	0.587	0.68	0.8059	0.7709	0.7605	0.8941	0.8656	0.7642	0.8496	0.8523	0.7791	0.7655	0.7431	0.8577
10089	8.28	7.55	8.25	7.38	0.214	0.067	0.205	0.183	0.8607	0.6374	0.7367	0.8864	0.7556	0.6234	0.6789	0.7835	0.6689	0.5846	0.5355	0.726
10092	6.31	3.94	7.03	2.87	0.511	0.429	0.498	0.566	0.5748	0.6739	0.446	0.8868	0.7471	0.6675	0.6724	0.8247	0.4646	0.6495	0.3494	0.8166
10213	3.62	3.63	3.82	3.36	0.555	0.482	0.551	0.58	0.8315	0.6871	0.8099	0.8858	0.798	0.6868	0.7995	0.824	0.6928	0.6344	0.6836	0.7917
10214	4.45	3.76	4.36	3.13	0.472	0.425	0.475	0.549	0.8225	0.7214	0.7005	0.8913	0.8075	0.7245	0.7555	0.8178	0.7482	0.7056	0.6167	0.8142
10273	4.84	6.11	5.33	4.91	0.353	0.235	0.336	0.329	0.8224	0.5917	0.6123	0.8258	0.7167	0.5097	0.6019	0.6598	0.6532	0.4725	0.482	0.5899
10351	7.4	-	7.4	7.16	0.124	-	0.11	0.111	0.8132	-	0.5869	0.8224	0.7545	-	0.6364	0.7751	0.6892	-	0.4907	0.7497
10371	7.17	6.37	7.16	4.42	0.373	0.283	0.374	0.383	0.6475	0.5982	0.6298	0.8637	0.7679	0.6027	0.755	0.7717	0.355	0.4876	0.3442	0.746
10424	4.38	4.35	4.38	4.03	0.412	0.358	0.436	0.509	0.7629	0.6184	0.739	0.8638	0.7532	0.5996	0.7708	0.7732	0.6648	0.5823	0.6522	0.7722
10495	3.37	3.4	3.37	2.82	0.599	0.533	0.604	0.648	0.7944	0.7217	0.8123	0.8718	0.7787	0.6811	0.7839	0.8099	0.7499	0.689	0.766	0.8283
10549	4.61	3.91	4.61	2.88	0.593	0.539	0.565	0.662	0.7577	0.778	0.7901	0.9076	0.8917	0.7717	0.8692	0.8607	0.6891	0.7547	0.7302	0.863
10567	4.17	4.04	4.17	3.79	0.526	0.467	0.527	0.589	0.8786	0.6994	0.7594	0.8907	0.8284	0.7155	0.7848	0.8436	0.761	0.6355	0.6519	0.7732
10575	3.26	3.22	3.26	2.2	0.655	0.568	0.65	0.719	0.7859	0.7809	0.7868	0.9329	0.9019	0.7939	0.9028	0.8928	0.8125	0.7873	0.8032	0.9
10616	-	-	-	-	0.203	0.068	0.207	0.166	0.5749	0.47	0.6291	0.7349	0.6152	0.4499	0.6299	0.639	0.3064	0.3004	0.3403	0.4631
10617	3.89	3.92	3.95	3.21	0.461	0.376	0.462	0.496	0.8341	0.6462	0.7807	0.8862	0.7932	0.6522	0.7751	0.8133	0.7067	0.6001	0.6652	0.7888
10800	4.24	4.04	4.24	3.35	0.5	0.455	0.505	0.603	0.7855	0.6819	0.6227	0.8739	0.8138	0.6753	0.7277	0.7968	0.6948	0.6636	0.5279	0.8012
10803	3.43	3.1	3.43	2.23	0.614	0.571	0.613	0.689	0.7336	0.7662	0.7242	0.8976	0.8244	0.7696	0.8153	0.8386	0.6969	0.7559	0.6869	0.8484
10847	3.67	3.39	3.7	2.34	0.594	0.551	0.595	0.65	0.7636	0.7242	0.5859	0.8914	0.8455	0.7478	0.7709	0.8502	0.6868	0.7161	0.5327	0.8344
11052	3.27	3.32	3.3	2.64	0.587	0.443	0.579	0.624	0.6626	0.6594	0.6993	0.8608	0.773	0.6388	0.8023	0.7968	0.6738	0.6478	0.7136	0.8111
11066	7.23	6.47	7.14	3.79	0.399	0.323	0.393	0.439	0.5862	0.6706	0.4314	0.839	0.6949	0.6282	0.5677	0.7212	0.4722	0.6164	0.2915	0.7162
11093	3.11	3.1	3.11	2.17	0.591	0.542	0.571	0.649	0.8174	0.7169	0.8687	0.8896	0.8477	0.7371	0.8521	0.8356	0.7335	0.6809	0.7805	0.8344
11231	7.05	4.24	7.05	4.07	0.459	0.374	0.416	0.483	0.5357	0.6735	0.6844	0.8805	0.7616	0.6296	0.755	0.7715	0.4495	0.6367	0.6044	0.7856
11488	3.93	3.58	3.93	3.02	0.478	0.422	0.479	0.539	0.7945	0.6996	0.6251	0.8707	0.7908	0.7034	0.7209	0.7988	0.7138	0.6874	0.5543	0.8021
20042	3.64	3.65	3.67	2.39	0.558	0.503	0.565	0.641	0.7942	0.6616	0.6353	0.9012	0.8185	0.6814	0.7508	0.8548	0.7435	0.657	0.6097	0.8499
20245	7.02	3.96	7.02	3.69	0.444	0.375	0.45	0.484	0.6449	0.6939	0.5671	0.8543	0.7588	0.6862	0.7378	0.7837	0.5296	0.662	0.4491	0.7499
20265	7.96	-	7.95	7.71	0.412	-	0.404	0.419	0.7177	-	0.4032	0.8658	0.7376	-	0.5634	0.7852	0.728	-	0.3515	0.7607
20524	4.88	4.29	4.77	4.1	0.478	0.381	0.478	0.483	0.8416	0.6813	0.7733	0.8864	0.8337	0.6775	0.8031	0.7944	0.7478	0.6399	0.6689	0.7635
20660	3.8	3.23	3.8	2.27	0.615	0.585	0.621	0.677	0.867	0.8012	0.8061	0.9206	0.8581	0.7936	0.8616	0.8626	0.8351	0.7922	0.7846	0.8686
20695	4.34	4.23	4.35	3.57	0.514	0.43	0.503	0.554	0.7924	0.7165	0.8245	0.8886	0.8165	0.7017	0.8003	0.8145	0.6975	0.6868	0.7239	0.8176
20708	4.56	3.96	4.56	3.83	0.514	0.445	0.497	0.55	0.7618	0.7289	0.8076	0.9044	0.7954	0.7086	0.8018	0.8282	0.6985	0.7006	0.741	0.8252
20847	4	3.76	4	2.86	0.543	0.479	0.529	0.622	0.6819	0.6702	0.5307	0.8866	0.7908	0.6747	0.6871	0.8283	0.5801	0.6497	0.4535	0.8194
20865	3.66	3.17	3.66	2.48	0.64	0.59	0.629	0.704	0.7698	0.7837	0.8171	0.908	0.8379	0.7776	0.8454	0.8625	0.7367	0.7775	0.7843	0.8695
20924	-	-	-	-	0.286	0.135	0.271	0.274	0.4681	0.596	0.43	0.8016	0.744	0.6348	0.7257	0.7289	0.3397	0.5366	0.2965	0.6355
20993	3.7	3.67	3.64	2.99	0.553	0.482	0.55	0.604	0.7843	0.7304	0.8038	0.8832	0.8154	0.7214	0.8234	0.8283	0.7435	0.7216	0.7651	0.8358
21012	3.94	3.73	3.94	2.39	0.506	0.489	0.524	0.639	0.9275	0.7236	0.8925	0.9052	0.8896	0.7445	0.8659	0.8472	0.8616	0.715	0.8142	0.8411
21015	3.6	3.56	3.6	2.56	0.522	0.523	0.579	0.622	0.5362	0.7271	0.5863	0.8541	0.7705	0.7482	0.8028	0.8311	0.5051	0.6825	0.5352	0.7489
21128	3.86	3.62	3.93	2.54	0.509	0.507	0.576	0.634	0.7045	0.6312	0.3978	0.85	0.8419	0.6701	0.6258	0.8159	0.5868	0.6139	0.3057	0.785
21381	6.55	4.04	4.27	3.59	0.498	0.394	0.479	0.526	0.6783	0.5923	0.4644	0.8495	0.7194	0.6049	0.6022	0.7697	0.483	0.5334	0.3299	0.7586
21416	9.47	-	9.46	9.26	0.253	-	0.249	0.203	0.692	-	0.6585	0.7045	0.5722	-	0.5527	0.5676	0.3807	-	0.3468	0.4716
21436	3.9	3.37	3.89	2.36	0.583	0.517	0.564	0.645	0.6269	0.7379	0.693	0.885	0.8081	0.7315	0.826	0.8301	0.573	0.7305	0.6453	0.834
21444	3.27	3.1	3.27	2.14	0.614	0.602	0.652	0.706	0.752	0.7887	0.7296	0.8852	0.8162	0.7764	0.8374	0.8608	0.7222	0.7782	0.7053	0.8474
21458	3.86	3.24	3.86	2.34	0.635	0.584	0.629	0.687	0.7326	0.7838	0.7239	0.8943	0.8707	0.7892	0.8658	0.857	0.6926	0.7736	0.6848	0.8369
21481	3.96	3.24	3.91	2.41	0.643	0.584	0.638	0.716	0.5934	0.7421	0.5764	0.8962	0.8556	0.7666	0.8416	0.8566	0.5378	0.7374	0.5261	0.8456
21535	7.95	7.12	7.95	6.11	0.262	0.155	0.264	0.271	0.8323	0.6748	0.8104	0.8672	0.6995	0.6035	0.7017	0.7093	0.6626	0.5905	0.6543	0.6825
21564	4.37	3.42	4.13	3.04	0.59	0.505	0.587	0.617	0.6972	0.7108	0.5394	0.8908	0.806	0.7284	0.7345	0.8231	0.622	0.6965	0.4486	0.8095
21978	8.19	5.97	8	4.26	0.42	0.291	0.42	0.405	0.5938	0.6613	0.586	0.8385	0.669	0.59	0.6812	0.6943	0.4859	0.6024	0.4773	0.6891
21985	-	-	-	-	0.506	0.405	0.5	0.55	0.3969	0.3495	0.4232	0.5341	0.7403	0.6048	0.7538	0.7318	0.1003	0.0657	0.1199	0.2732
22131	4.06	3.34	4.01	2.42	0.603	0.546	0.591	0.668	0.7166	0.7545	0.722	0.9122	0.8082	0.7521	0.8035	0.8606	0.6742	0.745	0.6812	0.8621
22182	3.96	-	3.96	3.16	0.585	-	0.578	0.658	0.7999	-	0.7925	0.9143	0.8405	-	0.8468	0.8501	0.7118	-	0.7167	0.856
22216	7.28	6.29	7.28	4.08	0.375	0.274	0.349	0.411	0.668	0.6463	0.6842	0.8633	0.7973	0.6559	0.8121	0.7906	0.4843	0.6077	0.505	0.7313
22260	4.12	3.75	4.12	2.54	0.57	0.55	0.588	0.669	0.7228	0.7577	0.6537	0.9112	0.8437	0.7499	0.7945	0.8539	0.7108	0.7399	0.6086	0.8588
22359	3.71	3.24	3.71	2.32	0.584	0.549	0.612	0.657	0.8479	0.663	0.6117	0.8714	0.8613	0.7324	0.7679	0.828	0.7358	0.6641	0.5097	0.813
22414	3.6	3.05	3.59	2.23	0.652	0.587	0.642	0.696	0.6711	0.7692	0.72	0.8937	0.8449	0.7666	0.8464	0.8439	0.6557	0.7629	0.7006	0.8419
22513	8.21	-	8.21	7.45	0.54	-	0.543	0.603	0.7172	-	0.615	0.6773	0.8642	-	0.8365	0.8439	0.5356	-	0.4498	0.4947
22829	3.96	3.35	3.93	2.2	0.566	0.497	0.557	0.624	0.7204	0.7626	0.7519	0.891	0.7877	0.732	0.7789	0.8282	0.6679	0.7338	0.6903	0.8379
30071	4.27	3.56	4.26	3.1	0.534	0.48	0.53	0.588	0.7336	0.7571	0.7948	0.8815	0.8	0.742	0.8148	0.8126	0.6804	0.7409	0.745	0.8134
30165	3.38	3.31	3.41	2.11	0.645	0.593	0.626	0.685	0.6174	0.7173	0.6715	0.9067	0.8605	0.7628	0.8706	0.8614	0.5388	0.6616	0.5901	0.8584
30180	4.25	4.24	4.29	3.88	0.396	0.307	0.397	0.423	0.8374	0.6413	0.7552	0.8615	0.7529	0.6054	0.7279	0.7544	0.7028	0.5777	0.6394	0.7487
30358	7.37	4.24	7.36	3.78	0.374	0.271	0.371	0.392	0.6794	0.669	0.6451	0.8599	0.7603	0.6538	0.755	0.7615	0.5376	0.6425	0.5055	0.7544
Average	4.82971	4.17936	4.81817	3.57077	0.4937	0.42537	0.492	0.542382	0.716186	0.676002	0.674503	0.855037	0.788204	0.681633	0.763848	0.798026	0.614498	0.626716	0.574833	0.753225

## Sheet: Table 2
EMDB ID	Unmasked map-model FSC-0.5 (Å)							Q-score							CC_box							CC_mask							CC_peaks
	Average map of two half-maps	DeepEMhancer	LocScale	LocSpiral	phenix.auto_sharpen	phenix.resolve_cryo_em	EMReady	Average map of two half-maps	DeepEMhancer	LocScale	LocSpiral	phenix.auto_sharpen	phenix.resolve_cryo_em	EMReady	Average map of two half-maps	DeepEMhancer	LocScale	LocSpiral	phenix.auto_sharpen	phenix.resolve_cryo_em	EMReady	Average map of two half-maps	DeepEMhancer	LocScale	LocSpiral	phenix.auto_sharpen	phenix.resolve_cryo_em	EMReady	Average map of two half-maps	DeepEMhancer	LocScale	LocSpiral	phenix.auto_sharpen	phenix.resolve_cryo_em	EMReady
0043	4	3.8	3.97	3.92	4	3.71	3.18	0.413	0.382	0.437	0.404	0.442	0.431	0.485	0.8921	0.6758	0.7048	0.7266	0.6356	0.4397	0.8485	0.7823	0.7192	0.761	0.755	0.7229	0.6779	0.7785	0.7605	0.6693	0.7068	0.6066	0.5535	0.4549	0.7766
0071	6.25	7.19	7.16	7.03	6.25	6.19	6.18	0.257	0.161	0.249	0.227	0.316	0.289	0.279	0.8761	0.6415	0.5533	0.7024	0.6715	0.334	0.8716	0.6456	0.5522	0.5313	0.5859	0.5721	0.449	0.6712	0.6541	0.5672	0.5534	0.6994	0.5024	0.3122	0.679
0199	3.41	3.18	3.59	3.22	3.41	3.06	2.5	0.599	0.612	0.62	0.615	0.659	0.633	0.716	0.6879	0.7306	0.678	0.7873	0.5579	0.4365	0.8925	0.8932	0.7904	0.7619	0.8595	0.8499	0.7435	0.8679	0.6065	0.7221	0.6782	0.7086	0.5168	0.43	0.8479
0257	4.32	3.91	4.23	4.27	4.4	3.71	3.28	0.369	0.374	0.381	0.38	0.511	0.486	0.519	0.7086	0.7377	0.6323	0.7524	0.611	0.4538	0.9193	0.7357	0.7416	0.6781	0.7662	0.7857	0.7139	0.8485	0.5725	0.7076	0.6327	0.6102	0.491	0.4739	0.8441
0567	4.34	3.91	3.93	4.08	4.34	3.71	3.4	0.389	0.398	0.394	0.434	0.492	0.477	0.521	0.598	0.7476	0.6782	0.804	0.7224	0.6116	0.8773	0.6392	0.6964	0.6251	0.7351	0.7919	0.7552	0.7942	0.5086	0.7129	0.6814	0.8046	0.6777	0.6193	0.8077
4975	6.78	6.19	6.13	5.97	6.78	4.36	4.38	0.334	0.308	0.334	0.329	0.4	0.413	0.403	0.7308	0.7437	0.6654	0.7302	0.7698	0.458	0.8032	0.6016	0.668	0.6126	0.6385	0.7074	0.6342	0.6421	0.5373	0.6247	0.6718	0.4997	0.624	0.4393	0.5478
7055	7.76	7.54	7.63	7.48	7.76	7.6	7.45	0.228	0.128	0.22	0.177	0.25	0.227	0.224	0.8125	0.6879	0.6352	0.7178	0.743	0.4006	0.861	0.7649	0.6819	0.6911	0.6788	0.7562	0.5916	0.7774	0.5895	0.5662	0.6423	0.5108	0.5465	0.3113	0.6325
8436	8.94	-	7.87	8.32	8.96	8.31	8	0.092	-	0.157	0.211	0.233	0.197	0.135	0.4865	-	0.7814	0.7729	0.8619	0.4277	0.8691	0.4684	-	0.6409	0.7173	0.8118	0.6574	0.6949	0.1633	-	0.7888	0.4836	0.7158	0.31	0.6518
10041	4.01	3.67	3.76	3.81	4	3.47	2.99	0.491	0.502	0.497	0.511	0.562	0.55	0.638	0.7506	0.7165	0.7828	0.7704	0.6915	0.58	0.8003	0.7662	0.7807	0.7632	0.8091	0.8231	0.7719	0.8548	0.6403	0.657	0.7836	0.6736	0.6246	0.5731	0.6751
10045	4.11	3.9	4.26	3.78	4.11	3.84	3.51	0.386	0.466	0.408	0.491	0.577	0.587	0.545	0.6781	0.7717	0.641	0.8055	0.8191	0.7094	0.8467	0.5842	0.7414	0.6105	0.7652	0.8464	0.8363	0.7638	0.5779	0.749	0.643	0.8055	0.7757	0.7079	0.7796
10089	8.28	7.65	7.34	7.62	8.25	7.33	7.36	0.199	0.09	0.173	0.184	0.213	0.18	0.181	0.8574	0.6589	0.6539	0.7852	0.7702	0.3839	0.8699	0.7415	0.6317	0.5998	0.6689	0.6931	0.5405	0.7295	0.6645	0.5975	0.665	0.5556	0.5685	0.3141	0.6818
10273	6.97	6.76	6.48	6.12	7	6.63	4.58	0.286	0.219	0.283	0.291	0.339	0.316	0.307	0.8318	0.6783	0.6682	0.7809	0.7696	0.3331	0.8604	0.6998	0.6153	0.6215	0.6854	0.6723	0.4698	0.6985	0.6708	0.6126	0.6688	0.5675	0.5932	0.2668	0.6931
10617	4.38	4.15	4.33	4.32	4.38	3.87	3.52	0.354	0.328	0.369	0.408	0.457	0.423	0.439	0.8607	0.719	0.6708	0.7265	0.7585	0.422	0.9187	0.7177	0.7208	0.68	0.7329	0.7704	0.6479	0.8233	0.6853	0.691	0.6717	0.5306	0.6425	0.4436	0.7938
10800	4.24	4.23	5.95	4.14	4.24	4.05	3.83	0.39	0.413	0.409	0.427	0.503	0.488	0.54	0.8474	0.7152	0.684	0.7386	0.6244	0.4263	0.9171	0.7859	0.7255	0.7291	0.7455	0.7286	0.6314	0.8388	0.7371	0.7022	0.6841	0.7353	0.5258	0.4279	0.844
10803	3.47	3.34	3.4	3.15	3.47	3.07	2.81	0.503	0.536	0.538	0.565	0.627	0.608	0.654	0.769	0.7754	0.7688	0.7941	0.729	0.5179	0.9196	0.7555	0.768	0.7576	0.7907	0.8207	0.6963	0.8557	0.7156	0.7633	0.7689	0.7354	0.6924	0.53	0.8658
11488	3.95	3.39	3.58	3.74	3.95	3.34	2.78	0.457	0.42	0.471	0.424	0.48	0.448	0.536	0.7881	0.7174	0.738	0.7145	0.8149	0.4906	0.8625	0.7978	0.7289	0.7388	0.755	0.8092	0.676	0.8001	0.7189	0.7101	0.7386	0.598	0.7385	0.5098	0.8028
20847	4	3.67	3.73	3.83	4	3.73	3.13	0.479	0.471	0.485	0.512	0.522	0.512	0.599	0.6121	0.7009	0.6902	0.7755	0.5449	0.482	0.872	0.752	0.7175	0.7076	0.79	0.6899	0.6929	0.8182	0.477	0.6913	0.6903	0.7705	0.4498	0.4787	0.8116
20865	3.66	3.17	3.24	3.24	3.65	3.12	2.53	0.598	0.574	0.602	0.593	0.614	0.603	0.687	0.837	0.786	0.7461	0.8224	0.8624	0.6147	0.9068	0.8177	0.7784	0.7606	0.809	0.8456	0.7499	0.8592	0.7949	0.7791	0.748	0.8224	0.8211	0.6198	0.8677
21012	4.13	3.98	6.85	4.06	4.13	3.7	3.29	0.319	0.395	0.323	0.457	0.529	0.503	0.486	0.8769	0.7623	0.7031	0.7878	0.8533	0.4896	0.9433	0.7781	0.7766	0.7043	0.7928	0.8492	0.6886	0.8654	0.7851	0.7558	0.7033	0.6923	0.7843	0.5084	0.8668
21535	7.95	7.72	6.97	6.85	7.95	7.18	6.14	0.203	0.151	0.196	0.225	0.276	0.269	0.267	0.8148	0.7125	0.5929	0.7693	0.7564	0.3924	0.8745	0.6343	0.6069	0.5342	0.6425	0.6849	0.5335	0.6942	0.6136	0.5999	0.5969	0.578	0.606	0.3007	0.6779
22131	4.06	3.32	3.43	3.74	4.3	3.28	2.42	0.587	0.544	0.585	0.559	0.593	0.578	0.659	0.7345	0.7661	0.764	0.7929	0.7313	0.5658	0.9065	0.8022	0.7615	0.7642	0.7953	0.808	0.7259	0.8555	0.6917	0.7556	0.7644	0.702	0.6904	0.5853	0.8603
22260	4.13	3.61	3.85	4.09	4.13	3.62	2.53	0.565	0.553	0.565	0.526	0.593	0.556	0.668	0.687	0.7735	0.7383	0.7933	0.7188	0.5664	0.907	0.8315	0.7686	0.757	0.7918	0.8384	0.7481	0.8487	0.6568	0.7587	0.7408	0.7024	0.6728	0.5736	0.8545
22359	3.74	3.19	3.32	3.45	3.71	3.14	2.32	0.578	0.551	0.591	0.56	0.612	0.567	0.642	0.791	0.6696	0.6512	0.7455	0.6978	0.3998	0.8545	0.8379	0.74	0.7177	0.8023	0.8068	0.6688	0.8183	0.674	0.6719	0.6524	0.5976	0.592	0.4151	0.8059
22513	8.21	8.24	7.35	8.05	8.21	8.21	7.47	0.428	0.423	0.44	0.477	0.545	0.531	0.557	0.7602	0.6731	0.6227	0.5471	0.6918	0.3372	0.7383	0.7497	0.762	0.7281	0.7909	0.8602	0.7585	0.8398	0.5143	0.5326	0.6245	0.338	0.5203	0.2766	0.5099
22829	4.05	3.42	3.7	4.02	4.06	3.12	2.25	0.477	0.462	0.491	0.451	0.56	0.53	0.585	0.7821	0.7682	0.691	0.7324	0.7729	0.5842	0.8817	0.6514	0.7193	0.6666	0.668	0.781	0.7369	0.8087	0.6517	0.728	0.6982	0.5686	0.7089	0.5752	0.8224
Average	5.1656	4.71375	5.042	4.892	5.1776	4.614	4.0732	0.39924	0.394208	0.40872	0.41752	0.4762	0.45608	0.49088	0.762848	0.722058	0.685424	0.75502	0.727196	0.474288	0.872892	0.729372	0.716367	0.685712	0.742864	0.773028	0.671836	0.793888	0.626472	0.680233	0.687916	0.635872	0.62538	0.4583	0.760016

[truncated: 11 more sheets: Supplementary Fig. 2a, b, Supplementary Fig. 2d, Supplementary Fig. 4a–c, Supplementary Fig. 6b, c, Supplementary Fig. 7a, b, Supplementary Fig 7c, d, Supplementary Fig. 8a–d, Supplementary Fig. 9, Supplementary Fig. 11, Supplementary Table 1, Supplementary Table 2]
